# Supplementary material for: Gene coexpression networks reveal molecular interactions underlying cichlid jaw modularity
Source: BMC Ecol Evol. 2021 Apr 22;21:62. doi: 10.1186/s12862-021-01787-9 (PMC8061045; doi:10.1186/s12862-021-01787-9)
Supplement: Supplementary file 2 — Additional file 2. File S1. RNAseq mapping read statistics across samples and results from differential gene expression between PJA and PJA. [file 12862_2021_1787_MOESM2_ESM.xlsx]

## Sheet: mapping_stats
Species	Tissue	input_PE_reads	mapped_PE_reads	%_mapped_PE_reads
Ch	OJA	10845553	6381953	58.844
Ch	OJA	13640750	8617206	63.1725
Ch	OJA	11625421	7312624	62.902
Ch	OJA	8874320	6059417	68.2804
Ch	LPJA	21517505	10513504	48.8602
Ch	LPJA	13526943	8115385	59.9942
Ch	LPJA	22416941	14212500	63.4007
Ch	LPJA	15250483	10260602	67.2805
Gp	OJA	11402627	6018904	52.7852
Gp	OJA	8675122	5642377	65.0409
Gp	OJA	7897448	5063876	64.1204
Gp	OJA	4902268	3066930	62.5615
Gp	LPJA	9791897	5579685	56.9827
Gp	LPJA	12975434	7587009	58.4721
Gp	LPJA	20330605	12915046	63.5251
Gp	LPJA	17036116	10899776	63.9804
Ld	OJA	5425111	3595788	66.2805
Ld	OJA	3850246	2593948	67.371
Ld	OJA	5228436	3219469	61.5761
Ld	OJA	12202390	8102611	66.4018
Ld	LPJA	3977313	2541776	63.9069
Ld	LPJA	18493065	12010536	64.9462
Ld	LPJA	11482872	7434113	64.7409
Ld	LPJA	7188107	4759283	66.2105
Py	OJA	17691955	11668337	65.9528
Py	LPJA	19684867	12546165	63.7351
		315933795	196718820

## Sheet: DEGs
O.nil_ID	baseMean	log2FoldChange	lfcSE	stat	pvalue	padj
on.gene.LG1.10	8.12118	-0.925901	0.321104	-2.8835	0.00393288	0.00947744
on.gene.LG1.101	17.507	2.87211	0.229126	12.5351	4.79734e-36	1.5861e-34
on.gene.LG1.103	16.4119	0.911242	0.231449	3.93712	8.24661e-05	0.000274188
on.gene.LG1.104	185.657	0.530038	0.109381	4.8458	1.26101e-06	5.43175e-06
on.gene.LG1.105	1124.76	-1.96574	0.115524	-17.0158	6.26955e-65	6.53119e-63
on.gene.LG1.106	227.7	-0.276487	0.0785999	-3.51765	0.000435387	0.00128176
on.gene.LG1.108	50.2848	-1.01777	0.132204	-7.69851	1.37663e-14	1.3004e-13
on.gene.LG1.112	30.0972	-1.42994	0.173305	-8.25104	1.57016e-16	1.70722e-15
on.gene.LG1.114	57.7506	-0.236515	0.100146	-2.3617	0.0181912	0.0373211
on.gene.LG1.118	82.0984	0.398612	0.0927592	4.29727	1.72911e-05	6.42412e-05
on.gene.LG1.122	111.413	-0.527418	0.119283	-4.42158	9.79807e-06	3.76633e-05
on.gene.LG1.123	22.1024	-0.757085	0.172926	-4.37808	1.19732e-05	4.54343e-05
on.gene.LG1.126	29.5597	-0.359461	0.1289	-2.78868	0.0052923	0.012362
on.gene.LG1.127	12.0831	-0.468493	0.18738	-2.50023	0.0124113	0.0265863
on.gene.LG1.132	32.6254	-0.852173	0.157729	-5.40277	6.56213e-08	3.3215e-07
on.gene.LG1.135	344.473	0.432164	0.0667855	6.47093	9.74041e-11	6.60711e-10
on.gene.LG1.136	606.41	-0.976138	0.2536	-3.84913	0.00011854	0.000385895
on.gene.LG1.138	88.1515	-0.215034	0.0832404	-2.58329	0.00978619	0.0214863
on.gene.LG1.139	271.627	-0.164619	0.07057	-2.3327	0.0196637	0.0399465
on.gene.LG1.140	309.187	0.582581	0.0734946	7.92685	2.24777e-15	2.25103e-14
on.gene.LG1.143	427.651	-0.189747	0.0515034	-3.68416	0.000229461	0.000710756
on.gene.LG1.148	182.386	0.183675	0.0680481	2.69919	0.0069509	0.0157834
on.gene.LG1.15	27.755	0.745525	0.138303	5.39052	7.02552e-08	3.54547e-07
on.gene.LG1.150	131.624	0.731722	0.0962506	7.60226	2.91012e-14	2.6679e-13
on.gene.LG1.152	3.78928	-1.04263	0.388424	-2.68425	0.00726932	0.0164304
on.gene.LG1.1580001	33.8484	1.17351	0.144382	8.12778	4.37233e-16	4.62456e-15
on.gene.LG1.16	266.496	0.291268	0.0764418	3.81033	0.000138783	0.00044634
on.gene.LG1.160	34.415	0.400795	0.152619	2.62612	0.00863642	0.0191627
on.gene.LG1.166	169.875	0.216942	0.0660973	3.28216	0.00103016	0.0028092
on.gene.LG1.169	208.166	-0.567337	0.0698596	-8.12111	4.61932e-16	4.87749e-15
on.gene.LG1.17	180.219	0.301409	0.0634459	4.75064	2.02774e-06	8.52948e-06
on.gene.LG1.171	57.7767	-3.15319	0.31515	-10.0054	1.44332e-23	2.43342e-22
on.gene.LG1.173	92.2522	0.503847	0.0766305	6.57502	4.8648e-11	3.39499e-10
on.gene.LG1.177	369.669	0.197866	0.0605669	3.2669	0.00108731	0.00294954
on.gene.LG1.179	137.219	-0.88197	0.0881205	-10.0087	1.396e-23	2.3579e-22
on.gene.LG1.18	4885.76	0.215824	0.080637	2.67648	0.0074399	0.0167773
on.gene.LG1.182	6.19708	-0.813799	0.319269	-2.54895	0.0108049	0.0234923
on.gene.LG1.183	25.0782	-0.991204	0.168196	-5.89314	3.78917e-09	2.18684e-08
on.gene.LG1.186	85.109	-0.331065	0.092298	-3.58691	0.000334615	0.00100541
on.gene.LG1.188	272.686	-0.170693	0.068669	-2.48574	0.0129284	0.0275735
on.gene.LG1.192	40.3519	-1.24201	0.13072	-9.50137	2.0715e-21	3.03197e-20
on.gene.LG1.194	69.4428	-0.733336	0.102507	-7.15399	8.42911e-13	6.88772e-12
on.gene.LG1.196	18.2336	1.03657	0.167803	6.17729	6.52095e-10	4.08315e-09
on.gene.LG1.198	1078.91	-0.868369	0.0640675	-13.554	7.50617e-42	3.26265e-40
on.gene.LG1.199	35.2721	-2.3525	0.218045	-10.789	3.87863e-27	8.00053e-26
on.gene.LG1.20	60.0301	-2.41784	0.124792	-19.375	1.25547e-83	2.36473e-81
on.gene.LG1.200	3.60852	-2.29179	0.468394	-4.89286	9.93789e-07	4.33579e-06
on.gene.LG1.201	6.81037	1.14067	0.297916	3.82884	0.000128747	0.00041658
on.gene.LG1.203	505.268	-0.533727	0.0907863	-5.87893	4.12927e-09	2.37356e-08
on.gene.LG1.209	42.8813	-0.760257	0.147837	-5.14254	2.71043e-07	1.27244e-06
on.gene.LG1.210	44.9565	-0.731813	0.104131	-7.0278	2.09815e-12	1.6529e-11
on.gene.LG1.211	153.777	-1.12185	0.106621	-10.5218	6.85529e-26	1.3288e-24
on.gene.LG1.212	146.872	-0.328949	0.0607909	-5.41115	6.26205e-08	3.1791e-07
on.gene.LG1.215	29.7112	-0.630568	0.158208	-3.9857	6.72822e-05	0.000226669
on.gene.LG1.217	189.657	-0.453981	0.0861733	-5.26824	1.37742e-07	6.70269e-07
on.gene.LG1.222	71.9284	-0.337963	0.107821	-3.13447	0.00172164	0.00448371
on.gene.LG1.223	7768.65	-0.395672	0.0855417	-4.62549	3.73708e-06	1.52218e-05
on.gene.LG1.226	32.0279	1.24645	0.161946	7.69674	1.39583e-14	1.31788e-13
on.gene.LG1.23	85.0245	-0.302962	0.111741	-2.71128	0.00670231	0.0152822
on.gene.LG1.234	325.713	-2.29726	0.162854	-14.1062	3.47634e-45	1.72402e-43
on.gene.LG1.236	168.267	0.333725	0.0652893	5.11148	3.19652e-07	1.48939e-06
on.gene.LG1.238	9.06917	-1.35184	0.259985	-5.1997	1.9961e-07	9.5268e-07
on.gene.LG1.239	11.093	5.21591	0.470255	11.0917	1.37699e-28	3.07874e-27
on.gene.LG1.240	104.064	-0.379	0.0852071	-4.44799	8.66795e-06	3.35613e-05
on.gene.LG1.244	635.27	-0.783689	0.0905617	-8.65364	4.98805e-18	5.96451e-17
on.gene.LG1.245	13.6086	0.881625	0.251939	3.49936	0.000466378	0.00136588
on.gene.LG1.246	338.473	0.23689	0.0438351	5.4041	6.51329e-08	3.29767e-07
on.gene.LG1.248	256.28	0.289796	0.0580627	4.99109	6.00397e-07	2.68996e-06
on.gene.LG1.250	325.502	-0.239932	0.0714507	-3.35801	0.000785057	0.00219639
on.gene.LG1.251	34.927	-0.360614	0.121965	-2.9567	0.00310953	0.00765458
on.gene.LG1.253	21.2819	3.18058	0.238942	13.3111	1.99563e-40	8.12501e-39
on.gene.LG1.255	75.8012	-0.359799	0.0963553	-3.73409	0.000188394	0.000592608
on.gene.LG1.256	75.3223	0.230194	0.0819443	2.80915	0.00496726	0.0116685
on.gene.LG1.2560001	15.8035	-2.15287	0.268808	-8.00896	1.15678e-15	1.18259e-14
on.gene.LG1.257	141.026	0.478919	0.0623679	7.67894	1.60412e-14	1.50918e-13
on.gene.LG1.258	415.184	0.207672	0.0368688	5.63272	1.77386e-08	9.56817e-08
on.gene.LG1.259	56.9619	3.11708	0.163174	19.1028	2.3912e-81	4.20649e-79
on.gene.LG1.26	15.4356	1.13698	0.175973	6.46112	1.03931e-10	7.03191e-10
on.gene.LG1.260	214.336	0.235476	0.0616251	3.82111	0.00013285	0.000428665
on.gene.LG1.261	446.821	0.255315	0.0512504	4.98171	6.30242e-07	2.81555e-06
on.gene.LG1.262	29.367	-0.59575	0.127844	-4.65997	3.16254e-06	1.29865e-05
on.gene.LG1.264	11.0942	-6.08088	1.76169	-3.45174	0.000556987	0.00160726
on.gene.LG1.265	4.20558	-2.7248	0.712699	-3.82322	0.000131723	0.000425469
on.gene.LG1.266	97.3837	-0.556107	0.0960218	-5.79147	6.97724e-09	3.92472e-08
on.gene.LG1.267	1336.61	0.196413	0.0488069	4.02429	5.71484e-05	0.000194745
on.gene.LG1.268	96.9474	-0.236629	0.0810846	-2.9183	0.00351947	0.00855974
on.gene.LG1.270	6.92269	1.19461	0.441419	2.7063	0.00680377	0.0154852
on.gene.LG1.275	93.079	-0.811264	0.109025	-7.4411	9.98521e-14	8.82437e-13
on.gene.LG1.277	161.22	0.289979	0.0676248	4.28805	1.80246e-05	6.67406e-05
on.gene.LG1.278	63.2933	-0.729863	0.10408	-7.0125	2.34097e-12	1.83412e-11
on.gene.LG1.28	5.09593	5.10937	0.567244	9.00736	2.11074e-19	2.74853e-18
on.gene.LG1.280	93.2806	-0.864441	0.123884	-6.97784	2.99761e-12	2.32321e-11
on.gene.LG1.281	284.43	0.171226	0.059772	2.86466	0.00417459	0.0100017
on.gene.LG1.2810001	56.8692	0.624635	0.0970029	6.43934	1.19991e-10	8.07166e-10
on.gene.LG1.282	25.0607	0.426223	0.14678	2.90382	0.00368641	0.00893895
on.gene.LG1.283	19.0988	-4.39708	0.360635	-12.1926	3.40421e-34	1.03217e-32
on.gene.LG1.2830001	32.0453	-1.09187	0.283509	-3.85128	0.000117501	0.000382914
on.gene.LG1.284	39.9267	-1.15572	0.161388	-7.16112	8.00209e-13	6.55026e-12
on.gene.LG1.287	31.508	0.814193	0.140875	5.77955	7.49002e-09	4.20176e-08
on.gene.LG1.289	61.4591	0.244072	0.0824597	2.9599	0.00307738	0.00758143
on.gene.LG1.29	178.518	0.166052	0.0689182	2.4094	0.0159787	0.0332132
on.gene.LG1.290	198.959	-0.483221	0.0760035	-6.35787	2.04567e-10	1.34505e-09
on.gene.LG1.293	9.31261	0.867792	0.234619	3.69872	0.000216687	0.000674215
on.gene.LG1.294	419.656	-0.113701	0.0436948	-2.60217	0.00926353	0.0204519
on.gene.LG1.298	13.7011	-3.69148	0.583084	-6.33095	2.43652e-10	1.58804e-09
on.gene.LG1.304	8267.96	0.334371	0.0755091	4.42822	9.50121e-06	3.66127e-05
on.gene.LG1.312	3.51881	-4.39145	1.9414	-2.26201	0.0236971	0.0470365
on.gene.LG1.315	230.446	-0.266578	0.092356	-2.88642	0.00389655	0.0093984
on.gene.LG1.318	193.255	-0.237534	0.0570954	-4.1603	3.17828e-05	0.000112844
on.gene.LG1.321	157.999	0.204012	0.0752338	2.7117	0.00669387	0.0152649
on.gene.LG1.324	525.586	-0.207	0.0375635	-5.51066	3.57481e-08	1.86408e-07
on.gene.LG1.325	69.5602	-6.63402	1.2993	-5.10585	3.29314e-07	1.53097e-06
on.gene.LG1.328	319.448	0.383058	0.068457	5.5956	2.19864e-08	1.17642e-07
on.gene.LG1.3290001	165.179	0.310224	0.0839501	3.69534	0.000219594	0.000682803
on.gene.LG1.331	212.211	0.929433	0.0930115	9.99266	1.64111e-23	2.74702e-22
on.gene.LG1.333	4.5088	0.820188	0.344775	2.37891	0.017364	0.0357735
on.gene.LG1.334	6.3258	4.41036	0.484697	9.09922	9.0987e-20	1.21015e-18
on.gene.LG1.335	48.0745	-0.666994	0.142056	-4.69529	2.66232e-06	1.10492e-05
on.gene.LG1.336	170.665	-0.465245	0.0763609	-6.09272	1.11009e-09	6.79352e-09
on.gene.LG1.3360001	3.42051	0.83529	0.367478	2.27303	0.0230242	0.0458541
on.gene.LG1.337	192.023	0.294714	0.0800134	3.68331	0.000230227	0.000713012
on.gene.LG1.34	123.591	-0.315566	0.0851066	-3.7079	0.000208988	0.000651891
on.gene.LG1.342	260.131	0.124029	0.0544927	2.27606	0.0228425	0.0455312
on.gene.LG1.344	290.96	0.290336	0.0584367	4.96839	6.75114e-07	3.00593e-06
on.gene.LG1.345	79.1143	0.276078	0.076615	3.60345	0.000314025	0.000948739
on.gene.LG1.346	55.3695	4.07653	0.228905	17.8088	6.03959e-71	7.76692e-69
on.gene.LG1.353	57.6261	5.23526	0.403657	12.9696	1.82083e-38	6.68368e-37
on.gene.LG1.354	1028.52	-1.10258	0.0616815	-17.8753	1.83608e-71	2.44553e-69
on.gene.LG1.356	423.206	-0.29548	0.057844	-5.10823	3.25194e-07	1.51332e-06
on.gene.LG1.36	496.553	0.138716	0.0601574	2.30589	0.0211168	0.0425187
on.gene.LG1.360	394.932	-0.40864	0.0659888	-6.19257	5.91917e-10	3.72384e-09
on.gene.LG1.361	21.4472	-0.848433	0.163928	-5.17566	2.27111e-07	1.07622e-06
on.gene.LG1.362	1055.83	-3.02404	0.257331	-11.7516	6.93337e-32	1.87372e-30
on.gene.LG1.363	186.477	0.273954	0.0690121	3.96965	7.19792e-05	0.000241185
on.gene.LG1.366	34.8948	0.412116	0.120491	3.42031	0.000625503	0.00178399
on.gene.LG1.3690001	270.798	-0.257039	0.0779485	-3.29755	0.000975309	0.00267607
on.gene.LG1.37	7.71225	1.32666	0.246317	5.38599	7.20453e-08	3.62991e-07
on.gene.LG1.371	65.681	-0.202201	0.0844183	-2.39522	0.0166103	0.0343992
on.gene.LG1.372	10.0416	-2.69833	0.377867	-7.14096	9.26825e-13	7.54365e-12
on.gene.LG1.375	152.573	0.531895	0.123322	4.31307	1.61001e-05	6.00558e-05
on.gene.LG1.376	198.619	-0.607337	0.0820451	-7.40247	1.33672e-13	1.16858e-12
on.gene.LG1.377	1600.4	-0.608611	0.063876	-9.528	1.60342e-21	2.36542e-20
on.gene.LG1.38	4.44062	1.22672	0.327497	3.74575	0.000179858	0.000568636
on.gene.LG1.380	220.31	-0.297669	0.0677336	-4.39471	1.10922e-05	4.23586e-05
on.gene.LG1.3800002	6.00035	1.21936	0.272694	4.47152	7.76647e-06	3.02973e-05
on.gene.LG1.383	13.0807	-0.853007	0.182471	-4.67474	2.94326e-06	1.21449e-05
on.gene.LG1.389	408.858	0.581405	0.0568824	10.2212	1.59383e-24	2.84948e-23
on.gene.LG1.39	12.225	-1.28476	0.285284	-4.50343	6.68639e-06	2.63151e-05
on.gene.LG1.390	130.743	0.888921	0.0952067	9.33675	9.93389e-21	1.38443e-19
on.gene.LG1.391	3.31241	0.939379	0.373382	2.51587	0.0118739	0.0255784
on.gene.LG1.392	204.097	-0.549848	0.129401	-4.24919	2.14546e-05	7.83826e-05
on.gene.LG1.393	321.292	0.158638	0.0429575	3.6929	0.000221712	0.000689159
on.gene.LG1.394	95.2811	-0.39924	0.0889346	-4.48915	7.15096e-06	2.80134e-05
on.gene.LG1.395	352.57	0.201171	0.05858	3.43412	0.000594471	0.0017033
on.gene.LG1.397	4.57585	-2.7032	0.607554	-4.44932	8.61421e-06	3.33809e-05
on.gene.LG1.398	183.766	0.564288	0.0817547	6.9022	5.1202e-12	3.89859e-11
on.gene.LG1.399	6.64863	4.16441	0.512365	8.12782	4.37079e-16	4.62456e-15
on.gene.LG1.4	168.645	0.638188	0.0925538	6.89532	5.37426e-12	4.08536e-11
on.gene.LG1.40	112.321	0.830771	0.130538	6.36423	1.96272e-10	1.29233e-09
on.gene.LG1.404	2040.79	-1.37781	0.121031	-11.384	5.02563e-30	1.22661e-28
on.gene.LG1.4080001	240.063	-1.05303	0.142754	-7.37659	1.62395e-13	1.41108e-12
on.gene.LG1.413	222.483	-0.378042	0.0790933	-4.77969	1.75564e-06	7.43862e-06
on.gene.LG1.415	24.4966	-0.458235	0.174516	-2.62574	0.00864601	0.0191794
on.gene.LG1.416	8.64832	-0.866333	0.27742	-3.12282	0.00179129	0.00464566
on.gene.LG1.419	166.474	-0.219525	0.0646114	-3.39762	0.000679738	0.0019266
on.gene.LG1.423	37.5526	0.975909	0.109336	8.92579	4.4251e-19	5.6517e-18
on.gene.LG1.424	38.626	0.440425	0.127661	3.44995	0.000560693	0.00161671
on.gene.LG1.428	709.016	0.185913	0.0638148	2.91333	0.00357599	0.008687
on.gene.LG1.43	151.588	0.221047	0.080403	2.74924	0.00597336	0.0137751
on.gene.LG1.434	101758	-1.39879	0.093955	-14.8879	3.9507e-50	2.42331e-48
on.gene.LG1.435	59.9251	-0.503801	0.14043	-3.58757	0.000333776	0.00100321
on.gene.LG1.436	42.8329	-0.705198	0.151887	-4.6429	3.43555e-06	1.40489e-05
on.gene.LG1.438	120.873	0.497468	0.116073	4.28583	1.82059e-05	6.73182e-05
on.gene.LG1.439	33.3181	0.371932	0.11804	3.15089	0.00162772	0.00425695
on.gene.LG1.440	87.4461	-0.298045	0.0855362	-3.48443	0.000493187	0.00143762
on.gene.LG1.442	3.00488	-4.12692	0.609048	-6.77602	1.23529e-11	9.05441e-11
on.gene.LG1.443	127.651	0.723799	0.0838377	8.63333	5.959e-18	7.07755e-17
on.gene.LG1.445	1296.03	-0.920128	0.10489	-8.77233	1.75007e-18	2.15688e-17
on.gene.LG1.446	19.1165	0.617257	0.162006	3.81009	0.000138916	0.000446692
on.gene.LG1.447	5.08305	1.05432	0.337486	3.12405	0.00178383	0.00463081
on.gene.LG1.450	462.157	0.146767	0.0464491	3.15974	0.00157908	0.00414253
on.gene.LG1.451	268.826	-0.512655	0.0498194	-10.2903	7.79678e-25	1.41702e-23
on.gene.LG1.46	32.3221	1.3815	0.138232	9.9941	1.61745e-23	2.70985e-22
on.gene.LG1.460	645.548	-0.135399	0.040427	-3.34923	0.000810378	0.00226181
on.gene.LG1.461	29.4525	0.581603	0.129125	4.50418	6.66293e-06	2.62339e-05
on.gene.LG1.465	15.2375	-1.84334	0.244959	-7.52512	5.26707e-14	4.7287e-13
on.gene.LG1.470	14.218	-1.97728	0.255122	-7.75034	9.16492e-15	8.78654e-14
on.gene.LG1.487	312.24	-0.275824	0.0492432	-5.60126	2.128e-08	1.1396e-07
on.gene.LG1.489	473.686	0.342398	0.0676457	5.06163	4.15693e-07	1.89893e-06
on.gene.LG1.490	141.681	0.2644	0.0879841	3.00509	0.00265501	0.00663024
on.gene.LG1.491	25.2465	-0.308607	0.129541	-2.3823	0.0172047	0.0354846
on.gene.LG1.492	101.75	-0.280167	0.116736	-2.4	0.0163951	0.0339915
on.gene.LG1.493	302.134	-1.31076	0.21416	-6.12049	9.32881e-10	5.75055e-09
on.gene.LG1.496	13.6724	1.21395	0.216407	5.60959	2.02811e-08	1.08892e-07
on.gene.LG1.497	41.0386	-0.58541	0.134747	-4.34451	1.39586e-05	5.25406e-05
on.gene.LG1.500	67.4592	-0.579226	0.150653	-3.84476	0.00012067	0.000392215
on.gene.LG1.5000002	75.73	0.331862	0.084819	3.91259	9.13118e-05	0.000301949
on.gene.LG1.501	4.23572	-1.37478	0.36502	-3.76632	0.000165673	0.000526914
on.gene.LG1.503	17.7863	1.62223	0.186216	8.71153	2.99804e-18	3.63016e-17
on.gene.LG1.504	166.35	0.30335	0.0654251	4.6366	3.54194e-06	1.44712e-05
on.gene.LG1.507	144.735	0.516202	0.0697312	7.40274	1.33399e-13	1.16674e-12
on.gene.LG1.508	67.2403	0.933046	0.118694	7.86091	3.81343e-15	3.75444e-14
on.gene.LG1.51	7.76768	1.54067	0.263732	5.84181	5.16351e-09	2.94087e-08
on.gene.LG1.513	660.428	-0.237927	0.0534097	-4.45475	8.39904e-06	3.2581e-05
on.gene.LG1.516	12.0611	-2.12528	0.300528	-7.0718	1.52939e-12	1.21978e-11
on.gene.LG1.517	127.306	0.834073	0.10299	8.09859	5.55987e-16	5.81789e-15
on.gene.LG1.524	9.65262	-1.57384	0.26376	-5.96695	2.41732e-09	1.4251e-08
on.gene.LG1.526	427.369	0.48415	0.0856987	5.64945	1.60963e-08	8.73028e-08
on.gene.LG1.527	8.93581	2.57614	0.279521	9.21627	3.0762e-20	4.20542e-19
on.gene.LG1.528	266.476	0.801281	0.0597108	13.4194	4.65598e-41	1.95541e-39
on.gene.LG1.53	3.52041	-3.48565	0.64442	-5.40897	6.33869e-08	3.21363e-07
on.gene.LG1.533	121.523	-0.164386	0.0680825	-2.41451	0.0157563	0.0328094
on.gene.LG1.534	4.17857	-1.3604	0.472306	-2.88034	0.00397248	0.00956051
on.gene.LG1.536	4.90409	0.966931	0.342499	2.82317	0.00475521	0.0112516
on.gene.LG1.538	29.3094	-0.634991	0.137976	-4.60218	4.18101e-06	1.69412e-05
on.gene.LG1.54	92.2367	0.228846	0.0844557	2.70966	0.00673526	0.015348
on.gene.LG1.547	274.074	0.142404	0.0610457	2.33273	0.0196621	0.0399465
on.gene.LG1.549	6100.12	1.07542	0.0692476	15.53	2.1733e-54	1.59549e-52
on.gene.LG1.550	4.51472	-2.09886	0.421097	-4.98427	6.21974e-07	2.78062e-06
on.gene.LG1.554	103.016	0.395817	0.0901251	4.39186	1.12387e-05	4.28478e-05
on.gene.LG1.555	151.571	0.694003	0.0818432	8.47966	2.25846e-17	2.58682e-16
on.gene.LG1.556	70.1478	0.279755	0.0869949	3.21576	0.00130098	0.00346809
on.gene.LG1.559	32.564	-0.333213	0.14576	-2.28604	0.0222518	0.044487
on.gene.LG1.560	35.8397	0.627261	0.120448	5.20775	1.91142e-07	9.15078e-07
on.gene.LG1.561	95.7377	-1.00976	0.161003	-6.27164	3.57274e-10	2.29648e-09
on.gene.LG1.5620001	94.2401	-0.265854	0.0829412	-3.20533	0.00134908	0.0035876
on.gene.LG1.564	247.11	0.205988	0.0673886	3.05671	0.00223779	0.00568376
on.gene.LG1.565	50.5554	0.313168	0.112059	2.79467	0.00519519	0.0121641
on.gene.LG1.571	38.5603	-0.762454	0.116951	-6.51941	7.0585e-11	4.86041e-10
on.gene.LG1.5710001	11.0907	-1.16077	0.208154	-5.57649	2.45423e-08	1.30605e-07
on.gene.LG1.572	1427.76	-0.939518	0.0811883	-11.5721	5.70771e-31	1.466e-29
on.gene.LG1.576	129.297	1.1493	0.113576	10.1192	4.54191e-24	7.90784e-23
on.gene.LG1.58	440.818	-0.751296	0.0831517	-9.03524	1.63647e-19	2.14745e-18
on.gene.LG1.581	29.4362	1.21057	0.140412	8.62156	6.60472e-18	7.80965e-17
on.gene.LG1.582	52.2293	0.381713	0.104869	3.63992	0.000272727	0.000831923
on.gene.LG1.583	188.822	-0.27311	0.0808031	-3.37994	0.000725004	0.00204371
on.gene.LG1.5840001	94.0673	0.988431	0.0935718	10.5633	4.40695e-26	8.69592e-25
on.gene.LG1.589	584.511	-2.91489	0.169108	-17.2369	1.40451e-66	1.52267e-64
on.gene.LG1.59	83.4516	0.27216	0.0778574	3.49562	0.000472956	0.00138362
on.gene.LG1.590	33.8719	0.647866	0.109879	5.89617	3.72041e-09	2.14915e-08
on.gene.LG1.592	15.6322	-0.920287	0.202151	-4.55248	5.30169e-06	2.11747e-05
on.gene.LG1.593	61.0233	-1.08191	0.117174	-9.23339	2.62197e-20	3.59236e-19
on.gene.LG1.594	20.0857	-0.980214	0.181182	-5.41009	6.29919e-08	3.19709e-07
on.gene.LG1.595	26.048	-0.721129	0.133264	-5.41128	6.2576e-08	3.17857e-07
on.gene.LG1.597	674.757	-0.904258	0.0715868	-12.6316	1.41332e-36	4.78296e-35
on.gene.LG1.60	8.95103	-0.863598	0.251905	-3.42827	0.00060745	0.00173649
on.gene.LG1.600	40.1909	0.36989	0.139048	2.66016	0.00781041	0.0175007
on.gene.LG1.605	82.7274	-1.07486	0.126341	-8.50763	1.77523e-17	2.04337e-16
on.gene.LG1.61	36.5601	-0.288223	0.116166	-2.48113	0.0130967	0.027882
on.gene.LG1.611	38.6522	-0.275118	0.119479	-2.30265	0.0212988	0.0428434
on.gene.LG1.613	167.959	-0.311041	0.0525203	-5.9223	3.17465e-09	1.85283e-08
on.gene.LG1.617	77.4033	0.216531	0.0965107	2.24359	0.0248586	0.049062
on.gene.LG1.619	491.154	0.298353	0.0763566	3.90736	9.33097e-05	0.000308119
on.gene.LG1.62	12.0161	0.52574	0.20541	2.55947	0.0104831	0.022871
on.gene.LG1.623	279.394	0.195633	0.0626797	3.12116	0.0018014	0.00466927
on.gene.LG1.624	81.9522	0.245521	0.109355	2.24517	0.0247572	0.0489085
on.gene.LG1.626	8.23455	-3.69174	1.05728	-3.49172	0.00047992	0.00140246
on.gene.LG1.628	16.1829	0.636775	0.191524	3.32478	0.000884886	0.00244742
on.gene.LG1.629	403.559	-0.339226	0.0654153	-5.18573	2.15167e-07	1.02248e-06
on.gene.LG1.630	238.929	0.789721	0.0718004	10.9988	3.8709e-28	8.44219e-27
on.gene.LG1.631	9.31512	0.939442	0.221804	4.23546	2.28085e-05	8.30425e-05
on.gene.LG1.634	329.337	-0.631674	0.0529428	-11.9313	8.13369e-33	2.25698e-31
on.gene.LG1.635	176.659	1.21931	0.0890022	13.6998	1.01813e-42	4.50953e-41
on.gene.LG1.639	20.448	-0.938372	0.160579	-5.84368	5.10598e-09	2.90988e-08
on.gene.LG1.641	107.248	-0.748211	0.101992	-7.33601	2.20056e-13	1.88315e-12
on.gene.LG1.642	15.6347	-0.659389	0.236936	-2.78298	0.00538614	0.0125623
on.gene.LG1.646	14.3723	-0.563492	0.231455	-2.43457	0.0149096	0.031305
on.gene.LG1.65	189.224	0.433726	0.0743017	5.83736	5.30345e-09	3.01596e-08
on.gene.LG1.652	13.6785	-0.569443	0.200436	-2.84102	0.00449695	0.0107012
on.gene.LG1.655	16.5232	-1.19839	0.192342	-6.23052	4.64889e-10	2.95964e-09
on.gene.LG1.657	7.45598	0.781657	0.23798	3.28454	0.00102148	0.00278798
on.gene.LG1.660	549.253	0.469622	0.0711636	6.59919	4.13416e-11	2.8992e-10
on.gene.LG1.665	6.86166	-2.32883	0.344553	-6.759	1.38944e-11	1.01365e-10
on.gene.LG1.667	340.431	0.524081	0.111353	4.70647	2.52042e-06	1.04977e-05
on.gene.LG1.668	41.3341	0.710215	0.109102	6.50962	7.53388e-11	5.17819e-10
on.gene.LG1.67	244.832	-0.258303	0.0718388	-3.59559	0.000323652	0.000975613
on.gene.LG1.671	89.4453	-1.1012	0.122252	-9.00769	2.10448e-19	2.74229e-18
on.gene.LG1.677	5.89444	-2.61839	0.488271	-5.36257	8.20458e-08	4.11045e-07
on.gene.LG1.678	224.218	-0.561148	0.0625085	-8.97715	2.77864e-19	3.58818e-18
on.gene.LG1.679	27.4077	-0.525378	0.148789	-3.53102	0.000413957	0.00122505
on.gene.LG1.680	132.721	0.313666	0.072571	4.32219	1.54488e-05	5.77535e-05
on.gene.LG1.681	150.218	-0.446674	0.0555395	-8.04246	8.80516e-16	9.07126e-15
on.gene.LG1.687	166.062	0.174485	0.0603439	2.89151	0.00383395	0.00926537
on.gene.LG1.690	152.981	0.597013	0.108421	5.50643	3.66193e-08	1.90791e-07
on.gene.LG1.692	285.259	0.809584	0.0717831	11.2782	1.68166e-29	4.00997e-28
on.gene.LG1.696	7.18728	-1.45435	0.330988	-4.39397	1.11302e-05	4.2486e-05
on.gene.LG1.7	108.013	0.529259	0.0921312	5.74462	9.21268e-09	5.11733e-08
on.gene.LG1.701	118.839	0.264667	0.0796448	3.32309	0.000890248	0.00245934
on.gene.LG1.704	506.589	-2.0075	0.124707	-16.0978	2.64336e-58	2.26105e-56
on.gene.LG1.709	4.11873	1.48073	0.349049	4.2422	2.21343e-05	8.07234e-05
on.gene.LG1.710	5032.59	0.279982	0.0755988	3.70352	0.000212628	0.000662166
on.gene.LG1.715	245.559	0.520722	0.0826015	6.30403	2.90011e-10	1.87902e-09
on.gene.LG1.718	10.9405	0.862662	0.206681	4.17388	2.99455e-05	0.00010687
on.gene.LG1.7180001	16.5025	0.869666	0.195484	4.44879	8.63562e-06	3.345e-05
on.gene.LG1.723	14.2799	-0.55648	0.183692	-3.02942	0.00245025	0.00616662
on.gene.LG1.726	27.2094	0.340527	0.145295	2.34369	0.0190938	0.0389629
on.gene.LG1.727	512.61	0.357159	0.0956841	3.73269	0.000189447	0.000595518
on.gene.LG1.7280001	15.7369	0.414572	0.174807	2.3716	0.0177113	0.0364326
on.gene.LG1.73	197.869	1.2046	0.070452	17.0982	1.5309e-65	1.63124e-63
on.gene.LG1.734	200.776	-0.485334	0.0933472	-5.19924	2.0011e-07	9.54579e-07
on.gene.LG1.738	147.059	-0.227845	0.0988957	-2.30389	0.0212289	0.042712
on.gene.LG1.739	1123.88	0.452897	0.0657297	6.8903	5.56763e-12	4.22203e-11
on.gene.LG1.745	3.23445	-1.07805	0.447633	-2.40834	0.0160252	0.0332911
on.gene.LG1.7480001	9.56488	1.23716	0.212521	5.82134	5.83787e-09	3.30878e-08
on.gene.LG1.75	6542.65	-0.294355	0.0766975	-3.83787	0.000124106	0.000402331
on.gene.LG1.752	53.1415	-0.82856	0.170963	-4.84643	1.25702e-06	5.41708e-06
on.gene.LG1.79	1060	-1.55259	0.0883881	-17.5656	4.52216e-69	5.371e-67
on.gene.LG1.8	6.93255	1.82419	0.268545	6.79286	1.09936e-11	8.09625e-11
on.gene.LG1.81	48.4039	0.71376	0.114457	6.23607	4.48713e-10	2.85958e-09
on.gene.LG1.83	307.458	-0.335651	0.0718233	-4.67328	2.96426e-06	1.22235e-05
on.gene.LG1.84	5.38382	-1.23866	0.34745	-3.56499	0.000363875	0.00108597
on.gene.LG1.85	1325.97	0.484563	0.0805488	6.01577	1.79035e-09	1.06831e-08
on.gene.LG1.86	164.127	0.326399	0.097075	3.36234	0.000772846	0.00216418
on.gene.LG1.89	246.879	-0.564132	0.0767906	-7.34637	2.03665e-13	1.75415e-12
on.gene.LG1.90	367.44	0.385652	0.0663536	5.81208	6.17029e-09	3.4916e-08
on.gene.LG1.92	53.1619	0.5925	0.109546	5.40869	6.34873e-08	3.21698e-07
on.gene.LG1.94	70.0626	-0.607312	0.101547	-5.98058	2.22338e-09	1.31492e-08
on.gene.LG1.99	370.065	0.219325	0.0561378	3.9069	9.34859e-05	0.000308591
on.gene.LG10.100	197.505	-0.716148	0.0691476	-10.3568	3.89743e-25	7.20986e-24
on.gene.LG10.101	259.158	0.169022	0.0682124	2.47787	0.0132168	0.0281051
on.gene.LG10.102	767.53	-0.247261	0.0799797	-3.09155	0.00199113	0.0051092
on.gene.LG10.103	187.946	-0.310358	0.086558	-3.58555	0.000336367	0.00101051
on.gene.LG10.104	745.222	-0.69133	0.072969	-9.4743	2.68548e-21	3.89697e-20
on.gene.LG10.105	2.92463	-3.67296	0.62805	-5.8482	4.9693e-09	2.83632e-08
on.gene.LG10.109	22.2656	-0.51628	0.186304	-2.77117	0.00558556	0.0129803
on.gene.LG10.110	49.7603	-0.29679	0.102433	-2.8974	0.00376271	0.00910456
on.gene.LG10.111	137.795	-0.163183	0.0682917	-2.3895	0.0168712	0.0348815
on.gene.LG10.113	553.095	1.04192	0.089877	11.5928	4.48461e-31	1.16145e-29
on.gene.LG10.114	182.988	0.251954	0.0582888	4.32251	1.54267e-05	5.76826e-05
on.gene.LG10.118	9.76191	-0.62718	0.232326	-2.69957	0.00694299	0.0157674
on.gene.LG10.120	16.0777	-0.987478	0.200633	-4.92181	8.57467e-07	3.77281e-06
on.gene.LG10.122	365.271	-0.77924	0.0860509	-9.05557	1.35856e-19	1.79286e-18
on.gene.LG10.128	118.624	0.42506	0.0918887	4.62582	3.73128e-06	1.52063e-05
on.gene.LG10.129	12.4328	6.29384	0.552721	11.387	4.85256e-30	1.18697e-28
on.gene.LG10.13	357.606	1.07071	0.0734534	14.5767	3.95148e-48	2.23283e-46
on.gene.LG10.130	4.04368	0.942858	0.367676	2.56437	0.0103363	0.0225877
on.gene.LG10.132	10.6246	0.696682	0.194466	3.58253	0.00034028	0.00102177
on.gene.LG10.133	74.9269	0.881696	0.106501	8.27876	1.24469e-16	1.35889e-15
on.gene.LG10.135	3.56181	-1.23963	0.380909	-3.25439	0.00113636	0.00306697
on.gene.LG10.137	1304.69	-0.153453	0.0483489	-3.17387	0.0015042	0.00396225
on.gene.LG10.14	25.3038	0.82685	0.135891	6.08467	1.1673e-09	7.11562e-09
on.gene.LG10.141	576.684	-0.818869	0.10463	-7.82632	5.02365e-15	4.90193e-14
on.gene.LG10.142	18.2719	-0.384246	0.160437	-2.395	0.0166204	0.0344128
on.gene.LG10.143	846.631	0.16757	0.0685991	2.44275	0.0145758	0.0306906
on.gene.LG10.1430001	6.69741	2.05122	0.288978	7.09819	1.26397e-12	1.01591e-11
on.gene.LG10.147	4.62031	-1.07294	0.330629	-3.24513	0.00117395	0.00315746
on.gene.LG10.149	82.2751	0.23217	0.0773086	3.00316	0.00267193	0.00666714
on.gene.LG10.15	16.337	0.485802	0.174454	2.78469	0.00535786	0.0125041
on.gene.LG10.155	91.0968	-0.613926	0.0911389	-6.73615	1.62635e-11	1.18232e-10
on.gene.LG10.156	217.051	0.388646	0.139353	2.78894	0.00528817	0.0123554
on.gene.LG10.17	34.5705	-0.537861	0.120894	-4.44903	8.62572e-06	3.34186e-05
on.gene.LG10.171	3.93532	-1.43969	0.387322	-3.71704	0.000201571	0.000630019
on.gene.LG10.179	343.044	0.299755	0.0433494	6.91485	4.68358e-12	3.57783e-11
on.gene.LG10.181	61.7347	-0.495001	0.132007	-3.7498	0.000176976	0.000560095
on.gene.LG10.188	1575.94	0.134623	0.0502443	2.67937	0.00737609	0.0166495
on.gene.LG10.189	198.384	-0.243089	0.0574102	-4.23425	2.29313e-05	8.34017e-05
on.gene.LG10.193	7.40352	1.01878	0.256442	3.97276	7.1044e-05	0.000238437
on.gene.LG10.1940001	61.0828	-1.3178	0.205905	-6.40002	1.55356e-10	1.03057e-09
on.gene.LG10.1950002	4.96066	2.1349	0.332896	6.41311	1.42585e-10	9.52628e-10
on.gene.LG10.196	17.7287	-0.719742	0.193657	-3.71658	0.00020194	0.000631067
on.gene.LG10.198	578.924	0.148069	0.0537112	2.75677	0.00583751	0.0135052
on.gene.LG10.20	31.0899	-2.24722	0.168348	-13.3486	1.20676e-40	4.97843e-39
on.gene.LG10.206	172.513	0.249931	0.0709281	3.52373	0.000425525	0.00125689
on.gene.LG10.207	375.165	0.622862	0.0666894	9.33974	9.65681e-21	1.34884e-19
on.gene.LG10.209	306.641	-0.147095	0.0526708	-2.79272	0.00522664	0.012227
on.gene.LG10.21	19.7816	0.879887	0.21079	4.17423	2.98989e-05	0.000106724
on.gene.LG10.210	450.201	-0.188282	0.0557421	-3.37774	0.000730851	0.00205988
on.gene.LG10.217	166.761	0.203754	0.0582062	3.50056	0.000464281	0.00136038
on.gene.LG10.220	191.717	-0.274769	0.0765379	-3.58997	0.000330714	0.000994969
on.gene.LG10.222	88.9802	4.08728	0.269662	15.157	6.80923e-52	4.50254e-50
on.gene.LG10.223	599.904	0.291094	0.0670613	4.34071	1.42024e-05	5.33936e-05
on.gene.LG10.225	195.859	-0.13505	0.0540408	-2.49903	0.0124533	0.026664
on.gene.LG10.228	540.006	-0.24173	0.0647582	-3.73281	0.000189359	0.000595396
on.gene.LG10.229	2.9662	-4.06885	1.1994	-3.39241	0.000692798	0.00196063
on.gene.LG10.233	241.279	-0.241548	0.0640698	-3.77007	0.000163203	0.000519325
on.gene.LG10.236	155.857	0.146531	0.0603524	2.42792	0.0151859	0.0317956
on.gene.LG10.241	57.2778	-0.586958	0.164259	-3.57336	0.000352423	0.00105552
on.gene.LG10.244	45.6217	-0.495553	0.103906	-4.76924	1.84926e-06	7.81577e-06
on.gene.LG10.246	126.223	0.156691	0.069641	2.24998	0.0244502	0.0483789
on.gene.LG10.247	105.823	-0.307255	0.0840438	-3.65589	0.000256292	0.000785258
on.gene.LG10.248	23.3503	-0.51323	0.148465	-3.4569	0.000546428	0.00157801
on.gene.LG10.2480001	10.8291	0.63422	0.214228	2.96049	0.00307153	0.00756902
on.gene.LG10.250	170.676	-0.307424	0.0591805	-5.19468	2.05067e-07	9.77225e-07
on.gene.LG10.251	445.022	0.723053	0.0977722	7.39528	1.41111e-13	1.23188e-12
on.gene.LG10.252	348.61	0.906859	0.0789734	11.4831	1.60419e-30	4.01521e-29
on.gene.LG10.253	7.85148	1.03625	0.257457	4.02494	5.69898e-05	0.000194311
on.gene.LG10.254	227.925	7.74627	0.274298	28.2403	1.87109e-175	2.32601e-172
on.gene.LG10.255	366.756	0.362563	0.069829	5.19215	2.07882e-07	9.8963e-07
on.gene.LG10.257	35.0305	-0.939713	0.14919	-6.29878	3.00006e-10	1.94109e-09
on.gene.LG10.258	26.0506	-1.06377	0.149525	-7.11436	1.12437e-12	9.08409e-12
on.gene.LG10.259	150.136	-0.242561	0.0837278	-2.89702	0.00376731	0.00911259
on.gene.LG10.261	31.0505	-6.24044	1.07674	-5.79569	6.80421e-09	3.82855e-08
on.gene.LG10.263	130.531	-1.08449	0.0719207	-15.079	2.22748e-51	1.44222e-49
on.gene.LG10.266	1582.45	0.294601	0.0671931	4.3844	1.16308e-05	4.41981e-05
on.gene.LG10.267	66.7695	1.36024	0.134802	10.0907	6.07215e-24	1.04743e-22
on.gene.LG10.268	88.9873	0.185442	0.0764717	2.42498	0.0153092	0.0320251
on.gene.LG10.269	281.627	0.133078	0.042188	3.1544	0.00160827	0.00421141
on.gene.LG10.27	182.33	-0.416238	0.0728377	-5.7146	1.09962e-08	6.06647e-08
on.gene.LG10.270	112.177	0.341344	0.0799888	4.2674	1.97762e-05	7.25346e-05
on.gene.LG10.272	334.263	0.49588	0.118648	4.17941	2.92268e-05	0.000104605
on.gene.LG10.273	103.438	0.411469	0.0893576	4.60475	4.12959e-06	1.6742e-05
on.gene.LG10.281	30.7924	0.544605	0.148052	3.67848	0.000234625	0.000724946
on.gene.LG10.283	187.793	0.615148	0.071678	8.58211	9.31524e-18	1.08904e-16
on.gene.LG10.284	5.69805	1.18754	0.28656	4.14412	3.41115e-05	0.000120446
on.gene.LG10.287	43.1106	-0.351372	0.103478	-3.39561	0.000684754	0.00193934
on.gene.LG10.295	10.621	-0.633136	0.271518	-2.33183	0.0197095	0.040022
on.gene.LG10.30	1167.99	0.240797	0.0487374	4.9407	7.78425e-07	3.44291e-06
on.gene.LG10.303	21.8466	0.639546	0.209183	3.05735	0.00223305	0.00567454
on.gene.LG10.304	1649.46	-0.45178	0.0569602	-7.9315	2.16509e-15	2.17173e-14
on.gene.LG10.307	243.751	-0.146938	0.0515745	-2.84904	0.00438507	0.0104563
on.gene.LG10.3070001	14.2477	-1.03978	0.194879	-5.33553	9.52681e-08	4.73471e-07
on.gene.LG10.309	4.95684	-3.77224	1.19705	-3.15129	0.00162552	0.0042518
on.gene.LG10.311	21.9803	1.33695	0.160056	8.35299	6.65552e-17	7.41371e-16
on.gene.LG10.312	389.643	0.392813	0.0672523	5.84089	5.19232e-09	2.95547e-08
on.gene.LG10.314	188.69	-0.323754	0.0845585	-3.82877	0.000128788	0.000416639
on.gene.LG10.316	513.496	-0.84455	0.139172	-6.06838	1.29204e-09	7.82737e-09
on.gene.LG10.318	97.6563	-0.302445	0.133845	-2.25966	0.0238426	0.0472922
on.gene.LG10.3180001	16.7213	7.23954	0.564577	12.8229	1.21971e-37	4.35709e-36
on.gene.LG10.319	49.059	0.471058	0.10294	4.57604	4.73858e-06	1.90761e-05
on.gene.LG10.320	66.0296	-0.252512	0.100488	-2.51287	0.0119755	0.0257752
on.gene.LG10.321	5.54399	2.48539	0.348842	7.12468	1.04322e-12	8.45777e-12
on.gene.LG10.322	37.9022	0.397838	0.106314	3.7421	0.000182488	0.000576169
on.gene.LG10.324	45.2562	0.318267	0.105264	3.02352	0.00249854	0.00627393
on.gene.LG10.327	2057.16	-0.64386	0.0883785	-7.28525	3.21067e-13	2.71271e-12
on.gene.LG10.330	2.84501	-2.09089	0.532244	-3.92845	8.54954e-05	0.000283722
on.gene.LG10.331	220.113	-0.616182	0.0677808	-9.0908	9.83146e-20	1.30297e-18
on.gene.LG10.332	253.261	-0.521189	0.0676632	-7.7027	1.33219e-14	1.26098e-13
on.gene.LG10.333	76.0399	0.664122	0.0970713	6.84158	7.8322e-12	5.8677e-11
on.gene.LG10.334	70.9127	0.200417	0.0852196	2.35177	0.0186843	0.0382109
on.gene.LG10.335	7.15125	0.800639	0.296758	2.69796	0.00697664	0.0158361
on.gene.LG10.339	115.324	-7.91756	1.47919	-5.35262	8.6688e-08	4.33022e-07
on.gene.LG10.34	782.064	0.329089	0.0425114	7.74118	9.85002e-15	9.42881e-14
on.gene.LG10.346	96.6091	-0.50376	0.0837382	-6.01589	1.789e-09	1.06784e-08
on.gene.LG10.347	20.8944	-1.14728	0.165606	-6.92776	4.27542e-12	3.27005e-11
on.gene.LG10.348	80.5222	0.877625	0.0854899	10.2658	1.0045e-24	1.81853e-23
on.gene.LG10.351	8788.68	0.244433	0.071668	3.41063	0.000648123	0.00184287
on.gene.LG10.352	149.051	0.179069	0.0607554	2.94738	0.00320474	0.00786093
on.gene.LG10.357	10.6249	0.852271	0.2122	4.01636	5.91029e-05	0.000200636
on.gene.LG10.36	6.68703	0.936753	0.265973	3.52199	0.000428327	0.00126442
on.gene.LG10.360	4.39309	-3.03024	0.707206	-4.2848	1.82903e-05	6.75633e-05
on.gene.LG10.366	3.8439	1.98	0.4167	4.75162	2.01796e-06	8.49028e-06
on.gene.LG10.368	115.953	-0.51763	0.153626	-3.36943	0.000753242	0.0021142
on.gene.LG10.37	27.8034	-1.43363	0.159584	-8.98357	2.62113e-19	3.38712e-18
on.gene.LG10.373	509.733	-0.211641	0.0604373	-3.50183	0.00046207	0.00135433
on.gene.LG10.377	59.7526	-0.476734	0.105042	-4.53849	5.6658e-06	2.25411e-05
on.gene.LG10.379	74.5841	-1.00043	0.121385	-8.24173	1.69739e-16	1.84233e-15
on.gene.LG10.380	106.003	0.337962	0.0978887	3.45251	0.000555391	0.00160291
on.gene.LG10.381	189.459	-0.930358	0.243645	-3.8185	0.000134264	0.000432853
on.gene.LG10.383	51.3387	-1.18298	0.135818	-8.71004	3.03764e-18	3.67572e-17
on.gene.LG10.385	3.56029	-2.06263	0.457898	-4.50457	6.65065e-06	2.61911e-05
on.gene.LG10.388	141.453	0.182694	0.0718334	2.5433	0.0109812	0.0238211
on.gene.LG10.389	24.8539	3.37059	0.314899	10.7037	9.77655e-27	1.97298e-25
on.gene.LG10.39	13.2941	0.462447	0.19095	2.42183	0.0154427	0.032268
on.gene.LG10.393	29.1993	-0.470705	0.169304	-2.78024	0.00543189	0.0126626
on.gene.LG10.394	12.7096	-0.520747	0.204057	-2.55197	0.0107116	0.0233177
on.gene.LG10.397	279.977	0.571742	0.0781368	7.31719	2.53216e-13	2.15407e-12
on.gene.LG10.400	38.3883	-1.17129	0.222968	-5.25315	1.49519e-07	7.23799e-07
on.gene.LG10.403	15.5727	-0.763025	0.188481	-4.04828	5.15951e-05	0.000176726
on.gene.LG10.405	288.544	-0.622361	0.0941385	-6.61113	3.81406e-11	2.68583e-10
on.gene.LG10.406	87.6426	-1.05971	0.113379	-9.34661	9.04977e-21	1.26595e-19
on.gene.LG10.409	195.987	0.418503	0.100158	4.17841	2.93553e-05	0.000105045
on.gene.LG10.41	26601.2	-1.86927	0.105813	-17.6657	7.70365e-70	9.64094e-68
on.gene.LG10.411	71.8259	0.704125	0.0890278	7.90905	2.59363e-15	2.58076e-14
on.gene.LG10.412	6.85121	0.911293	0.27639	3.29713	0.0009768	0.00267937
on.gene.LG10.413	40.2016	3.40178	0.193233	17.6045	2.27411e-69	2.75359e-67
on.gene.LG10.415	6.67845	0.717224	0.24756	2.89718	0.00376538	0.00910912
on.gene.LG10.416	10725.4	0.885442	0.0993247	8.91462	4.89502e-19	6.24332e-18
on.gene.LG10.42	547.036	0.614702	0.0826338	7.43887	1.01552e-13	8.96607e-13
on.gene.LG10.420	211.388	-1.754	0.156984	-11.1731	5.52228e-29	1.26815e-27
on.gene.LG10.421	20.8162	-2.70054	0.587286	-4.59833	4.25886e-06	1.72416e-05
on.gene.LG10.422	1485.88	0.20089	0.0528927	3.79806	0.000145832	0.000467662
on.gene.LG10.425	21.2881	-0.495448	0.142674	-3.47259	0.000515465	0.00149555
on.gene.LG10.426	5.82986	-5.68452	0.594609	-9.5601	1.17637e-21	1.74788e-20
on.gene.LG10.430	500.949	0.763433	0.0816408	9.35112	8.67236e-21	1.21681e-19
on.gene.LG10.432	126.949	0.62658	0.106491	5.88386	4.00815e-09	2.30608e-08
on.gene.LG10.433	22.3191	0.617427	0.167741	3.68084	0.000232466	0.000719349
on.gene.LG10.434	91.4886	0.266504	0.104969	2.53888	0.0111208	0.0240847
on.gene.LG10.437	250.897	0.252129	0.0528758	4.76833	1.85763e-06	7.84938e-06
on.gene.LG10.44	162.226	-0.268212	0.0713483	-3.7592	0.00017046	0.00054085
on.gene.LG10.442	163.673	-0.243555	0.0684854	-3.55631	0.000376101	0.00111888
on.gene.LG10.449	89.4813	-0.904298	0.103914	-8.70238	3.24989e-18	3.93001e-17
on.gene.LG10.450	38.6419	-1.00698	0.149427	-6.73894	1.59541e-11	1.16028e-10
on.gene.LG10.453	32.1047	-0.364242	0.124479	-2.92614	0.00343193	0.00836758
on.gene.LG10.454	16.1125	-0.366897	0.158987	-2.30771	0.0210151	0.042332
on.gene.LG10.457	68.1084	0.27569	0.111483	2.47293	0.0134011	0.0284451
on.gene.LG10.459	70.7137	-0.35987	0.0963368	-3.73553	0.000187317	0.000589916
on.gene.LG10.46	391.694	0.282352	0.0511269	5.52258	3.34057e-08	1.74829e-07
on.gene.LG10.460	143.012	0.300989	0.0623133	4.83025	1.36362e-06	5.84943e-06
on.gene.LG10.464	97.6761	-0.292518	0.0993844	-2.9433	0.00324732	0.00795282
on.gene.LG10.465	100.883	-0.477543	0.100524	-4.75054	2.02871e-06	8.53165e-06
on.gene.LG10.466	16.9435	-0.396935	0.17482	-2.27053	0.0231753	0.0461305
on.gene.LG10.473	9.70321	-0.991068	0.21632	-4.58148	4.61691e-06	1.86103e-05
on.gene.LG10.4750001	180.414	0.552383	0.0853901	6.46893	9.86972e-11	6.68509e-10
on.gene.LG10.477	90.2369	0.382025	0.123558	3.09186	0.00198906	0.0051053
on.gene.LG10.478	126.638	0.932206	0.0778487	11.9746	4.82812e-33	1.36824e-31
on.gene.LG10.479	112.323	0.189455	0.0781364	2.42467	0.0153225	0.0320492
on.gene.LG10.48	27.8192	1.72129	0.178108	9.66427	4.2764e-22	6.54159e-21
on.gene.LG10.51	103.351	-0.590298	0.0969149	-6.0909	1.12281e-09	6.86459e-09
on.gene.LG10.54	19.627	0.49967	0.170364	2.93295	0.00335758	0.00820208
on.gene.LG10.55	435.066	0.267752	0.0696113	3.84639	0.000119872	0.000389892
on.gene.LG10.56	73.3208	-2.28629	0.120197	-19.0212	1.13837e-80	1.95656e-78
on.gene.LG10.57	10.6502	0.749035	0.25025	2.99314	0.00276123	0.00685967
on.gene.LG10.580001	24.9695	-2.05741	0.411133	-5.00425	5.60812e-07	2.52291e-06
on.gene.LG10.59	385.548	-0.67437	0.0591777	-11.3957	4.39474e-30	1.07827e-28
on.gene.LG10.61	18.3651	1.60159	0.187966	8.52064	1.58674e-17	1.83208e-16
on.gene.LG10.620001	442.968	0.60108	0.0775379	7.75208	9.03967e-15	8.67539e-14
on.gene.LG10.63	113.272	-1.45248	0.108572	-13.3781	8.11636e-41	3.37825e-39
on.gene.LG10.65	58.9255	5.00767	0.253109	19.7846	4.0372e-87	8.9621e-85
on.gene.LG10.66	233.594	0.153165	0.0626249	2.44575	0.0144551	0.0304739
on.gene.LG10.67	2036.8	0.158682	0.0474504	3.34416	0.000825324	0.0022987
on.gene.LG10.68	212.426	0.392901	0.0937979	4.18881	2.80425e-05	0.000100753
on.gene.LG10.71	74.728	0.889677	0.112914	7.87924	3.29375e-15	3.26174e-14
on.gene.LG10.72	53.791	0.656434	0.103612	6.33547	2.36612e-10	1.54377e-09
on.gene.LG10.76	4.96709	3.49646	0.434649	8.04432	8.67229e-16	8.93931e-15
on.gene.LG10.77	169.344	4.32068	0.167597	25.7802	1.47993e-146	1.0614e-143
on.gene.LG10.80	131.894	0.191491	0.0643554	2.97553	0.00292483	0.00722855
on.gene.LG10.83	331.054	-0.277051	0.0743393	-3.72684	0.000193893	0.000607958
on.gene.LG10.84	34.6582	-0.321397	0.116617	-2.75601	0.00585112	0.0135283
on.gene.LG10.88	131.579	0.196294	0.0682529	2.87598	0.00402775	0.00967984
on.gene.LG10.880001	5.09956	-1.95706	0.39034	-5.01373	5.33863e-07	2.4069e-06
on.gene.LG10.89	351.163	-0.352931	0.0946988	-3.72688	0.000193866	0.000607958
on.gene.LG10.91	117.262	-0.746788	0.128624	-5.80599	6.39887e-09	3.61575e-08
on.gene.LG10.92	46.4513	-0.302931	0.116078	-2.60972	0.00906155	0.020025
on.gene.LG10.94	301.786	0.276543	0.0796233	3.47314	0.000514398	0.00149315
on.gene.LG10.97	420.849	0.160027	0.0449255	3.56205	0.000367967	0.00109696
on.gene.LG11.10	66.8293	-0.45956	0.105419	-4.35937	1.3044e-05	4.92969e-05
on.gene.LG11.101	26.9671	4.11813	0.342648	12.0186	2.83863e-33	8.15594e-32
on.gene.LG11.102	151.104	-2.95914	0.877232	-3.37326	0.000742827	0.00208953
on.gene.LG11.105	34.7641	0.911947	0.154965	5.88485	3.98407e-09	2.29293e-08
on.gene.LG11.110	429.084	-0.454027	0.0510719	-8.88995	6.11372e-19	7.75527e-18
on.gene.LG11.117	164.648	0.608312	0.119997	5.06939	3.99091e-07	1.83116e-06
on.gene.LG11.118	121.277	0.190579	0.0804389	2.36924	0.0178249	0.036642
on.gene.LG11.119	104.905	-0.236694	0.0873881	-2.70854	0.00675798	0.0153924
on.gene.LG11.121	22.867	-0.521746	0.159408	-3.27301	0.00106407	0.00289196
on.gene.LG11.123	55.4266	0.69603	0.103355	6.73436	1.64649e-11	1.1965e-10
on.gene.LG11.129	4.41534	3.78573	0.517275	7.31859	2.50585e-13	2.13364e-12
on.gene.LG11.13	126.299	-0.302874	0.082736	-3.66073	0.000251502	0.000772104
on.gene.LG11.139	40.0261	-0.252259	0.102062	-2.47163	0.0134499	0.028539
on.gene.LG11.14	59.4241	-0.366996	0.134165	-2.73541	0.00623027	0.0143144
on.gene.LG11.142	5.62263	2.79173	0.43302	6.44711	1.14004e-10	7.68562e-10
on.gene.LG11.145	98.2255	0.260324	0.0872191	2.98471	0.00283843	0.00703365
on.gene.LG11.146	337.18	-0.177044	0.0713728	-2.48055	0.0131178	0.0279201
on.gene.LG11.147	130.531	0.567953	0.0734057	7.73718	1.01644e-14	9.71978e-14
on.gene.LG11.148	792.443	0.25711	0.08183	3.14201	0.00167795	0.00437665
on.gene.LG11.155	469.4	0.74609	0.0719166	10.3744	3.24305e-25	6.03525e-24
on.gene.LG11.156	135.998	-0.538537	0.0958746	-5.6171	1.94192e-08	1.04535e-07
on.gene.LG11.157	44.117	-0.747853	0.122179	-6.12097	9.3006e-10	5.73664e-09
on.gene.LG11.158	52.4751	-0.82302	0.128447	-6.40745	1.47976e-10	9.85115e-10
on.gene.LG11.159	10.9695	-0.615876	0.234805	-2.62292	0.008718	0.0193322
on.gene.LG11.160	250.561	-0.183182	0.0591724	-3.09573	0.00196332	0.00505034
on.gene.LG11.161	81.1637	-1.142	0.099543	-11.4725	1.81446e-30	4.5233e-29
on.gene.LG11.1630001	35.9733	-0.317153	0.134984	-2.34957	0.0187952	0.0384292
on.gene.LG11.164	98.3189	-0.230204	0.081071	-2.83954	0.00451786	0.01074
on.gene.LG11.166	17.9141	1.04914	0.216329	4.84975	1.23615e-06	5.32958e-06
on.gene.LG11.168	150.301	0.173621	0.0742109	2.33956	0.0193063	0.0393103
on.gene.LG11.169	118.283	-0.701135	0.0928209	-7.55363	4.23281e-14	3.83152e-13
on.gene.LG11.170	17.1901	-5.58725	0.478129	-11.6857	1.50911e-31	3.97463e-30
on.gene.LG11.176	1049.84	-0.0710794	0.0288474	-2.46398	0.0137405	0.0290861
on.gene.LG11.177	12.2903	0.440354	0.185004	2.38025	0.0173011	0.0356754
on.gene.LG11.178	109.339	0.761129	0.108381	7.02272	2.17597e-12	1.70988e-11
on.gene.LG11.183	41.423	-1.80816	0.146088	-12.3772	3.47249e-35	1.11448e-33
on.gene.LG11.185	218.647	-0.183945	0.0574951	-3.19931	0.00137757	0.0036571
on.gene.LG11.189	100.851	1.2392	0.0744221	16.6509	2.97913e-62	2.73654e-60
on.gene.LG11.190	119.14	0.173673	0.074591	2.32833	0.0198943	0.0403667
on.gene.LG11.191	34.0767	5.3453	0.30513	17.5181	1.04267e-68	1.22281e-66
on.gene.LG11.195	12.1276	-0.646018	0.209069	-3.08998	0.00200171	0.00513494
on.gene.LG11.197	86.8568	-0.384358	0.101197	-3.79812	0.0001458	0.000467662
on.gene.LG11.2	52.6342	0.276144	0.0945334	2.92112	0.00348773	0.00849141
on.gene.LG11.201	128.429	-0.852273	0.143441	-5.94162	2.82223e-09	1.65387e-08
on.gene.LG11.203	566.118	-1.27866	0.111367	-11.4815	1.63428e-30	4.08505e-29
on.gene.LG11.205	47.242	0.334971	0.10019	3.34337	0.000827668	0.00230454
on.gene.LG11.206	57.6168	0.450183	0.110117	4.08822	4.34704e-05	0.0001505
on.gene.LG11.207	87.5923	0.435064	0.0991841	4.38643	1.15226e-05	4.38224e-05
on.gene.LG11.210	9.02805	-0.700726	0.243679	-2.87561	0.00403242	0.00968977
on.gene.LG11.217	4.04764	0.999317	0.361643	2.76327	0.00572251	0.0132639
on.gene.LG11.218	62.1139	0.622767	0.109716	5.67617	1.37747e-08	7.52361e-08
on.gene.LG11.220	179.689	0.949205	0.0652656	14.5437	6.40196e-48	3.5529e-46
on.gene.LG11.221	36.7383	-0.459722	0.133751	-3.43716	0.000587845	0.00168769
on.gene.LG11.223	350.234	-0.315459	0.080522	-3.91767	8.9408e-05	0.000295811
on.gene.LG11.224	23.9335	-0.506414	0.14791	-3.42378	0.000617555	0.00176321
on.gene.LG11.225	134.229	-0.356208	0.107272	-3.32062	0.000898174	0.00247975
on.gene.LG11.23	5.8039	0.887338	0.286463	3.09757	0.00195114	0.00502111
on.gene.LG11.232	491.037	-1.11716	0.0984654	-11.3457	7.78738e-30	1.88098e-28
on.gene.LG11.233	6.9906	-0.744891	0.29734	-2.50519	0.0122387	0.0262619
on.gene.LG11.236	12.0864	1.52507	0.218453	6.98125	2.92566e-12	2.26933e-11
on.gene.LG11.237	7.34297	1.22522	0.282451	4.3378	1.43915e-05	5.40937e-05
on.gene.LG11.238	86.14	0.457016	0.0859289	5.31853	1.04609e-07	5.16792e-07
on.gene.LG11.247	15.4068	0.88209	0.185357	4.75888	1.94673e-06	8.20354e-06
on.gene.LG11.250	257.262	0.95852	0.0757796	12.6488	1.13625e-36	3.88765e-35
on.gene.LG11.252	11.5676	0.656718	0.188866	3.47716	0.000506753	0.00147371
on.gene.LG11.255	5.41877	-0.777688	0.287125	-2.70854	0.00675806	0.0153924
on.gene.LG11.256	11.3414	0.856509	0.20992	4.08017	4.50019e-05	0.000155456
on.gene.LG11.257	727.71	-0.221114	0.0722184	-3.06174	0.00220051	0.00560024
on.gene.LG11.260	228.776	-1.51857	0.099287	-15.2948	8.28695e-53	5.66032e-51
on.gene.LG11.261	396.371	0.441236	0.0599253	7.3631	1.79689e-13	1.55339e-12
on.gene.LG11.262	9.8489	2.58585	0.286033	9.04038	1.56123e-19	2.05221e-18
on.gene.LG11.264	54.5938	0.389517	0.0962769	4.0458	5.21448e-05	0.000178543
on.gene.LG11.266	670.194	0.110282	0.0408946	2.69675	0.00700201	0.0158801
on.gene.LG11.267	159.639	0.928904	0.101249	9.17448	4.5375e-20	6.14011e-19
on.gene.LG11.27	11.8307	0.815609	0.19448	4.1938	2.74322e-05	9.86174e-05
on.gene.LG11.272	21.2731	1.81061	0.154451	11.7229	9.73145e-32	2.59975e-30
on.gene.LG11.277	2077.17	0.186213	0.0570193	3.26579	0.00109161	0.00295989
on.gene.LG11.278	40.0114	0.625117	0.122853	5.08835	3.61185e-07	1.66832e-06
on.gene.LG11.28	90.6317	0.327025	0.0693346	4.71661	2.39802e-06	1.00103e-05
on.gene.LG11.282	52.6438	-0.318502	0.111852	-2.84754	0.00440586	0.0105005
on.gene.LG11.285	199.459	-1.08889	0.0988779	-11.0125	3.32746e-28	7.2911e-27
on.gene.LG11.286	46.8156	-0.45361	0.110592	-4.10165	4.10221e-05	0.000142686
on.gene.LG11.287	73.2147	0.320146	0.107248	2.9851	0.00283482	0.00702657
on.gene.LG11.288	41.5584	-0.625447	0.130725	-4.78445	1.71459e-06	7.28292e-06
on.gene.LG11.29	44.364	-0.818142	0.163722	-4.99715	5.81826e-07	2.6124e-06
on.gene.LG11.2950001	11.8868	0.771024	0.248085	3.1079	0.0018842	0.00486428
on.gene.LG11.297	19.1401	6.97161	0.547895	12.7244	4.33029e-37	1.50929e-35
on.gene.LG11.3	69.4975	0.259159	0.0892584	2.90347	0.00369053	0.0089466
on.gene.LG11.30001	25.9362	-0.454739	0.162939	-2.79085	0.00525698	0.0122887
on.gene.LG11.301	6.7261	-1.08988	0.27571	-3.95301	7.71753e-05	0.000257302
on.gene.LG11.303	37.758	-0.717892	0.131808	-5.44651	5.13684e-08	2.63802e-07
on.gene.LG11.304	46.3188	-0.429023	0.125407	-3.42104	0.000623832	0.00178005
on.gene.LG11.309	8.25801	0.693563	0.261198	2.65531	0.00792356	0.0177265
on.gene.LG11.31	95.9381	-0.334325	0.0830314	-4.02649	5.66147e-05	0.000193103
on.gene.LG11.310	9.77914	1.70306	0.294678	5.77941	7.49633e-09	4.20403e-08
on.gene.LG11.314	19.4913	-0.466391	0.178293	-2.61587	0.0089	0.0196983
on.gene.LG11.315	8.08148	-0.979609	0.274265	-3.57176	0.000354589	0.00106149
on.gene.LG11.316	149.57	-0.597906	0.108441	-5.51365	3.51466e-08	1.83425e-07
on.gene.LG11.319	6.27351	-2.23218	0.441199	-5.05935	4.20689e-07	1.92034e-06
on.gene.LG11.320	208.264	1.07068	0.0787036	13.604	3.79116e-42	1.65948e-40
on.gene.LG11.322	124.389	-0.405801	0.0736332	-5.51112	3.56559e-08	1.85979e-07
on.gene.LG11.324	12.0956	-1.24088	0.251565	-4.93264	8.1126e-07	3.5771e-06
on.gene.LG11.328	1788.09	0.240732	0.0813711	2.95845	0.00309189	0.00761619
on.gene.LG11.329	1350.51	0.174148	0.0347698	5.0086	5.48283e-07	2.46893e-06
on.gene.LG11.331	206.018	-0.141937	0.0609218	-2.32983	0.0198152	0.0402235
on.gene.LG11.332	47.4884	0.323055	0.0989979	3.26325	0.00110141	0.00298473
on.gene.LG11.333	69.2098	-0.878758	0.107932	-8.1418	3.89445e-16	4.1426e-15
on.gene.LG11.334	22.1172	-0.568513	0.180003	-3.15835	0.00158665	0.00416062
on.gene.LG11.336	4.98615	2.12283	0.339266	6.25713	3.92135e-10	2.51018e-09
on.gene.LG11.337	9.58699	2.2472	0.273818	8.2069	2.26969e-16	2.44499e-15
on.gene.LG11.341	2148.82	-0.934065	0.0537531	-17.3769	1.23353e-67	1.41114e-65
on.gene.LG11.342	44.0598	-0.360312	0.129087	-2.79124	0.00525069	0.0122766
on.gene.LG11.349	3.15983	-1.73807	0.458456	-3.79115	0.000149954	0.000479869
on.gene.LG11.350	2363.49	0.317893	0.0380852	8.34689	7.00862e-17	7.79772e-16
on.gene.LG11.351	13.1716	0.942266	0.193509	4.86938	1.11951e-06	4.8514e-06
on.gene.LG11.352	185.989	-0.604896	0.0722798	-8.36881	5.82051e-17	6.50156e-16
on.gene.LG11.353	13.6126	0.579349	0.250997	2.3082	0.0209883	0.042301
on.gene.LG11.354	35.72	-0.430187	0.142415	-3.02066	0.00252222	0.00632743
on.gene.LG11.355	183.468	-0.356467	0.129357	-2.75569	0.00585679	0.0135381
on.gene.LG11.357	282.054	-8.77023	0.465901	-18.8242	4.7809e-79	7.95978e-77
on.gene.LG11.358	13.613	-0.650489	0.184769	-3.52055	0.000430652	0.00127002
on.gene.LG11.36	84.0609	-0.471733	0.116296	-4.05631	4.98544e-05	0.000171204
on.gene.LG11.3600002	2234.78	-0.217564	0.0711962	-3.05583	0.00224436	0.00569617
on.gene.LG11.363	11.9441	0.65882	0.290455	2.26823	0.0233151	0.0463839
on.gene.LG11.3640001	26.2651	0.370076	0.133178	2.77881	0.00545582	0.0127137
on.gene.LG11.365	19.3	0.733123	0.146738	4.99615	5.84848e-07	2.62408e-06
on.gene.LG11.367	74.0381	-0.246388	0.0942747	-2.61351	0.00896183	0.019821
on.gene.LG11.369	765.295	-0.310378	0.0586505	-5.292	1.20989e-07	5.92517e-07
on.gene.LG11.37	31.3809	-0.299225	0.121029	-2.47233	0.0134235	0.0284893
on.gene.LG11.370	881.268	-0.476495	0.0502167	-9.48878	2.33746e-21	3.40787e-20
on.gene.LG11.372	15.9249	-1.45897	0.204143	-7.14677	8.88415e-13	7.24684e-12
on.gene.LG11.375	513.057	0.122702	0.0500395	2.4521	0.0142027	0.0299896
on.gene.LG11.377	48.7646	0.241561	0.0936306	2.57994	0.00988176	0.0216782
on.gene.LG11.380	73.4452	0.917274	0.12033	7.62298	2.47879e-14	2.28144e-13
on.gene.LG11.384	105.321	-0.309977	0.0935817	-3.31237	0.000925105	0.00254807
on.gene.LG11.386	122.153	0.28059	0.0920807	3.04721	0.00230973	0.00585025
on.gene.LG11.390	58.4283	-1.60289	0.10405	-15.405	1.51603e-53	1.07488e-51
on.gene.LG11.391	120.711	0.720982	0.109409	6.58976	4.40531e-11	3.0824e-10
on.gene.LG11.392	46.5526	1.49069	0.126798	11.7564	6.54572e-32	1.77152e-30
on.gene.LG11.393	3461.87	0.306515	0.096339	3.18163	0.00146451	0.003867
on.gene.LG11.396	20.6314	4.1977	0.280257	14.9781	1.02153e-50	6.45711e-49
on.gene.LG11.3980001	14.1244	-0.571925	0.18872	-3.03055	0.00244112	0.00614713
on.gene.LG11.4	168.859	-0.557166	0.0897071	-6.21094	5.26681e-10	3.33481e-09
on.gene.LG11.400	45.6193	-0.320708	0.112003	-2.86338	0.0041915	0.0100371
on.gene.LG11.401	153.263	-0.502998	0.0806883	-6.23384	4.55149e-10	2.89862e-09
on.gene.LG11.402	7864.71	0.320496	0.0758701	4.22428	2.39711e-05	8.6946e-05
on.gene.LG11.404	51.8056	0.363441	0.129159	2.8139	0.00489446	0.0115265
on.gene.LG11.405	527.196	0.645085	0.110923	5.81563	6.04051e-09	3.42155e-08
on.gene.LG11.406	14.8165	-5.4801	0.590332	-9.28308	1.64648e-20	2.27086e-19
on.gene.LG11.407	200.813	-0.165444	0.0574344	-2.88057	0.00396958	0.00955477
on.gene.LG11.410	26.3691	1.96105	0.251049	7.81144	5.65364e-15	5.50227e-14
on.gene.LG11.415	33.791	-1.23698	0.176171	-7.02147	2.19543e-12	1.72444e-11
on.gene.LG11.416	409.398	-0.268614	0.0550226	-4.88188	1.05081e-06	4.57175e-06
on.gene.LG11.418	17.3393	2.65938	0.199493	13.3307	1.53548e-40	6.29276e-39
on.gene.LG11.421	123.867	-0.249791	0.0744985	-3.35296	0.000799513	0.00223382
on.gene.LG11.4250001	172.041	0.212518	0.0718649	2.95718	0.00310463	0.00764351
on.gene.LG11.427	479.725	0.783064	0.071547	10.9447	7.04122e-28	1.50571e-26
on.gene.LG11.430	223.844	-0.207684	0.0619775	-3.35095	0.000805338	0.00224875
on.gene.LG11.431	532.52	0.429518	0.0654483	6.5627	5.28411e-11	3.67664e-10
on.gene.LG11.433	5.88027	4.07115	0.443805	9.17328	4.58842e-20	6.20002e-19
on.gene.LG11.439	43.6971	0.340896	0.112705	3.02467	0.00248901	0.0062517
on.gene.LG11.440	555.824	1.68271	0.110482	15.2307	2.21317e-52	1.49525e-50
on.gene.LG11.4400001	268.17	0.225954	0.0823516	2.74378	0.00607371	0.0139928
on.gene.LG11.440001	58.9054	-1.3488	0.111493	-12.0977	1.08639e-33	3.18262e-32
on.gene.LG11.446	29.9068	0.65369	0.11938	5.4757	4.35793e-08	2.25415e-07
on.gene.LG11.447	28.7162	0.342324	0.130767	2.61782	0.00884941	0.0195957
on.gene.LG11.448	98.9052	-0.229756	0.0709801	-3.23691	0.00120832	0.00324009
on.gene.LG11.45	4.74591	3.67417	0.515514	7.1272	1.02428e-12	8.31869e-12
on.gene.LG11.450	160.822	-0.235624	0.0750614	-3.13908	0.00169476	0.00441681
on.gene.LG11.450003	60.0831	0.804559	0.100563	8.00058	1.23838e-15	1.26324e-14
on.gene.LG11.451	428.789	0.885712	0.10685	8.28929	1.13925e-16	1.25183e-15
on.gene.LG11.452	6.54179	1.83246	0.296734	6.17543	6.59829e-10	4.1294e-09
on.gene.LG11.453	75.5091	-0.544244	0.107814	-5.048	4.46458e-07	2.02903e-06
on.gene.LG11.454	56.058	-1.4848	0.175819	-8.44506	3.03893e-17	3.44689e-16
on.gene.LG11.455	347.779	0.828018	0.10326	8.0188	1.06783e-15	1.09346e-14
on.gene.LG11.457	172.429	-0.394524	0.0762085	-5.1769	2.25606e-07	1.06991e-06
on.gene.LG11.459	75.3776	-1.73341	0.125075	-13.859	1.12297e-43	5.20896e-42
on.gene.LG11.460	326.255	9.86264	0.421422	23.4033	3.95975e-121	1.71715e-118
on.gene.LG11.4610001	383.081	0.212548	0.0746961	2.84551	0.00443409	0.0105638
on.gene.LG11.462	775.278	0.52167	0.0490587	10.6336	2.07939e-26	4.14256e-25
on.gene.LG11.463	50.4304	-0.927796	0.144241	-6.43227	1.25715e-10	8.44458e-10
on.gene.LG11.464	24.1641	-0.77536	0.150208	-5.1619	2.44454e-07	1.15401e-06
on.gene.LG11.474	20.4976	-0.829265	0.21135	-3.92365	8.72176e-05	0.000289231
on.gene.LG11.477	84.8053	-0.590417	0.135349	-4.36219	1.28766e-05	4.8704e-05
on.gene.LG11.4770001	87.6043	-1.16713	0.186815	-6.24754	4.16963e-10	2.6618e-09
on.gene.LG11.485	45.5086	-2.10398	0.240103	-8.76282	1.90422e-18	2.33299e-17
on.gene.LG11.486	174.757	0.199008	0.0639824	3.11035	0.00186865	0.00482816
on.gene.LG11.489	757.974	0.521605	0.053232	9.79872	1.14022e-22	1.80796e-21
on.gene.LG11.494	4.28608	-2.67078	0.492066	-5.42768	5.70902e-08	2.91421e-07
on.gene.LG11.495	268.897	-0.358675	0.0648599	-5.52999	3.20246e-08	1.67931e-07
on.gene.LG11.500	53.9979	0.406278	0.0978013	4.15412	3.26546e-05	0.000115718
on.gene.LG11.504	496.252	0.289637	0.0413141	7.0106	2.37292e-12	1.85759e-11
on.gene.LG11.506	39.6729	-0.571571	0.120958	-4.72537	2.29701e-06	9.60367e-06
on.gene.LG11.508	144.522	0.449294	0.0636328	7.06074	1.6562e-12	1.31754e-11
on.gene.LG11.51	9093.12	0.118969	0.026953	4.41394	1.01504e-05	3.89213e-05
on.gene.LG11.510	42.4213	0.313546	0.109849	2.85433	0.00431276	0.0102944
on.gene.LG11.5160001	111.777	-0.519184	0.0765648	-6.78097	1.19368e-11	8.75976e-11
on.gene.LG11.517	22.2348	3.53581	0.289165	12.2277	2.21204e-34	6.76195e-33
on.gene.LG11.519	290.611	0.94691	0.0941807	10.0542	8.8042e-24	1.50203e-22
on.gene.LG11.52	2780.13	0.32169	0.0455339	7.06485	1.60794e-12	1.27969e-11
on.gene.LG11.523	92.8696	0.216296	0.0748089	2.89132	0.00383632	0.0092699
on.gene.LG11.524	6735.47	0.321042	0.0764264	4.20068	2.66119e-05	9.58533e-05
on.gene.LG11.525	222.833	-1.51867	0.097961	-15.5028	3.3235e-54	2.42083e-52
on.gene.LG11.526	173.407	-0.542764	0.120183	-4.51614	6.29774e-06	2.48906e-05
on.gene.LG11.527	333.187	0.32181	0.0498399	6.45687	1.0689e-10	7.2295e-10
on.gene.LG11.53	146.254	0.225001	0.0673976	3.33842	0.000842566	0.00234218
on.gene.LG11.532	10.8121	0.80781	0.231863	3.484	0.000493983	0.00143972
on.gene.LG11.535	274.077	1.33278	0.157672	8.45291	2.84125e-17	3.22857e-16
on.gene.LG11.537	116.167	-0.930891	0.131574	-7.07502	1.49425e-12	1.19329e-11
on.gene.LG11.538	175.238	-0.251619	0.0826517	-3.04432	0.00233203	0.00589712
on.gene.LG11.54	90.8995	-0.235908	0.0786638	-2.99894	0.00270919	0.00674655
on.gene.LG11.544	73.4172	-1.03972	0.127517	-8.15356	3.5337e-16	3.76531e-15
on.gene.LG11.545	406.041	0.107465	0.0440266	2.4409	0.0146506	0.0308341
on.gene.LG11.547	30.27	0.369861	0.121992	3.03185	0.00243057	0.00612236
on.gene.LG11.548	246.591	-0.29578	0.0748132	-3.95358	7.69921e-05	0.000256737
on.gene.LG11.549	29.8637	-7.6533	0.541985	-14.1209	2.82486e-45	1.40467e-43
on.gene.LG11.55	142.335	0.396583	0.0923752	4.29317	1.76139e-05	6.53753e-05
on.gene.LG11.555	152.557	-0.431813	0.0654721	-6.59537	4.24184e-11	2.97136e-10
on.gene.LG11.5560001	489.016	0.551207	0.0658505	8.37058	5.73372e-17	6.41372e-16
on.gene.LG11.562	115.687	-0.55045	0.0899748	-6.11782	9.48619e-10	5.84178e-09
on.gene.LG11.563	289.863	-0.808911	0.0956137	-8.4602	2.66915e-17	3.03934e-16
on.gene.LG11.5630001	142.611	0.525234	0.112518	4.668	3.04141e-06	1.25222e-05
on.gene.LG11.564	144.462	-0.220528	0.0822508	-2.68117	0.0073365	0.0165702
on.gene.LG11.565	112.825	0.168633	0.0733509	2.299	0.0215052	0.043212
on.gene.LG11.5650001	464.072	-0.490482	0.0742911	-6.60216	4.05209e-11	2.84271e-10
on.gene.LG11.567	71.0882	0.229566	0.082985	2.76636	0.00566863	0.0131537
on.gene.LG11.568	58.2695	-1.55382	0.150223	-10.3434	4.48339e-25	8.26922e-24
on.gene.LG11.569	8.3652	0.853097	0.223591	3.81544	0.000135941	0.000437805
on.gene.LG11.571	137.539	-3.09835	0.235443	-13.1596	1.49814e-39	5.78383e-38
on.gene.LG11.572	7.9127	-3.03244	0.396895	-7.64041	2.16535e-14	2.00782e-13
on.gene.LG11.575	7251.22	-0.906698	0.074444	-12.1796	3.99224e-34	1.20458e-32
on.gene.LG11.577	6.27017	-0.760792	0.276896	-2.74757	0.00600382	0.0138402
on.gene.LG11.580	35.0985	-0.60454	0.129233	-4.67792	2.89795e-06	1.19712e-05
on.gene.LG11.583	55.3761	-0.335677	0.118901	-2.82315	0.00475538	0.0112516
on.gene.LG11.584	51.6955	-3.83832	0.977505	-3.92665	8.61383e-05	0.000285804
on.gene.LG11.586	118.168	0.4117	0.103108	3.99292	6.52646e-05	0.00022015
on.gene.LG11.587	344.225	-0.64461	0.0563298	-11.4435	2.53492e-30	6.26075e-29
on.gene.LG11.588	298.659	0.160963	0.0625247	2.57438	0.0100419	0.0219985
on.gene.LG11.590	218.479	0.132374	0.0527649	2.50875	0.0121158	0.0260311
on.gene.LG11.591	10.3271	3.23793	0.338297	9.57126	1.05608e-21	1.57542e-20
on.gene.LG11.592	4.63837	3.80362	0.487533	7.80177	6.1047e-15	5.92887e-14
on.gene.LG11.593	240.265	0.820971	0.0902788	9.09373	9.56982e-20	1.26919e-18
on.gene.LG11.594	1158.79	-0.611357	0.0839591	-7.2816	3.29883e-13	2.7834e-12
on.gene.LG11.595	125.808	0.269017	0.0730823	3.68102	0.000232303	0.000718963
on.gene.LG11.596	112.156	3.48354	0.146803	23.7293	1.79594e-124	8.58689e-122
on.gene.LG11.597	255.729	0.334964	0.073679	4.54625	5.46091e-06	2.17817e-05
on.gene.LG11.598	168.736	0.938608	0.1279	7.33862	2.15802e-13	1.85099e-12
on.gene.LG11.599	210.076	0.780054	0.0811827	9.60862	7.3526e-22	1.1119e-20
on.gene.LG11.600	864.02	0.169423	0.0418254	4.05071	5.10621e-05	0.000175029
on.gene.LG11.602	14.5293	-0.656732	0.180421	-3.64	0.000272637	0.000831783
on.gene.LG11.603	17.0064	-0.891536	0.193554	-4.60613	4.10229e-06	1.66367e-05
on.gene.LG11.605	18.3849	1.00367	0.194599	5.15762	2.50103e-07	1.17888e-06
on.gene.LG11.6070001	175.101	0.225212	0.0718692	3.13364	0.00172654	0.00449397
on.gene.LG11.61	118.307	-0.309238	0.0732929	-4.2192	2.45168e-05	8.87873e-05
on.gene.LG11.610	171.057	-0.173629	0.0542405	-3.20109	0.00136909	0.00363666
on.gene.LG11.612	207.665	0.442622	0.0814282	5.43573	5.4573e-08	2.79107e-07
on.gene.LG11.613	341.907	-0.174829	0.0415493	-4.20775	2.57925e-05	9.30817e-05
on.gene.LG11.614	523.858	0.695749	0.0882803	7.88113	3.24426e-15	3.21443e-14
on.gene.LG11.616	55.5343	0.406964	0.107714	3.7782	0.000157967	0.000504127
on.gene.LG11.6160001	18.6069	-0.947759	0.206813	-4.58268	4.5906e-06	1.85163e-05
on.gene.LG11.618	191.557	1.12382	0.0830328	13.5347	9.75717e-42	4.22139e-40
on.gene.LG11.62	5.5717	2.77175	0.431337	6.42595	1.31052e-10	8.79037e-10
on.gene.LG11.620	215.499	-0.256448	0.0577323	-4.44201	8.91219e-06	3.44569e-05
on.gene.LG11.621	234.713	-0.399122	0.0562216	-7.0991	1.25574e-12	1.00974e-11
on.gene.LG11.622	778.543	0.342616	0.0629043	5.44662	5.13364e-08	2.63711e-07
on.gene.LG11.623	293.569	0.380239	0.0487508	7.79965	6.20806e-15	6.01985e-14
on.gene.LG11.626	10.4246	-0.53253	0.196911	-2.70442	0.00684247	0.015558
on.gene.LG11.634	92.6284	-0.205405	0.0769061	-2.67086	0.00756574	0.0170323
on.gene.LG11.636	10.1791	-2.13081	0.263477	-8.08727	6.10148e-16	6.34901e-15
on.gene.LG11.640	2.77587	-3.86701	0.622912	-6.20795	5.36804e-10	3.39545e-09
on.gene.LG11.642	38.4593	-4.82402	0.283839	-16.9956	8.84718e-65	9.16519e-63
on.gene.LG11.643	32.2128	-5.76375	1.25917	-4.57743	4.70727e-06	1.89664e-05
on.gene.LG11.644	172.591	-5.5474	1.08663	-5.10514	3.3055e-07	1.53633e-06
on.gene.LG11.6450001	232.666	-7.41151	1.0818	-6.85107	7.32974e-12	5.51342e-11
on.gene.LG11.646	879.798	-5.771	0.761266	-7.58079	3.43465e-14	3.12724e-13
on.gene.LG11.6460001	30.3995	-5.80448	1.0502	-5.527	3.25759e-08	1.70726e-07
on.gene.LG11.647	289.284	-0.674924	0.0741376	-9.10366	8.73399e-20	1.1633e-18
on.gene.LG11.648	4209.97	0.305822	0.0828103	3.69305	0.000221584	0.000688877
on.gene.LG11.65	174.12	0.196611	0.0802629	2.44959	0.0143018	0.0301816
on.gene.LG11.650	12.8869	-0.447908	0.17843	-2.51028	0.0120635	0.0259397
on.gene.LG11.650001	61.1983	-0.449918	0.116498	-3.86202	0.000112456	0.000367243
on.gene.LG11.651	1133.01	-0.4761	0.0655392	-7.26435	3.74823e-13	3.15545e-12
on.gene.LG11.652	126.315	0.202214	0.0796844	2.53769	0.0111588	0.024153
on.gene.LG11.653	47.3061	0.525837	0.117053	4.49231	7.04536e-06	2.76055e-05
on.gene.LG11.656	171.234	0.40697	0.0658731	6.17808	6.48856e-10	4.06423e-09
on.gene.LG11.657	13.8836	0.888621	0.178352	4.98239	6.28026e-07	2.80632e-06
on.gene.LG11.658	68.9596	0.589954	0.134356	4.39096	1.1285e-05	4.29889e-05
on.gene.LG11.660	63.0673	-0.517632	0.0974478	-5.31189	1.08494e-07	5.34641e-07
on.gene.LG11.661	275.183	0.146357	0.0645797	2.2663	0.0234332	0.0465842
on.gene.LG11.662	41.141	-1.1954	0.202175	-5.91273	3.36489e-09	1.95528e-08
on.gene.LG11.663	73.6981	-0.228596	0.0995924	-2.29531	0.0217151	0.0435399
on.gene.LG11.6650001	85.3338	0.72462	0.133638	5.42225	5.88519e-08	2.99757e-07
on.gene.LG11.666	69.0825	-0.327782	0.102569	-3.19572	0.00139482	0.00369765
on.gene.LG11.668	5.78968	2.08474	0.375667	5.54944	2.86585e-08	1.5113e-07
on.gene.LG11.673	125.509	-0.344826	0.0832525	-4.14192	3.44404e-05	0.000121493
on.gene.LG11.676	108.917	0.603739	0.0770973	7.83088	4.84468e-15	4.72978e-14
on.gene.LG11.677	549.656	-0.121821	0.0506928	-2.40313	0.0162555	0.0337171
on.gene.LG11.678	789.151	0.290224	0.060672	4.78349	1.72277e-06	7.31597e-06
on.gene.LG11.679	256.93	0.547991	0.0533355	10.2744	9.18978e-25	1.66694e-23
on.gene.LG11.680	149.087	0.187146	0.0661467	2.82925	0.00466568	0.0110604
on.gene.LG11.684	17.3683	0.8457	0.168434	5.02096	5.14148e-07	2.32082e-06
on.gene.LG11.687	67.2039	0.240487	0.089808	2.67779	0.0074109	0.01672
on.gene.LG11.69	284.952	0.118046	0.0417824	2.82526	0.00472427	0.0111879
on.gene.LG11.695	25.5039	-0.477735	0.153045	-3.12154	0.00179908	0.0046652
on.gene.LG11.698	124.348	-4.95111	1.15713	-4.27878	1.87922e-05	6.92254e-05
on.gene.LG11.699	86.5605	-0.640944	0.149063	-4.29982	1.7094e-05	6.35598e-05
on.gene.LG11.702	141.447	0.169427	0.0638007	2.65557	0.00791738	0.0177148
on.gene.LG11.703	73.0435	0.435856	0.126654	3.4413	0.00057893	0.0016644
on.gene.LG11.704	19.6552	0.672204	0.15477	4.34324	1.40397e-05	5.28247e-05
on.gene.LG11.705	6.0292	0.999726	0.270367	3.69767	0.000217591	0.000676687
on.gene.LG11.714	4.32739	0.964532	0.321942	2.99598	0.00273565	0.00680246
on.gene.LG11.715	118.821	-0.214063	0.0690195	-3.10149	0.00192552	0.0049634
on.gene.LG11.716	20.0766	-3.85243	0.339288	-11.3545	7.04674e-30	1.71095e-28
on.gene.LG11.718	66.3954	-0.951625	0.129413	-7.35338	1.93257e-13	1.66759e-12
on.gene.LG11.719	53.9086	-0.567147	0.123656	-4.58649	4.50762e-06	1.81934e-05
on.gene.LG11.721	1649.61	-3.19587	0.112831	-28.3244	1.72986e-176	2.30405e-173
on.gene.LG11.725	25.7029	-1.60225	0.218697	-7.32636	2.3649e-13	2.02008e-12
on.gene.LG11.726	294.806	1.91569	0.134159	14.2792	2.94796e-46	1.51852e-44
on.gene.LG11.734	196.931	-0.24294	0.0791447	-3.06957	0.00214369	0.00546458
on.gene.LG11.737	16.2309	1.43517	0.210713	6.81103	9.6904e-12	7.17336e-11
on.gene.LG11.738	250.569	0.132309	0.0539606	2.45197	0.0142078	0.029997
on.gene.LG11.739	423.873	0.119513	0.0399906	2.98854	0.00280314	0.00695544
on.gene.LG11.746	109.277	0.233355	0.0808222	2.88726	0.00388615	0.00937573
on.gene.LG11.747	15.8798	1.23644	0.192747	6.41483	1.40983e-10	9.42937e-10
on.gene.LG11.750	277.638	0.271126	0.0615221	4.40697	1.04827e-05	4.01213e-05
on.gene.LG11.751	190.304	0.637128	0.0857143	7.43316	1.06035e-13	9.33978e-13
on.gene.LG11.752	72.2488	0.264204	0.0945683	2.79379	0.00520937	0.0121911
on.gene.LG11.754	123.088	-3.42531	0.130234	-26.3012	1.85914e-152	1.50727e-149
on.gene.LG11.757	54.4003	0.401299	0.156881	2.55799	0.0105279	0.0229581
on.gene.LG11.758	78.8929	-0.883947	0.121813	-7.25659	3.96966e-13	3.33283e-12
on.gene.LG11.760	125.123	0.647276	0.108674	5.95612	2.58303e-09	1.51799e-08
on.gene.LG11.763	17.3214	0.364648	0.156187	2.33469	0.0195597	0.0397656
on.gene.LG11.764	305.093	-0.303745	0.0572281	-5.30762	1.11065e-07	5.46592e-07
on.gene.LG11.765	6.83253	-0.780198	0.32686	-2.38695	0.0169887	0.035105
on.gene.LG11.768	47.731	-3.93075	1.4279	-2.75283	0.00590834	0.0136386
on.gene.LG11.772	69.6014	2.05949	0.1403	14.6792	8.75657e-49	5.15091e-47
on.gene.LG11.782	1041.5	-1.32675	0.0918235	-14.449	2.54534e-47	1.36388e-45
on.gene.LG11.783	650.851	-0.1671	0.060265	-2.77275	0.00555852	0.0129287
on.gene.LG11.788	419.835	-0.386931	0.0678934	-5.69909	1.20445e-08	6.62109e-08
on.gene.LG11.789	583.509	1.2791	0.106754	11.9817	4.43186e-33	1.25977e-31
on.gene.LG11.792	21.3445	-0.502996	0.157039	-3.20299	0.00136007	0.00361375
on.gene.LG11.793	73.9926	0.644176	0.0982922	6.55368	5.61348e-11	3.90285e-10
on.gene.LG11.795	156.702	0.177892	0.0667504	2.66503	0.00769808	0.0172906
on.gene.LG11.796	230.085	-0.253165	0.0722753	-3.50278	0.000460423	0.00134992
on.gene.LG11.797	25.7237	0.763048	0.148426	5.14095	2.73356e-07	1.28266e-06
on.gene.LG11.8	206.416	-0.209052	0.0929597	-2.24885	0.0245221	0.0485109
on.gene.LG11.800	74.7965	-0.282829	0.0850143	-3.32684	0.000878371	0.0024312
on.gene.LG11.8010001	18.1994	-1.28327	0.193907	-6.61798	3.64141e-11	2.56911e-10
on.gene.LG11.802	211.188	0.371628	0.0821587	4.5233	6.08832e-06	2.41243e-05
on.gene.LG11.807	911.416	0.218283	0.0497632	4.38644	1.15221e-05	4.38224e-05
on.gene.LG11.811	259.436	0.27203	0.0949966	2.86358	0.00418887	0.0100334
on.gene.LG11.815	62.3818	0.48256	0.103375	4.66803	3.04099e-06	1.25222e-05
on.gene.LG11.816	10.7779	-0.846084	0.306995	-2.75602	0.00585098	0.0135283
on.gene.LG11.817	132.797	-0.375452	0.1302	-2.88367	0.00393075	0.00947474
on.gene.LG11.820	98.9536	0.285521	0.0825331	3.45947	0.000541233	0.00156471
on.gene.LG11.825	81.8177	-0.57262	0.107021	-5.35054	8.76909e-08	4.3768e-07
on.gene.LG11.8280001	9.01931	-0.634076	0.225539	-2.81137	0.00493304	0.0116071
on.gene.LG11.83	9.59242	1.4386	0.255493	5.6307	1.79481e-08	9.67836e-08
on.gene.LG11.831	217.994	0.303101	0.0673802	4.49837	6.84766e-06	2.68818e-05
on.gene.LG11.839	306.138	0.263773	0.0645834	4.08422	4.42244e-05	0.000152968
on.gene.LG11.840	3.56619	-1.42147	0.591841	-2.40177	0.0163158	0.0338308
on.gene.LG11.845	188.112	-0.342677	0.0620572	-5.52195	3.35255e-08	1.75358e-07
on.gene.LG11.8450001	35.9313	-0.330812	0.112561	-2.93895	0.00329327	0.00805478
on.gene.LG11.846	10.4192	0.969158	0.239067	4.05392	5.03674e-05	0.000172806
on.gene.LG11.85	9.4699	-1.27233	0.259867	-4.89607	9.77706e-07	4.26862e-06
on.gene.LG11.850	18.4916	1.15825	0.205957	5.62377	1.8684e-08	1.00665e-07
on.gene.LG11.851	67.0147	1.31226	0.146313	8.96888	2.99554e-19	3.86292e-18
on.gene.LG11.855	139.034	-0.300036	0.0980339	-3.06053	0.00220944	0.00561988
on.gene.LG11.858	17.0864	-1.06817	0.173268	-6.16483	7.05608e-10	4.39902e-09
on.gene.LG11.861	131.876	-4.53928	0.924984	-4.90742	9.22821e-07	4.04415e-06
on.gene.LG11.866	897.849	-0.375036	0.109203	-3.4343	0.000594084	0.00170298
on.gene.LG11.868	399.694	0.208016	0.0592607	3.51018	0.000447805	0.0013152
on.gene.LG11.869	91.1759	-0.223809	0.0781929	-2.86227	0.00420616	0.0100644
on.gene.LG11.8700001	170.805	-0.768793	0.0691722	-11.1142	1.07029e-28	2.41911e-27
on.gene.LG11.871	8.195	-1.39164	0.256862	-5.41784	6.03221e-08	3.07078e-07
on.gene.LG11.872	7.458	-1.97168	0.338357	-5.82723	5.63562e-09	3.19901e-08
on.gene.LG11.873	126.43	0.315414	0.0915802	3.44412	0.000572914	0.00164863
on.gene.LG11.880	11867.4	-8.96454	0.522721	-17.1497	6.31291e-66	6.76533e-64
on.gene.LG11.884	31.0367	-5.02784	0.417388	-12.046	2.03672e-33	5.87905e-32
on.gene.LG11.885	59.5318	2.78147	0.164978	16.8596	8.91561e-64	8.74997e-62
on.gene.LG11.886	67.3879	1.62724	0.134949	12.0581	1.75691e-33	5.09503e-32
on.gene.LG11.889	591.905	0.614447	0.0713592	8.61062	7.26693e-18	8.56552e-17
on.gene.LG11.89	18.6415	0.58271	0.157821	3.69223	0.000222297	0.000690517
on.gene.LG11.892	41.5347	-0.47943	0.145527	-3.29444	0.000986197	0.00270237
on.gene.LG11.893	122.525	0.416145	0.0663753	6.26957	3.6204e-10	2.32471e-09
on.gene.LG11.895	721.869	0.179185	0.0620327	2.88856	0.00387011	0.00934113
on.gene.LG11.898	207.836	-0.695036	0.072543	-9.58102	9.60882e-22	1.43808e-20
on.gene.LG11.899	27.6412	-1.15632	0.181987	-6.35389	2.09938e-10	1.37891e-09
on.gene.LG11.90	71.9514	0.227263	0.0923339	2.46132	0.0138427	0.0292891
on.gene.LG11.905	23.8435	-0.472691	0.14184	-3.33257	0.000860468	0.00238661
on.gene.LG11.906	101.657	-0.407308	0.0787197	-5.17416	2.28943e-07	1.08435e-06
on.gene.LG11.909	232.088	0.236359	0.0650511	3.63343	0.000279675	0.000851305
on.gene.LG11.91	14.5154	0.517865	0.188344	2.74958	0.00596719	0.0137625
on.gene.LG11.910	211.418	-0.689165	0.118217	-5.82965	5.55449e-09	3.15488e-08
on.gene.LG11.912	140.93	-0.471402	0.106249	-4.43679	9.13108e-06	3.52666e-05
on.gene.LG11.915	15.3026	3.39398	0.254521	13.3348	1.45334e-40	5.96927e-39
on.gene.LG11.917	13.8067	-0.587535	0.194721	-3.01732	0.0025502	0.00639161
on.gene.LG11.92	3.61814	-1.34665	0.377594	-3.56638	0.000361943	0.0010809
on.gene.LG11.920	471.295	-0.105901	0.0423944	-2.498	0.0124897	0.0267328
on.gene.LG11.924	24.7455	0.877371	0.135539	6.47319	9.59531e-11	6.51579e-10
on.gene.LG11.925	1579.23	0.87447	0.0779304	11.2212	3.21e-29	7.52917e-28
on.gene.LG11.926	55.6372	0.485528	0.126571	3.836	0.000125054	0.000405334
on.gene.LG11.928	676.057	0.266343	0.0655456	4.06347	4.83478e-05	0.000166244
on.gene.LG11.929	50.2463	-0.954916	0.134752	-7.08646	1.37588e-12	1.10159e-11
on.gene.LG11.93	46.5016	-1.04963	0.180564	-5.81308	6.13354e-09	3.47213e-08
on.gene.LG11.930	102.319	-0.24309	0.072325	-3.36109	0.000776366	0.00217305
on.gene.LG11.933	274.502	0.307059	0.0637087	4.81973	1.43751e-06	6.15364e-06
on.gene.LG11.938	3.15541	-1.06706	0.443162	-2.40783	0.0160476	0.0333304
on.gene.LG11.939	323.23	0.215203	0.0570063	3.77507	0.000159962	0.000509969
on.gene.LG11.940	878.624	0.282043	0.0507085	5.56203	2.66648e-08	1.41497e-07
on.gene.LG11.9430001	31.045	-0.854859	0.219681	-3.89136	9.9683e-05	0.000327944
on.gene.LG11.944	23.773	-0.844953	0.159585	-5.2947	1.19211e-07	5.84214e-07
on.gene.LG11.947	10.861	2.65354	0.278645	9.52303	1.68196e-21	2.47738e-20
on.gene.LG11.948	4.78117	0.861834	0.296373	2.90794	0.00363819	0.00882547
on.gene.LG11.951	674.109	0.176794	0.0716335	2.46803	0.0135857	0.0287911
on.gene.LG11.953	120.286	0.655928	0.100707	6.51325	7.35443e-11	5.05671e-10
on.gene.LG11.958	315.632	-0.412524	0.0646367	-6.38218	1.74579e-10	1.15275e-09
on.gene.LG11.960	249.574	-0.21836	0.0652116	-3.34848	0.000812556	0.00226731
on.gene.LG11.961	514.589	0.207718	0.0422702	4.91406	8.92081e-07	3.91772e-06
on.gene.LG11.9620002	17.9874	-0.655993	0.16981	-3.8631	0.000111956	0.000365677
on.gene.LG11.963	33.1859	-0.565084	0.122472	-4.61397	3.95046e-06	1.60629e-05
on.gene.LG11.964	214.026	-0.269764	0.078513	-3.43591	0.000590565	0.00169394
on.gene.LG11.965	93.2678	0.419365	0.0982959	4.26636	1.98692e-05	7.28329e-05
on.gene.LG11.968	60.0079	-6.5849	0.826348	-7.96867	1.60386e-15	1.62362e-14
on.gene.LG11.972	65.7688	-0.632286	0.107204	-5.89795	3.68046e-09	2.12937e-08
on.gene.LG11.974	202.172	0.298195	0.0549355	5.4281	5.69583e-08	2.90827e-07
on.gene.LG11.975	67.8818	0.42472	0.107885	3.93677	8.2586e-05	0.000274506
on.gene.LG11.977	135.833	0.35857	0.0663924	5.40077	6.63547e-08	3.35771e-07
on.gene.LG12.102	10.9162	-3.48056	0.983334	-3.53955	0.000400807	0.00118897
on.gene.LG12.106	202.186	-0.557364	0.0666698	-8.36007	6.26798e-17	6.98619e-16
on.gene.LG12.11	6.10773	-1.87096	0.359285	-5.20746	1.91447e-07	9.16066e-07
on.gene.LG12.110	326.019	-0.22467	0.065408	-3.43491	0.000592761	0.00169971
on.gene.LG12.112	14.5362	0.814694	0.181529	4.48796	7.19097e-06	2.81643e-05
on.gene.LG12.113	8.13706	-2.18869	0.337067	-6.49334	8.39529e-11	5.74484e-10
on.gene.LG12.114	102.355	-0.361287	0.103911	-3.47688	0.000507282	0.00147502
on.gene.LG12.12	15.7494	2.75514	0.235764	11.686	1.50339e-31	3.96517e-30
on.gene.LG12.120	63.1056	-1.01759	0.170666	-5.96248	2.48434e-09	1.46322e-08
on.gene.LG12.1260001	92.4464	0.231412	0.0736065	3.14391	0.00166705	0.00435005
on.gene.LG12.131	368.625	-0.492926	0.0673923	-7.31428	2.58767e-13	2.19928e-12
on.gene.LG12.133	66.0602	-0.450122	0.0886103	-5.07979	3.77859e-07	1.73888e-06
on.gene.LG12.134	18.7651	-0.566502	0.161	-3.51864	0.000433768	0.0012776
on.gene.LG12.142	359.664	-0.421583	0.0595924	-7.07443	1.50061e-12	1.19786e-11
on.gene.LG12.146	29.4876	1.08391	0.162558	6.66782	2.59623e-11	1.85486e-10
on.gene.LG12.148	18.9884	0.433527	0.182369	2.3772	0.0174448	0.0359362
on.gene.LG12.1480001	39.4429	0.25896	0.101167	2.55972	0.0104757	0.0228602
on.gene.LG12.150	860.337	-0.0999242	0.0435078	-2.2967	0.0216362	0.0434097
on.gene.LG12.154	184.472	-0.346749	0.0771058	-4.49705	6.89022e-06	2.70261e-05
on.gene.LG12.1580001	63.6728	0.243884	0.0935617	2.60667	0.00914279	0.0201973
on.gene.LG12.164	303.158	0.231592	0.0649045	3.5682	0.000359447	0.00107414
on.gene.LG12.166	20.5544	0.952822	0.184534	5.16338	2.42524e-07	1.14548e-06
on.gene.LG12.167	492.968	0.160323	0.0529104	3.03009	0.00244484	0.00615568
on.gene.LG12.168	151.197	0.146558	0.057552	2.54653	0.0108801	0.0236349
on.gene.LG12.169	156.335	-0.286785	0.0673956	-4.25526	2.08811e-05	7.64069e-05
on.gene.LG12.170	112.255	0.498688	0.0871782	5.72032	1.06321e-08	5.87427e-08
on.gene.LG12.170001	5.50877	-1.27161	0.319861	-3.97552	7.02267e-05	0.000236034
on.gene.LG12.171	161.688	0.214185	0.0679322	3.15293	0.00161641	0.00423094
on.gene.LG12.172	229.721	-0.170459	0.0690532	-2.46852	0.0135674	0.0287621
on.gene.LG12.175	35.6237	1.36116	0.421768	3.22727	0.00124976	0.00334159
on.gene.LG12.183	51.8272	-0.429587	0.120349	-3.5695	0.000357661	0.00106983
on.gene.LG12.187	63.3213	0.461796	0.0934876	4.93964	7.82652e-07	3.45914e-06
on.gene.LG12.189	1079.75	0.399239	0.049944	7.99374	1.30903e-15	1.33385e-14
on.gene.LG12.192	10.3172	1.71915	0.24949	6.89065	5.55376e-12	4.21494e-11
on.gene.LG12.196	54.4134	-0.581955	0.139108	-4.18348	2.87076e-05	0.000102925
on.gene.LG12.197	150.184	0.671268	0.0803861	8.35054	6.79525e-17	7.56484e-16
on.gene.LG12.198	10.3547	0.707056	0.247705	2.85443	0.00431146	0.0102926
on.gene.LG12.199	4.71504	0.900607	0.325705	2.7651	0.00569051	0.0131979
on.gene.LG12.2000001	112.263	1.12516	0.0748951	15.0232	5.17685e-51	3.30592e-49
on.gene.LG12.203	3.85277	-1.38354	0.398492	-3.47195	0.000516686	0.00149862
on.gene.LG12.2070001	187.959	0.790209	0.0825946	9.56731	1.0972e-21	1.63414e-20
on.gene.LG12.208	174.026	-0.947604	0.0809143	-11.7112	1.11669e-31	2.9578e-30
on.gene.LG12.209	6.4255	-3.85364	0.910029	-4.23464	2.28922e-05	8.32758e-05
on.gene.LG12.211	221.018	0.467339	0.0892053	5.23891	1.61526e-07	7.79094e-07
on.gene.LG12.212	744.639	0.885086	0.0853161	10.3742	3.24944e-25	6.0411e-24
on.gene.LG12.213	95.5833	-0.424658	0.0822223	-5.16476	2.4075e-07	1.13767e-06
on.gene.LG12.216	21.4187	0.641865	0.193134	3.32342	0.000889197	0.00245715
on.gene.LG12.218	64.9336	1.25842	0.12259	10.2653	1.00971e-24	1.82619e-23
on.gene.LG12.219	308.237	-0.136569	0.0577327	-2.36554	0.0180036	0.0369729
on.gene.LG12.2210001	11.8732	3.94559	0.322375	12.2391	1.92054e-34	5.89988e-33
on.gene.LG12.222	286.995	0.23393	0.0632405	3.69905	0.000216408	0.000673457
on.gene.LG12.224	8.90377	-2.30487	0.433533	-5.31647	1.05797e-07	5.2218e-07
on.gene.LG12.226	33.6597	1.95759	0.140646	13.9186	4.88483e-44	2.30019e-42
on.gene.LG12.227	8.11027	1.64635	0.32283	5.09975	3.40108e-07	1.578e-06
on.gene.LG12.229	207.535	0.49245	0.0807194	6.10077	1.05559e-09	6.47915e-09
on.gene.LG12.230	93.1737	-1.40907	0.108504	-12.9863	1.46272e-38	5.37974e-37
on.gene.LG12.231	1827.38	1.16014	0.0956462	12.1295	7.37344e-34	2.19286e-32
on.gene.LG12.232	26.8486	1.62017	0.154622	10.4782	1.08752e-25	2.09061e-24
on.gene.LG12.233	52.6573	-0.255669	0.101067	-2.52969	0.0114164	0.0246534
on.gene.LG12.237	129.788	-0.273977	0.07678	-3.56833	0.00035926	0.00107375
on.gene.LG12.24	450.608	0.439474	0.0734849	5.98047	2.22494e-09	1.31542e-08
on.gene.LG12.243	267.697	0.215005	0.0711042	3.0238	0.00249618	0.00626887
on.gene.LG12.244	1582.54	0.704189	0.0876214	8.03672	9.22724e-16	9.49036e-15
on.gene.LG12.246	4.6256	-2.94993	0.627815	-4.69872	2.61801e-06	1.08847e-05
on.gene.LG12.249	158.301	-0.130665	0.0579635	-2.25426	0.02418	0.0478849
on.gene.LG12.250	22.4937	-1.15145	0.201901	-5.70307	1.17669e-08	6.47442e-08
on.gene.LG12.2500001	25.6101	-1.17167	0.146359	-8.00547	1.19015e-15	1.21537e-14
on.gene.LG12.252	196.335	-6.58851	1.03752	-6.35025	2.14962e-10	1.41042e-09
on.gene.LG12.255	3.08273	-0.995973	0.36936	-2.69648	0.00700766	0.0158891
on.gene.LG12.256	11.1322	-1.26106	0.231922	-5.43743	5.40547e-08	2.76683e-07
on.gene.LG12.257	13.5154	-1.0981	0.19389	-5.66355	1.48277e-08	8.07511e-08
on.gene.LG12.2590001	7758.49	0.863558	0.0609871	14.1597	1.62751e-45	8.22445e-44
on.gene.LG12.26	8708.06	0.415345	0.083212	4.99141	5.99404e-07	2.68615e-06
on.gene.LG12.269	344.475	-0.21449	0.0502369	-4.26958	1.95844e-05	7.18737e-05
on.gene.LG12.273	38.4954	0.450853	0.150729	2.99115	0.00277933	0.00690003
on.gene.LG12.276	25.1034	0.371795	0.159665	2.32859	0.0198808	0.0403435
on.gene.LG12.277	177.537	-0.440013	0.0870852	-5.05267	4.35676e-07	1.98341e-06
on.gene.LG12.280	4.45048	2.62036	0.460669	5.68816	1.28416e-08	7.03459e-08
on.gene.LG12.2800001	14.4733	0.564138	0.196134	2.8763	0.00402373	0.00967261
on.gene.LG12.289	21.5607	0.493618	0.168501	2.92947	0.0033954	0.00828392
on.gene.LG12.290	133.746	0.413348	0.109198	3.78529	0.000153528	0.000490465
on.gene.LG12.291	89.0362	0.503592	0.0910179	5.53289	3.14998e-08	1.65225e-07
on.gene.LG12.294	567.705	0.469122	0.0894222	5.24615	1.55312e-07	7.50673e-07
on.gene.LG12.295	39.7424	0.607554	0.12308	4.93626	7.96344e-07	3.51549e-06
on.gene.LG12.296	10.3827	2.67178	0.285495	9.35843	8.09328e-21	1.13727e-19
on.gene.LG12.298	53.8382	0.362122	0.104193	3.47549	0.000509916	0.00148175
on.gene.LG12.300	423.782	-0.296169	0.043159	-6.86226	6.77779e-12	5.11061e-11
on.gene.LG12.3000001	66.269	0.244653	0.0984977	2.48385	0.0129972	0.0277044
on.gene.LG12.301	52.1886	-0.459726	0.102821	-4.47115	7.77994e-06	3.03435e-05
on.gene.LG12.302	6.96485	5.48952	0.565581	9.70599	2.84308e-22	4.40277e-21
on.gene.LG12.308	226.141	-0.264151	0.0644677	-4.09742	4.17789e-05	0.000145102
on.gene.LG12.3080001	58.3056	-0.428786	0.103124	-4.15795	3.21123e-05	0.000113905
on.gene.LG12.309	159.547	0.668437	0.0703891	9.49632	2.17446e-21	3.17613e-20
on.gene.LG12.311	356.49	-0.41765	0.0863319	-4.83773	1.31333e-06	5.64667e-06
on.gene.LG12.3130001	135.561	-4.83467	0.177301	-27.2681	1.01502e-163	9.46351e-161
on.gene.LG12.314	3.37745	-3.61712	0.575557	-6.28455	3.28812e-10	2.11718e-09
on.gene.LG12.317	5.18943	-0.871782	0.343059	-2.5412	0.0110472	0.0239447
on.gene.LG12.318	92.0249	-0.263721	0.0862682	-3.05699	0.0022357	0.00567971
on.gene.LG12.3190001	75.9602	-0.805703	0.0855635	-9.41644	4.66648e-21	6.673e-20
on.gene.LG12.32	3.08323	-1.79109	0.458855	-3.9034	9.48503e-05	0.000312874
on.gene.LG12.322	25.2449	1.00894	0.164852	6.1203	9.3402e-10	5.75567e-09
on.gene.LG12.323	128.967	1.06637	0.124874	8.53953	1.3477e-17	1.56382e-16
on.gene.LG12.325	669.83	0.45928	0.056569	8.11893	4.70306e-16	4.9603e-15
on.gene.LG12.326	15.092	1.70201	0.202793	8.39285	4.74481e-17	5.32991e-16
on.gene.LG12.329	7.85154	3.44838	0.373676	9.22824	2.75108e-20	3.76647e-19
on.gene.LG12.330	385.114	0.373932	0.0604898	6.18174	6.33981e-10	3.97507e-09
on.gene.LG12.331	130.027	-0.162834	0.0613484	-2.65425	0.00794858	0.0177782
on.gene.LG12.335	23.7183	-0.81222	0.195882	-4.14649	3.37617e-05	0.000119324
on.gene.LG12.336	11.8268	-3.561	1.16839	-3.04778	0.00230539	0.00584085
on.gene.LG12.338	129.955	-3.20761	0.200388	-16.007	1.14202e-57	9.46453e-56
on.gene.LG12.339	67.9435	-0.652128	0.147811	-4.41192	1.02459e-05	3.92552e-05
on.gene.LG12.341	98.6918	0.464217	0.169124	2.74483	0.00605419	0.0139511
on.gene.LG12.343	335.388	0.175982	0.0548768	3.20686	0.00134194	0.00357016
on.gene.LG12.347	5.25542	0.767474	0.310794	2.4694	0.0135341	0.0287046
on.gene.LG12.348	2.50228	-3.14836	0.836768	-3.76253	0.000168205	0.000534511
on.gene.LG12.351	10.6077	0.502668	0.19369	2.59522	0.00945311	0.0208409
on.gene.LG12.359	20.7422	0.402257	0.165133	2.43595	0.0148526	0.0311992
on.gene.LG12.360	255.892	-0.316722	0.0677658	-4.67376	2.95728e-06	1.21988e-05
on.gene.LG12.361	222.083	0.159607	0.0470157	3.39477	0.000686867	0.00194414
on.gene.LG12.364	15.2522	-0.461646	0.179045	-2.57838	0.00992639	0.0217608
on.gene.LG12.366	27.3986	0.374057	0.13011	2.87493	0.00404111	0.00970438
on.gene.LG12.367	153.352	0.493208	0.0950755	5.18754	2.1309e-07	1.01313e-06
on.gene.LG12.371	33.7441	-0.375944	0.126402	-2.97419	0.00293763	0.00725729
on.gene.LG12.372	30.9302	-0.466886	0.124099	-3.76219	0.000168429	0.000535132
on.gene.LG12.373	1672.32	0.712016	0.0826956	8.61008	7.30086e-18	8.60007e-17
on.gene.LG12.374	12.9716	-2.2274	0.237061	-9.39588	5.67394e-21	8.08266e-20
on.gene.LG12.375	49.9055	-1.90443	0.145439	-13.0944	3.54664e-39	1.33875e-37
on.gene.LG12.3760001	22.3276	0.410003	0.132843	3.08636	0.00202621	0.00519206
on.gene.LG12.378	319.643	-0.37439	0.106044	-3.53053	0.000414722	0.00122693
on.gene.LG12.379	224.21	0.268758	0.0676318	3.97384	7.07216e-05	0.000237526
on.gene.LG12.382	243.148	-0.613633	0.100877	-6.08298	1.17966e-09	7.17812e-09
on.gene.LG12.383	76.0242	-0.643935	0.100489	-6.40805	1.47397e-10	9.81609e-10
on.gene.LG12.385	77.0248	-0.667243	0.0826387	-8.07422	6.79114e-16	7.03524e-15
on.gene.LG12.388	63.4934	1.24936	0.0996665	12.5354	4.78097e-36	1.58349e-34
on.gene.LG12.389	625.753	1.96779	0.078098	25.1964	4.38228e-140	2.72388e-137
on.gene.LG12.39	102.363	-0.351163	0.108027	-3.25069	0.00115126	0.00310313
on.gene.LG12.390	37.6919	0.834018	0.133104	6.26593	3.70618e-10	2.37816e-09
on.gene.LG12.391	70.335	1.01125	0.094301	10.7236	7.88336e-27	1.60306e-25
on.gene.LG12.392	40.8093	-0.461164	0.120631	-3.82294	0.00013187	0.000425873
on.gene.LG12.3920001	20.1497	-1.4789	0.185564	-7.96972	1.59031e-15	1.61078e-14
on.gene.LG12.3940001	100.575	-0.399754	0.162328	-2.46263	0.0137923	0.0291859
on.gene.LG12.396	308.293	-1.39325	0.11924	-11.6844	1.53136e-31	4.02755e-30
on.gene.LG12.398	82.6168	0.227681	0.0759648	2.9972	0.00272474	0.00678076
on.gene.LG12.4	81.6195	-0.374314	0.118757	-3.15193	0.00162194	0.00424304
on.gene.LG12.401	27.9085	0.548961	0.137979	3.97858	6.93279e-05	0.000233265
on.gene.LG12.402	36.61	-0.971642	0.137318	-7.07585	1.48537e-12	1.18671e-11
on.gene.LG12.404	136.377	-1.43565	0.13733	-10.4541	1.40385e-25	2.6739e-24
on.gene.LG12.406	1009.11	1.61286	0.135248	11.9251	8.75416e-33	2.42554e-31
on.gene.LG12.407	227.959	0.238118	0.0616268	3.86386	0.000111608	0.00036473
on.gene.LG12.41	27.3887	-0.422239	0.135318	-3.12034	0.00180642	0.00467968
on.gene.LG12.410	105.761	-6.15279	0.445554	-13.8093	2.24047e-43	1.02397e-41
on.gene.LG12.411	291.656	-0.275511	0.075194	-3.66401	0.0002483	0.000763278
on.gene.LG12.412	203.342	-0.273125	0.106254	-2.57048	0.0101557	0.0222321
on.gene.LG12.413	32.8796	0.531876	0.124822	4.26107	2.03454e-05	7.44906e-05
on.gene.LG12.418	1456.33	0.117218	0.0417856	2.80523	0.00502799	0.0117993
on.gene.LG12.423	692.208	0.413244	0.0473089	8.73501	2.43625e-18	2.9692e-17
on.gene.LG12.425	159.849	0.646171	0.079593	8.11844	4.72196e-16	4.9746e-15
on.gene.LG12.427	8.98926	-4.90804	0.515994	-9.51182	1.87355e-21	2.75088e-20
on.gene.LG12.430001	56.6886	0.668891	0.0903794	7.40092	1.35241e-13	1.18175e-12
on.gene.LG12.431	495.722	-0.476312	0.0425214	-11.2017	3.99946e-29	9.299e-28
on.gene.LG12.433	178.414	0.473324	0.0990052	4.7808	1.74602e-06	7.40461e-06
on.gene.LG12.434	43.8055	-0.428374	0.106144	-4.03579	5.44189e-05	0.000185886
on.gene.LG12.437	149.159	0.15121	0.0621868	2.43154	0.0150347	0.031525
on.gene.LG12.442	334.025	-0.632614	0.0648933	-9.74853	1.8716e-22	2.93274e-21
on.gene.LG12.4480003	3.2032	-1.1293	0.424394	-2.66098	0.00779141	0.0174623
on.gene.LG12.4480005	6.06951	-1.55749	0.333471	-4.67056	3.00383e-06	1.23784e-05
on.gene.LG12.451	17.4944	-0.403887	0.167833	-2.40648	0.0161072	0.0334428
on.gene.LG12.452	118.483	-0.309919	0.0693985	-4.46578	7.97759e-06	3.1043e-05
on.gene.LG12.455	27.4423	0.647356	0.142103	4.55554	5.22501e-06	2.089e-05
on.gene.LG12.457	71.7998	0.330712	0.122993	2.68888	0.00716932	0.016226
on.gene.LG12.458	73.1274	0.279306	0.0978306	2.855	0.00430374	0.0102768
on.gene.LG12.46	330.316	-0.637805	0.069205	-9.21618	3.07886e-20	4.20598e-19
on.gene.LG12.462	209.379	0.213276	0.0943696	2.26001	0.0238208	0.0472589
on.gene.LG12.463	107.666	0.222914	0.0722811	3.08399	0.00204247	0.00523015
on.gene.LG12.464	789.32	0.188627	0.0463853	4.06653	4.77189e-05	0.000164142
on.gene.LG12.465	100.133	0.919264	0.0870336	10.5622	4.46219e-26	8.78632e-25
on.gene.LG12.468	71.0684	0.297959	0.0769137	3.87394	0.00010709	0.000350767
on.gene.LG12.47	104.336	-0.299561	0.0775946	-3.86059	0.000113114	0.000369328
on.gene.LG12.473	262.455	0.317312	0.0823227	3.85449	0.000115971	0.000378129
on.gene.LG12.476	22.6199	2.05973	0.183836	11.2042	3.88937e-29	9.08837e-28
on.gene.LG12.477	194.424	0.610705	0.11163	5.47082	4.47967e-08	2.31584e-07
on.gene.LG12.481	373.954	-0.226907	0.0631007	-3.59596	0.000323199	0.000974406
on.gene.LG12.483	131.631	-0.303376	0.0803666	-3.7749	0.000160069	0.000510222
on.gene.LG12.4850001	186.382	-0.483321	0.131543	-3.67424	0.000238558	0.000735515
on.gene.LG12.488	472.714	-2.03345	0.10641	-19.1096	2.09935e-81	3.72825e-79
on.gene.LG12.489	5.5824	-1.14328	0.319231	-3.58136	0.000341804	0.00102602
on.gene.LG12.491	284.492	-0.182163	0.0802543	-2.26982	0.0232184	0.0462113
on.gene.LG12.495	54.7295	-0.79783	0.138098	-5.77729	7.59118e-09	4.25339e-08
on.gene.LG12.496	19.9689	-0.855563	0.159802	-5.35388	8.60897e-08	4.30264e-07
on.gene.LG12.497	271.171	-0.673364	0.0695594	-9.68041	3.65243e-22	5.62402e-21
on.gene.LG12.5	4.42372	-2.8594	0.484929	-5.89652	3.71247e-09	2.14589e-08
on.gene.LG12.501	98.3964	0.199367	0.0833946	2.39065	0.0168187	0.0347962
on.gene.LG12.506	548.084	-0.399847	0.076463	-5.22928	1.70168e-07	8.18448e-07
on.gene.LG12.51	67.096	0.240875	0.0986605	2.44145	0.0146282	0.0307905
on.gene.LG12.511	192.373	-0.187384	0.0637541	-2.93916	0.00329098	0.00805024
on.gene.LG12.517	9.65804	1.6443	0.235275	6.98882	2.77208e-12	2.15289e-11
on.gene.LG12.52	8.51262	-0.83808	0.237322	-3.53141	0.000413356	0.00122347
on.gene.LG12.520	24.6858	-1.84362	0.200734	-9.18438	4.13891e-20	5.61297e-19
on.gene.LG12.521	26.1251	-0.726386	0.166731	-4.35665	1.3207e-05	4.98725e-05
on.gene.LG12.522	917.455	-0.354296	0.0783356	-4.5228	6.10283e-06	2.41664e-05
on.gene.LG12.523	361.66	0.190171	0.0754169	2.5216	0.0116824	0.0251985
on.gene.LG12.526	22.0503	-1.11167	0.243932	-4.55728	5.18201e-06	2.07269e-05
on.gene.LG12.529	27.1151	1.22298	0.20372	6.00324	1.93421e-09	1.1501e-08
on.gene.LG12.531	7.60319	0.863385	0.266415	3.24075	0.00119214	0.00320222
on.gene.LG12.535	31.8281	-0.35057	0.14984	-2.33963	0.0193031	0.0393081
on.gene.LG12.536	322.577	0.376988	0.0843917	4.46712	7.92785e-06	3.08688e-05
on.gene.LG12.538	103.924	4.65189	0.316821	14.683	8.27849e-49	4.8851e-47
on.gene.LG12.539	37.0879	1.6437	0.137585	11.9467	6.75144e-33	1.88464e-31
on.gene.LG12.54	396.293	0.681779	0.100565	6.77949	1.20603e-11	8.84343e-11
on.gene.LG12.540	4.69866	0.995481	0.310554	3.2055	0.00134826	0.00358593
on.gene.LG12.548	119.902	-0.814576	0.0965503	-8.4368	3.26136e-17	3.69021e-16
on.gene.LG12.549	25.7278	-0.823952	0.276122	-2.98401	0.00284494	0.00704885
on.gene.LG12.551	52.2405	0.285798	0.0928085	3.07944	0.00207388	0.00530257
on.gene.LG12.552	660.028	0.155231	0.0466953	3.32435	0.000886245	0.00245081
on.gene.LG12.559	28.9406	1.26006	0.155779	8.0888	6.02542e-16	6.27337e-15
on.gene.LG12.568	12.7438	0.747717	0.186855	4.0016	6.29161e-05	0.000212805
on.gene.LG12.57	11.5638	2.75414	0.332727	8.27746	1.25828e-16	1.37291e-15
on.gene.LG12.572	3.83785	-0.968575	0.386312	-2.50724	0.0121679	0.0261248
on.gene.LG12.574	64.2313	0.68111	0.106272	6.40911	1.46376e-10	9.75856e-10
on.gene.LG12.575	219.946	-1.06311	0.0932362	-11.4023	4.07003e-30	9.9992e-29
on.gene.LG12.576	979.513	-3.32373	0.196784	-16.8903	5.30692e-64	5.23588e-62
on.gene.LG12.577	560.262	-0.957261	0.0993297	-9.63721	5.56792e-22	8.44793e-21
on.gene.LG12.578	41.0508	-2.38283	0.195483	-12.1895	3.53696e-34	1.07068e-32
on.gene.LG12.579	204.726	-0.375638	0.0749342	-5.01291	5.36134e-07	2.41655e-06
on.gene.LG12.582	425.439	0.266047	0.0597308	4.45411	8.42421e-06	3.26719e-05
on.gene.LG12.583	7.47237	-1.11068	0.299869	-3.70387	0.000212332	0.000661436
on.gene.LG12.584	4.36428	1.10464	0.319169	3.461	0.00053818	0.00155637
on.gene.LG12.585	111.209	-0.340759	0.0889888	-3.82924	0.00012854	0.000415981
on.gene.LG12.59	61.0044	0.247547	0.105553	2.34524	0.0190146	0.0388268
on.gene.LG12.591	192.885	-0.50353	0.0656097	-7.67462	1.65906e-14	1.55852e-13
on.gene.LG12.594	478.748	-0.149683	0.060733	-2.4646	0.0137164	0.0290384
on.gene.LG12.605	462.514	0.881588	0.115196	7.65293	1.96449e-14	1.82977e-13
on.gene.LG12.607	236.929	-1.65848	0.0896622	-18.497	2.18224e-76	3.4485e-74
on.gene.LG12.613	6.01857	2.03045	0.316173	6.42195	1.3454e-10	9.01787e-10
on.gene.LG12.614	342.664	0.171914	0.0602455	2.85356	0.00432323	0.0103181
on.gene.LG12.616	73.6931	0.655875	0.0999267	6.56356	5.25387e-11	3.65828e-10
on.gene.LG12.62	75.0148	-0.372014	0.10892	-3.41548	0.000636688	0.00181312
on.gene.LG12.6200001	2.68012	-1.5597	0.427741	-3.64636	0.000265978	0.000813064
on.gene.LG12.623	113.392	0.295915	0.0878305	3.36916	0.000753967	0.00211544
on.gene.LG12.624	76.8575	1.69287	0.142277	11.8984	1.20573e-32	3.32593e-31
on.gene.LG12.628	249.544	-1.2468	0.0867323	-14.3753	7.39912e-47	3.8975e-45
on.gene.LG12.631	186.783	-0.626911	0.0713559	-8.78568	1.55419e-18	1.92182e-17
on.gene.LG12.632	10.7077	-0.516393	0.211676	-2.43954	0.014706	0.0309332
on.gene.LG12.633	6.01944	1.66897	0.307731	5.42345	5.84586e-08	2.97998e-07
on.gene.LG12.635	4806.2	-0.715012	0.0451449	-15.8382	1.69723e-56	1.32976e-54
on.gene.LG12.636	47.5015	-0.353096	0.110389	-3.19864	0.00138078	0.00366406
on.gene.LG12.638	19.3758	-3.67639	0.324667	-11.3236	1.00291e-29	2.40376e-28
on.gene.LG12.639	534.873	-0.134972	0.0564088	-2.39275	0.0167228	0.034617
on.gene.LG12.643	65.3693	0.448268	0.100198	4.4738	7.68405e-06	2.99884e-05
on.gene.LG12.647	113.124	-0.695995	0.0877276	-7.9336	2.1289e-15	2.13888e-14
on.gene.LG12.649	132.84	0.26423	0.0815541	3.23994	0.00119555	0.00320952
on.gene.LG12.650	45.5769	-1.57466	0.519323	-3.03214	0.00242829	0.00611897
on.gene.LG12.653	28.5574	3.17535	0.183253	17.3277	2.90812e-67	3.28653e-65
on.gene.LG12.655	73.8851	-0.502995	0.0905499	-5.5549	2.77771e-08	1.46855e-07
on.gene.LG12.659	28.8222	0.527921	0.142525	3.70407	0.000212172	0.000661047
on.gene.LG12.6630001	9.77681	1.65146	0.256738	6.4325	1.25523e-10	8.43469e-10
on.gene.LG12.664	118.693	1.07093	0.0895143	11.9638	5.49694e-33	1.54138e-31
on.gene.LG12.667	79.4806	-0.448003	0.0952666	-4.70263	2.56831e-06	1.06847e-05
on.gene.LG12.668	47.7721	-1.70886	0.156346	-10.93	8.28742e-28	1.76612e-26
on.gene.LG12.669	22.2359	1.23441	0.19032	6.48599	8.81496e-11	6.01096e-10
on.gene.LG12.671	58.6131	-0.291105	0.0936164	-3.10955	0.00187373	0.00483993
on.gene.LG12.673	1203.36	0.252321	0.0525178	4.80449	1.55144e-06	6.61552e-06
on.gene.LG12.674	122.496	0.444561	0.0862544	5.15407	2.54893e-07	1.20038e-06
on.gene.LG12.677	19.4113	-1.84045	0.20086	-9.16284	5.05471e-20	6.81035e-19
on.gene.LG12.678	207.956	0.131247	0.0465516	2.81939	0.00481155	0.0113628
on.gene.LG12.68	183.629	-0.53164	0.0875653	-6.07136	1.26834e-09	7.68629e-09
on.gene.LG12.680	64.9657	0.386918	0.10077	3.8396	0.000123237	0.00039993
on.gene.LG12.681	62.0075	0.208831	0.0908744	2.29802	0.0215609	0.0433052
on.gene.LG12.6820001	35.1292	-1.0658	0.183314	-5.81407	6.09712e-09	3.45257e-08
on.gene.LG12.683	494.915	0.288586	0.0451572	6.3907	1.6513e-10	1.09229e-09
on.gene.LG12.684	148.676	0.681624	0.0920609	7.40406	1.32087e-13	1.15635e-12
on.gene.LG12.685	13.8679	-2.64413	0.261214	-10.1225	4.39162e-24	7.65332e-23
on.gene.LG12.688	135.85	-0.217926	0.0846342	-2.57492	0.0100265	0.0219673
on.gene.LG12.689	740.625	-0.45143	0.102267	-4.41421	1.0138e-05	3.88817e-05
on.gene.LG12.69	329.991	0.635184	0.0826257	7.68749	1.50053e-14	1.4153e-13
on.gene.LG12.691	16381.8	0.321268	0.0707605	4.54022	5.61963e-06	2.2367e-05
on.gene.LG12.693	3.93344	2.7161	0.423366	6.4155	1.4036e-10	9.39106e-10
on.gene.LG12.694	441.585	-0.291159	0.068017	-4.28067	1.8633e-05	6.86932e-05
on.gene.LG12.696	201.389	-1.03999	0.111238	-9.34925	8.82729e-21	1.23761e-19
on.gene.LG12.697	26.2909	-0.486812	0.141001	-3.45254	0.000555339	0.00160291
on.gene.LG12.698	135.91	-0.288299	0.0848607	-3.39732	0.000680489	0.00192843
on.gene.LG12.7	37.7046	-0.326105	0.127124	-2.56525	0.01031	0.0225383
on.gene.LG12.700	52.9777	-0.810364	0.117271	-6.91017	4.84057e-12	3.69473e-11
on.gene.LG12.7020001	94.8863	-6.00808	1.35499	-4.43403	9.24863e-06	3.56919e-05
on.gene.LG12.705	128.89	-0.710864	0.0878758	-8.08941	5.9953e-16	6.24549e-15
on.gene.LG12.7050001	32.5603	-0.549183	0.170108	-3.22844	0.00124466	0.00333079
on.gene.LG12.708	114.019	-4.66966	0.754973	-6.18521	6.20205e-10	3.89e-09
on.gene.LG12.71	409.726	-0.248334	0.0957061	-2.59476	0.0094657	0.0208637
on.gene.LG12.710	308.877	0.352279	0.0839119	4.19821	2.69039e-05	9.67927e-05
on.gene.LG12.711	280.427	0.288607	0.0645938	4.46803	7.8944e-06	3.07514e-05
on.gene.LG12.712	87.2426	-0.508991	0.100502	-5.06447	4.09539e-07	1.87265e-06
on.gene.LG12.713	291.555	-0.516504	0.068974	-7.48838	6.973e-14	6.2124e-13
on.gene.LG12.715	122.268	-0.81843	0.0780547	-10.4853	1.00882e-25	1.94534e-24
on.gene.LG12.716	86.95	-0.475134	0.101547	-4.67898	2.88312e-06	1.19152e-05
on.gene.LG12.719	213.039	0.452763	0.109378	4.13945	3.48138e-05	0.000122717
on.gene.LG12.726	7.48377	-1.11797	0.270207	-4.13746	3.51166e-05	0.000123667
on.gene.LG12.728	13.6473	1.57992	0.213823	7.38895	1.47995e-13	1.29016e-12
on.gene.LG12.73	141.029	-0.645733	0.131793	-4.89961	9.60259e-07	4.19933e-06
on.gene.LG12.731	181.187	0.232799	0.0715819	3.25221	0.00114513	0.00308885
on.gene.LG12.734	283.076	0.365351	0.0824836	4.42939	9.45022e-06	3.64238e-05
on.gene.LG12.735	8.16327	-1.19733	0.268032	-4.46713	7.92761e-06	3.08688e-05
on.gene.LG12.7350001	327.532	-0.977427	0.0842449	-11.6022	4.01561e-31	1.04143e-29
on.gene.LG12.737	79.0252	-0.255938	0.0792271	-3.23044	0.00123601	0.00330958
on.gene.LG12.7370001	12.8761	-0.651124	0.245405	-2.65326	0.00797174	0.0178215
on.gene.LG12.738	26.8779	-0.534705	0.151441	-3.53079	0.000414322	0.00122594
on.gene.LG12.74	241.741	-0.251155	0.0772003	-3.25329	0.00114078	0.00307757
on.gene.LG12.742	320.732	0.239947	0.0681458	3.52109	0.000429782	0.00126786
on.gene.LG12.746	17.9543	0.723223	0.208824	3.46331	0.000533579	0.00154474
on.gene.LG12.747	16.744	-0.427294	0.184042	-2.32172	0.0202482	0.0409821
on.gene.LG12.75	83.9987	-0.385252	0.0856007	-4.50057	6.77704e-06	2.66382e-05
on.gene.LG12.756	167.161	-0.523256	0.0674044	-7.76293	8.29896e-15	7.99745e-14
on.gene.LG12.759	369.895	-0.254417	0.0790426	-3.21873	0.0012876	0.00343637
on.gene.LG12.761	1102.51	0.547567	0.0971128	5.63847	1.71572e-08	9.27333e-08
on.gene.LG12.762	260.547	-0.207649	0.0724842	-2.86475	0.00417334	0.01
on.gene.LG12.764	341.037	0.774607	0.168672	4.5924	4.38185e-06	1.77165e-05
on.gene.LG12.765	180.718	-0.152138	0.0641456	-2.37176	0.0177038	0.0364213
on.gene.LG12.7680001	202.047	0.646329	0.0705149	9.16585	4.91576e-20	6.63272e-19
on.gene.LG12.774	91.8277	1.49312	0.116826	12.7807	2.10167e-37	7.43639e-36
on.gene.LG12.776	4.79386	3.433	0.505916	6.78572	1.15508e-11	8.49414e-11
on.gene.LG12.777	204.504	-0.133165	0.0583772	-2.28111	0.0225421	0.0449933
on.gene.LG12.778	95.0802	0.335512	0.0730726	4.59149	4.40086e-06	1.77833e-05
on.gene.LG12.780	296.23	-0.463785	0.0969651	-4.78301	1.72688e-06	7.33175e-06
on.gene.LG12.781	81.7884	-0.353906	0.0959887	-3.68696	0.000226953	0.000703807
on.gene.LG12.789	145.053	1.10959	0.0828505	13.3926	6.67559e-41	2.79102e-39
on.gene.LG12.79	30.5101	0.425564	0.125894	3.38034	0.000723965	0.00204109
on.gene.LG12.791	47.1014	-0.271596	0.11692	-2.32293	0.0201828	0.040875
on.gene.LG12.792	102.883	-1.28277	0.104989	-12.2181	2.48792e-34	7.58042e-33
on.gene.LG12.793	404.681	0.56342	0.0738685	7.62734	2.39651e-14	2.21161e-13
on.gene.LG12.796	109.019	0.28409	0.0698515	4.06706	4.76104e-05	0.000163829
on.gene.LG12.798	61.0575	-0.664431	0.155047	-4.28536	1.82444e-05	6.74454e-05
on.gene.LG12.799	68.4104	0.215254	0.0845568	2.54568	0.0109066	0.0236841
on.gene.LG12.8	54.1911	-0.277006	0.119105	-2.32572	0.0200335	0.040618
on.gene.LG12.80	3.26143	-1.45057	0.393947	-3.68215	0.000231276	0.000716023
on.gene.LG12.800	26.7245	0.784074	0.133728	5.8632	4.54021e-09	2.59936e-08
on.gene.LG12.806	160.111	0.372137	0.0751052	4.95488	7.23749e-07	3.21481e-06
on.gene.LG12.807	313.798	-0.20973	0.0648555	-3.2338	0.00122153	0.00327456
on.gene.LG12.81	119.743	0.204783	0.0895967	2.28561	0.0222773	0.0445188
on.gene.LG12.812	1296.09	0.249959	0.0487559	5.12675	2.94791e-07	1.37907e-06
on.gene.LG12.813	86.1068	0.205291	0.0766547	2.67813	0.00740337	0.0167051
on.gene.LG12.815	42.5341	-0.323958	0.108113	-2.99647	0.00273126	0.00679427
on.gene.LG12.817	103.082	0.359547	0.0767588	4.68412	2.81167e-06	1.16432e-05
on.gene.LG12.818	10.0587	-1.90668	0.621866	-3.06606	0.00216903	0.00552465
on.gene.LG12.819	41.9082	0.2711	0.116046	2.33613	0.0194843	0.0396338
on.gene.LG12.8190002	3.72391	1.31959	0.347437	3.79805	0.000145839	0.000467662
on.gene.LG12.820	23.9208	1.57129	0.185728	8.46017	2.66984e-17	3.03934e-16
on.gene.LG12.8200001	813.299	0.226752	0.0698114	3.24807	0.0011619	0.00312956
on.gene.LG12.824	84.4636	-0.328744	0.0902048	-3.64442	0.000267996	0.0008191
on.gene.LG12.829	287.067	0.543295	0.0728446	7.45827	8.76641e-14	7.77675e-13
on.gene.LG12.83	132.734	-0.60679	0.0747408	-8.11859	4.71642e-16	4.97157e-15
on.gene.LG12.833	34.0002	-0.285427	0.113673	-2.51095	0.0120408	0.0258996
on.gene.LG12.838	16.7044	-1.79051	0.585846	-3.05628	0.00224105	0.00568943
on.gene.LG12.840	44.8005	0.307961	0.115658	2.6627	0.00775173	0.0173943
on.gene.LG12.843	198.447	0.172425	0.0769608	2.24043	0.0250633	0.0494086
on.gene.LG12.845	4.81292	1.20363	0.367714	3.27327	0.00106312	0.00289003
on.gene.LG12.846	4.75161	-0.981766	0.336277	-2.91951	0.00350579	0.00853204
on.gene.LG12.847	25.9004	0.985216	0.210404	4.68249	2.83404e-06	1.1728e-05
on.gene.LG12.848	8.54451	1.34609	0.268911	5.00571	5.5656e-07	2.50439e-06
on.gene.LG12.855	33.9867	-0.648163	0.121788	-5.32206	1.02598e-07	5.07733e-07
on.gene.LG12.860	119.147	-1.08654	0.0977992	-11.11	1.12207e-28	2.53309e-27
on.gene.LG12.863	99.4849	0.318438	0.0960614	3.31494	0.000916628	0.00252771
on.gene.LG12.864	108.603	-0.482379	0.0720831	-6.69199	2.20162e-11	1.58325e-10
on.gene.LG12.866	61.9038	0.245307	0.101567	2.41521	0.0157261	0.0327647
on.gene.LG12.867	890.2	0.138514	0.0534094	2.59343	0.00950233	0.0209321
on.gene.LG12.870	110.74	-0.897974	0.0864817	-10.3834	2.95078e-25	5.51887e-24
on.gene.LG12.871	45.3188	0.393852	0.121455	3.24278	0.00118371	0.00318187
on.gene.LG12.874	372.407	0.444808	0.118076	3.76712	0.00016514	0.00052531
on.gene.LG12.875	126.976	-0.414992	0.108725	-3.81691	0.000135134	0.00043543
on.gene.LG12.8760001	171.609	-0.224281	0.0935346	-2.39783	0.0164923	0.0341778
on.gene.LG12.879	195.995	0.206749	0.0805673	2.56617	0.010283	0.0224843
on.gene.LG12.883	204.871	0.425308	0.0961609	4.42288	9.73939e-06	3.74609e-05
on.gene.LG12.884	15.8696	-1.19664	0.180995	-6.61145	3.80569e-11	2.68095e-10
on.gene.LG12.885	3.89241	0.862687	0.324938	2.65493	0.00793253	0.0177445
on.gene.LG12.889	49.0662	0.258717	0.100777	2.56721	0.0102521	0.0224299
on.gene.LG12.893	59.8722	-0.915206	0.219643	-4.1668	3.0891e-05	0.000109997
on.gene.LG12.894	130.677	0.358664	0.100994	3.55134	0.000383281	0.00113843
on.gene.LG12.896	41.3373	-0.495199	0.137118	-3.61147	0.000304467	0.000921057
on.gene.LG12.90	79.9436	-0.826072	0.11818	-6.98994	2.75002e-12	2.13665e-11
on.gene.LG12.905	75.5515	-0.545444	0.112999	-4.82699	1.38613e-06	5.94188e-06
on.gene.LG12.907	273.203	0.295214	0.0520132	5.67576	1.38076e-08	7.53941e-08
on.gene.LG12.910	73.2491	0.568756	0.126275	4.5041	6.6655e-06	2.62385e-05
on.gene.LG12.912	167.255	-1.58421	0.104823	-15.1132	1.32473e-51	8.69798e-50
on.gene.LG12.919	307.746	0.38625	0.0913969	4.22607	2.37807e-05	8.63057e-05
on.gene.LG12.920	81.7275	-0.29457	0.112496	-2.6185	0.00883177	0.0195636
on.gene.LG12.923	10.6083	-0.708742	0.262308	-2.70194	0.00689358	0.0156628
on.gene.LG12.925	6003.32	0.249868	0.07491	3.33558	0.000851223	0.00236378
on.gene.LG12.930	103.552	-3.09888	0.160549	-19.3017	5.19346e-83	9.58835e-81
on.gene.LG12.931	44.3648	-2.63608	0.15817	-16.6661	2.31152e-62	2.14443e-60
on.gene.LG12.935	60.7358	0.260468	0.106999	2.43429	0.0149209	0.0313216
on.gene.LG12.942	1171.81	-0.495391	0.0683506	-7.2478	4.23586e-13	3.54834e-12
on.gene.LG12.944	3247.15	0.286841	0.0576172	4.97839	6.41164e-07	2.86298e-06
on.gene.LG12.9440001	10.2263	1.75158	0.295745	5.92258	3.1692e-09	1.85022e-08
on.gene.LG12.945	5.68364	-2.69597	0.41296	-6.52839	6.64808e-11	4.58966e-10
on.gene.LG12.948	50.5063	0.22795	0.100503	2.26809	0.0233235	0.0463908
on.gene.LG12.949	90.3822	-4.65442	1.02324	-4.54869	5.39813e-06	2.15405e-05
on.gene.LG12.951	374.049	0.177289	0.0459321	3.85982	0.000113473	0.00037037
on.gene.LG12.952	107.455	0.512411	0.0806386	6.35441	2.09223e-10	1.3747e-09
on.gene.LG12.954	53.8693	0.444235	0.138813	3.20025	0.0013731	0.00364679
on.gene.LG12.956	67.9219	-0.47216	0.10064	-4.69159	2.71084e-06	1.12406e-05
on.gene.LG12.957	296.411	-0.332836	0.0589041	-5.65047	1.6001e-08	8.68112e-08
on.gene.LG12.958	20.0897	0.785462	0.19056	4.12185	3.75834e-05	0.000131683
on.gene.LG12.96	670.092	-0.512207	0.0654613	-7.82458	5.09364e-15	4.96763e-14
on.gene.LG12.965	267.77	0.120452	0.0497352	2.42186	0.0154412	0.032268
on.gene.LG12.967	48.4728	-1.10529	0.146872	-7.52553	5.25063e-14	4.71621e-13
on.gene.LG12.968	58.6037	-0.517057	0.16199	-3.19191	0.00141338	0.00374205
on.gene.LG12.97	45.8721	0.518126	0.10063	5.14881	2.62138e-07	1.23343e-06
on.gene.LG12.973	6.05948	2.57488	0.325468	7.91133	2.54656e-15	2.53527e-14
on.gene.LG12.975	6.82522	2.4306	0.315403	7.70633	1.29485e-14	1.22876e-13
on.gene.LG12.976	129.05	0.170789	0.07531	2.26781	0.023341	0.0464205
on.gene.LG12.980	119.888	-0.39848	0.0770767	-5.16991	2.34201e-07	1.10785e-06
on.gene.LG12.984	73.1289	0.477942	0.131926	3.6228	0.000291437	0.000884653
on.gene.LG12.985	9.03998	0.758216	0.318586	2.37995	0.0173152	0.0356967
on.gene.LG12.986	62.9099	0.215887	0.0886755	2.43458	0.0149091	0.031305
on.gene.LG12.987	9.96554	1.15567	0.228118	5.06613	4.05992e-07	1.85734e-06
on.gene.LG12.991	7.08272	1.89112	0.286058	6.61094	3.81886e-11	2.68819e-10
on.gene.LG12.992	6.653	1.57655	0.289032	5.45458	4.90891e-08	2.52933e-07
on.gene.LG12.993	58.9394	-0.655918	0.0965394	-6.79431	1.08834e-11	8.01827e-11
on.gene.LG13.1	24.4438	-0.54488	0.146138	-3.72852	0.00019261	0.000604344
on.gene.LG13.100	66.0595	-0.263195	0.113824	-2.31229	0.0207614	0.0419117
on.gene.LG13.107	119.011	0.173219	0.0640938	2.70259	0.00688022	0.0156363
on.gene.LG13.11	27.1046	1.04407	0.176281	5.92273	3.16642e-09	1.84918e-08
on.gene.LG13.1100001	20.17	-1.24485	0.228791	-5.44097	5.29915e-08	2.71539e-07
on.gene.LG13.113	28.3372	0.986748	0.144445	6.83129	8.41562e-12	6.28207e-11
on.gene.LG13.114	1052.77	-0.414091	0.0678966	-6.09884	1.06842e-09	6.55142e-09
on.gene.LG13.115	9.00678	-0.908155	0.271221	-3.3484	0.000812806	0.00226731
on.gene.LG13.118	101.226	0.395794	0.0939646	4.21216	2.52944e-05	9.14612e-05
on.gene.LG13.119	39.0423	-0.498203	0.132495	-3.76017	0.000169795	0.000539015
on.gene.LG13.120	68.009	1.24343	0.154807	8.03208	9.58319e-16	9.84561e-15
on.gene.LG13.1200001	132.961	0.783797	0.0711787	11.0117	3.35676e-28	7.33804e-27
on.gene.LG13.121	55.6363	0.512636	0.124465	4.11871	3.80992e-05	0.00013334
on.gene.LG13.122	698.252	0.427775	0.0623499	6.86088	6.84369e-12	5.15821e-11
on.gene.LG13.123	481.345	0.242482	0.0462312	5.245	1.56285e-07	7.55181e-07
on.gene.LG13.128	38.1604	0.344523	0.127523	2.70164	0.00689981	0.015675
on.gene.LG13.13	50.1795	2.5385	0.175149	14.4934	1.33424e-47	7.25354e-46
on.gene.LG13.134	32.3716	0.526881	0.155055	3.39802	0.000678751	0.00192438
on.gene.LG13.135	111.322	0.294282	0.0734938	4.00418	6.22342e-05	0.000210652
on.gene.LG13.136	46.5439	0.392751	0.110035	3.56931	0.000357919	0.00107026
on.gene.LG13.137	265.104	-0.445568	0.1019	-4.3726	1.22775e-05	4.65512e-05
on.gene.LG13.139	4.83431	-0.926994	0.31893	-2.90658	0.00365407	0.00886282
on.gene.LG13.143	119.499	-4.6747	0.227857	-20.5159	1.55212e-93	3.75876e-91
on.gene.LG13.145	23.0788	-0.77983	0.164709	-4.73458	2.19508e-06	9.19812e-06
on.gene.LG13.15	30.5719	-0.900599	0.170061	-5.29573	1.18543e-07	5.81552e-07
on.gene.LG13.150	293.074	-0.359241	0.0666921	-5.38657	7.18167e-08	3.62011e-07
on.gene.LG13.153	17.7646	1.1344	0.155782	7.28195	3.2904e-13	2.77755e-12
on.gene.LG13.157	87.3683	0.375953	0.105861	3.55139	0.000383199	0.00113836
on.gene.LG13.158	308.075	0.340333	0.061109	5.56927	2.55803e-08	1.35974e-07
on.gene.LG13.159	847.693	-0.34607	0.0704598	-4.91159	9.03404e-07	3.96464e-06
on.gene.LG13.165	422.738	-0.254909	0.0717675	-3.55187	0.000382509	0.0011365
on.gene.LG13.172	78.2128	0.230938	0.0765476	3.01692	0.00255356	0.00639745
on.gene.LG13.178	109.622	0.391628	0.093551	4.18625	2.83595e-05	0.000101813
on.gene.LG13.181	24.3993	2.72536	0.189004	14.4196	3.89859e-47	2.07706e-45
on.gene.LG13.185	7.22266	-0.978755	0.257459	-3.80159	0.00014377	0.000461585
on.gene.LG13.192	379.262	-0.128243	0.0495524	-2.58802	0.0096529	0.0212261
on.gene.LG13.1920001	56.4322	-0.308632	0.107751	-2.86432	0.00417907	0.0100112
on.gene.LG13.194	22.2525	0.644088	0.172111	3.74229	0.00018235	0.00057583
on.gene.LG13.196	180.612	-0.391152	0.0646078	-6.05426	1.41069e-09	8.50917e-09
on.gene.LG13.199	137.769	-0.541139	0.222524	-2.43182	0.015023	0.0315075
on.gene.LG13.20	11.5008	1.60215	0.208087	7.69941	1.36698e-14	1.29194e-13
on.gene.LG13.201	53.5842	-0.30089	0.1032	-2.9156	0.00355007	0.0086274
on.gene.LG13.202	1043.49	0.203799	0.068472	2.97638	0.00291673	0.00721138
on.gene.LG13.204	152.927	0.421118	0.105056	4.00851	6.11027e-05	0.00020701
on.gene.LG13.205	2234.22	0.163712	0.0532343	3.07531	0.00210285	0.00537295
on.gene.LG13.206	1054.35	0.306915	0.0575731	5.33088	9.77371e-08	4.84966e-07
on.gene.LG13.207	17.9569	-0.939308	0.184198	-5.09945	3.40638e-07	1.57968e-06
on.gene.LG13.212	84.6419	-0.304078	0.0775594	-3.92058	8.83359e-05	0.000292576
on.gene.LG13.213	12.0755	2.12231	0.241289	8.79573	1.42124e-18	1.76679e-17
on.gene.LG13.217	70.8063	0.311656	0.0985595	3.16211	0.00156633	0.0041114
on.gene.LG13.220	28.5729	0.669904	0.132239	5.06585	4.06586e-07	1.85961e-06
on.gene.LG13.221	104.389	0.832237	0.0907173	9.17396	4.5594e-20	6.16527e-19
on.gene.LG13.226	155.568	-0.16647	0.0715477	-2.3267	0.0199811	0.0405251
on.gene.LG13.227	68.069	-0.728881	0.301999	-2.41352	0.0157991	0.0328838
on.gene.LG13.229	184.306	-0.619606	0.0723746	-8.56109	1.11803e-17	1.30381e-16
on.gene.LG13.230	48.7507	-0.269174	0.115395	-2.33263	0.0196678	0.0399504
on.gene.LG13.231	60.8663	-1.78502	0.188792	-9.45499	3.23046e-21	4.66603e-20
on.gene.LG13.236	72.9065	-0.578724	0.103539	-5.58943	2.2782e-08	1.21654e-07
on.gene.LG13.24	312.706	0.221737	0.0623161	3.55826	0.000373314	0.00111148
on.gene.LG13.242	262.314	-0.548647	0.0824301	-6.65591	2.81554e-11	2.0054e-10
on.gene.LG13.243	55.6983	-0.294791	0.105975	-2.78169	0.00540761	0.0126108
on.gene.LG13.245	385.21	0.15207	0.0625838	2.42987	0.0151044	0.0316469
on.gene.LG13.2450001	22.448	-0.774274	0.149902	-5.16521	2.40173e-07	1.13524e-06
on.gene.LG13.247	47.2459	0.351016	0.11587	3.02939	0.00245051	0.00616662
on.gene.LG13.249	256.667	-0.812566	0.0648797	-12.5242	5.50532e-36	1.81695e-34
on.gene.LG13.250	445.372	-0.478037	0.069987	-6.83036	8.47008e-12	6.31767e-11
on.gene.LG13.251	180.178	-0.137894	0.0578418	-2.38399	0.0171261	0.035338
on.gene.LG13.253	77.1441	0.918615	0.113982	8.05928	7.67466e-16	7.92411e-15
on.gene.LG13.256	13.6932	-0.745479	0.24056	-3.09894	0.00194217	0.00500079
on.gene.LG13.257	90.7246	0.476172	0.0712795	6.68036	2.38362e-11	1.7082e-10
on.gene.LG13.259	235.614	0.161386	0.0501633	3.21722	0.00129441	0.00345208
on.gene.LG13.26	253.989	0.245484	0.0754119	3.25524	0.00113295	0.00306042
on.gene.LG13.261	69.5598	-0.547471	0.113082	-4.84138	1.28942e-06	5.54899e-06
on.gene.LG13.262	222.144	-0.342277	0.0624409	-5.48161	4.21473e-08	2.18311e-07
on.gene.LG13.265	144.453	-0.912604	0.137378	-6.64302	3.07326e-11	2.18479e-10
on.gene.LG13.270	403.374	-1.82034	0.112252	-16.2165	3.85438e-59	3.34291e-57
on.gene.LG13.272	68.8575	0.185849	0.0802363	2.31626	0.0205438	0.0415218
on.gene.LG13.273	276.513	-0.405878	0.0615257	-6.59688	4.19886e-11	2.94347e-10
on.gene.LG13.274	276.031	0.406882	0.083086	4.89712	9.7252e-07	4.24797e-06
on.gene.LG13.275	174.545	0.501975	0.0666458	7.53198	4.99781e-14	4.50213e-13
on.gene.LG13.279	4.44718	-0.863046	0.337139	-2.55991	0.0104698	0.0228527
on.gene.LG13.283	1162	0.500584	0.0524536	9.54337	1.38262e-21	2.04942e-20
on.gene.LG13.287	144.152	-5.06945	1.04614	-4.84587	1.26057e-06	5.4311e-06
on.gene.LG13.290	106.183	-0.420465	0.0919804	-4.57125	4.8482e-06	1.94879e-05
on.gene.LG13.291	432.994	0.479015	0.0644279	7.43489	1.04653e-13	9.22682e-13
on.gene.LG13.295	362.522	0.213732	0.0364631	5.86159	4.58464e-09	2.62319e-08
on.gene.LG13.296	224.624	-0.238582	0.0593721	-4.01841	5.85911e-05	0.000199189
on.gene.LG13.3	26.8105	0.442607	0.123882	3.57281	0.000353166	0.00105757
on.gene.LG13.30	119.126	0.367406	0.101992	3.6023	0.000315419	0.000952642
on.gene.LG13.301	478.002	-0.26978	0.0991956	-2.71967	0.00653462	0.0149382
on.gene.LG13.308	67.2758	-0.517652	0.0887583	-5.83215	5.47162e-09	3.1097e-08
on.gene.LG13.309	33.5868	-0.269963	0.111325	-2.425	0.0153085	0.0320251
on.gene.LG13.310	1070	-0.748962	0.0647961	-11.5588	6.66641e-31	1.70519e-29
on.gene.LG13.316	1346.19	0.236854	0.0622064	3.80754	0.000140353	0.000451081
on.gene.LG13.317	4.60505	0.851794	0.334335	2.54772	0.0108428	0.0235601
on.gene.LG13.32	307.048	-1.24295	0.0901654	-13.7852	3.12952e-43	1.41298e-41
on.gene.LG13.324	589.786	0.539716	0.0717916	7.51781	5.57002e-14	4.99107e-13
on.gene.LG13.326	133.674	-0.296646	0.0704514	-4.21064	2.54644e-05	9.19865e-05
on.gene.LG13.329	413.947	0.455878	0.0651531	6.99702	2.61461e-12	2.03483e-11
on.gene.LG13.33	15.2872	0.535178	0.164098	3.26134	0.00110888	0.00300368
on.gene.LG13.330001	21.8935	2.95255	0.199383	14.8084	1.29262e-49	7.80046e-48
on.gene.LG13.331	5.03738	1.52852	0.300317	5.0897	3.58636e-07	1.65737e-06
on.gene.LG13.332	85.5645	0.328783	0.0787373	4.1757	2.97074e-05	0.000106147
on.gene.LG13.333	394.345	-0.896056	0.0606487	-14.7745	2.13789e-49	1.27365e-47
on.gene.LG13.334	289.321	0.455962	0.0575623	7.9212	2.35226e-15	2.35188e-14
on.gene.LG13.336	61.1951	0.429289	0.0890042	4.82325	1.41241e-06	6.05036e-06
on.gene.LG13.34	143.684	0.250689	0.0736055	3.40585	0.000659586	0.00187375
on.gene.LG13.343	589.926	0.430845	0.0694071	6.20751	5.38294e-10	3.40372e-09
on.gene.LG13.345	281.65	-0.624895	0.0792782	-7.8823	3.21398e-15	3.18613e-14
on.gene.LG13.347	18.6272	0.46308	0.167661	2.762	0.00574491	0.0133092
on.gene.LG13.35	68.9669	-0.33132	0.0917343	-3.61174	0.000304151	0.000920249
on.gene.LG13.351	342.556	0.160293	0.0577267	2.77676	0.00549034	0.0127871
on.gene.LG13.353	3036.6	-0.489805	0.106306	-4.60751	4.07528e-06	1.65415e-05
on.gene.LG13.355	213.776	-0.175699	0.076896	-2.28489	0.0223195	0.0445935
on.gene.LG13.356	539.14	0.223471	0.0442488	5.05032	4.4108e-07	2.00605e-06
on.gene.LG13.357	212.546	0.19909	0.0839925	2.37034	0.017772	0.0365454
on.gene.LG13.359	16.664	-3.50138	1.08571	-3.22496	0.00125991	0.00336728
on.gene.LG13.360	56.5874	0.78428	0.111339	7.04409	1.86678e-12	1.47875e-11
on.gene.LG13.362	5.41378	0.834483	0.302875	2.7552	0.00586558	0.013555
on.gene.LG13.3620001	66.2185	-0.353512	0.11373	-3.10836	0.00188131	0.00485817
on.gene.LG13.366	56.1544	-0.416884	0.105994	-3.93309	8.38615e-05	0.000278448
on.gene.LG13.369	47.6976	0.390561	0.119057	3.28045	0.0010364	0.0028254
on.gene.LG13.3700001	15.6284	-0.516746	0.171611	-3.01115	0.00260257	0.00650711
on.gene.LG13.377	208.747	0.289016	0.0667694	4.32856	1.50087e-05	5.62321e-05
on.gene.LG13.379	15.1158	1.53419	0.198826	7.71622	1.1983e-14	1.13829e-13
on.gene.LG13.382	232.97	0.132433	0.0506468	2.61484	0.00892686	0.0197475
on.gene.LG13.384	308.676	-0.235194	0.0614943	-3.82465	0.000130959	0.000423297
on.gene.LG13.385	3.99653	0.77953	0.312531	2.49425	0.0126224	0.0269764
on.gene.LG13.386	1308.99	0.593125	0.0808342	7.33755	2.1754e-13	1.86247e-12
on.gene.LG13.388	297.453	0.159484	0.0457059	3.48936	0.000484181	0.00141313
on.gene.LG13.389	63.8844	0.265919	0.104714	2.53948	0.0111016	0.0240487
on.gene.LG13.394	217.163	0.309571	0.0505284	6.12668	8.97335e-10	5.5461e-09
on.gene.LG13.395	24.0616	-0.548676	0.159817	-3.43315	0.000596615	0.001709
on.gene.LG13.4	130.97	-0.8709	0.134449	-6.47756	9.3219e-11	6.33706e-10
on.gene.LG13.401	13.8577	1.57546	0.194253	8.11036	5.04715e-16	5.29923e-15
on.gene.LG13.405	120.518	0.171663	0.070475	2.4358	0.0148589	0.0312091
on.gene.LG13.407	53.3791	-0.383938	0.133272	-2.88086	0.00396591	0.00954716
on.gene.LG13.410	664.317	0.453061	0.108507	4.17539	2.97472e-05	0.000106223
on.gene.LG13.411	893.206	0.3763	0.0909513	4.13738	3.5129e-05	0.000123667
on.gene.LG13.413	10.2953	3.00328	0.325699	9.22103	2.94254e-20	4.02564e-19
on.gene.LG13.414	357.719	0.77173	0.101663	7.59106	3.17305e-14	2.90038e-13
on.gene.LG13.415	100.319	1.28513	0.08825	14.5623	4.87587e-48	2.74684e-46
on.gene.LG13.416	5.59275	2.6616	0.35172	7.56738	3.80829e-14	3.45731e-13
on.gene.LG13.418	228.648	0.587473	0.064316	9.13415	6.59205e-20	8.8306e-19
on.gene.LG13.419	101.014	-0.912529	0.143823	-6.34479	2.22726e-10	1.45732e-09
on.gene.LG13.420	338.442	-0.295807	0.0544585	-5.43179	5.57912e-08	2.85102e-07
on.gene.LG13.421	6.36519	-0.86626	0.31965	-2.71002	0.00672783	0.0153341
on.gene.LG13.422	1428.64	-1.04077	0.0975876	-10.665	1.48352e-26	2.97774e-25
on.gene.LG13.425	32.3419	-1.06475	0.342677	-3.10716	0.00188892	0.00487579
on.gene.LG13.427	142.725	0.185234	0.0596795	3.10381	0.00191044	0.00492587
on.gene.LG13.428	1520.58	0.295273	0.0591668	4.99052	6.02159e-07	2.69721e-06
on.gene.LG13.431	15.1867	-1.30176	0.225059	-5.78407	7.29141e-09	4.09404e-08
on.gene.LG13.4320001	17.2764	-2.09482	0.524113	-3.99689	6.41811e-05	0.000216809
on.gene.LG13.434	36.3271	-1.104	0.151607	-7.28202	3.28865e-13	2.77733e-12
on.gene.LG13.435	5.68184	-0.878609	0.29282	-3.00051	0.00269528	0.0067155
on.gene.LG13.436	7.61569	-1.3243	0.265066	-4.9961	5.85025e-07	2.62424e-06
on.gene.LG13.439	193.73	-1.48321	0.124205	-11.9416	7.18052e-33	1.99546e-31
on.gene.LG13.44	86.0513	-0.737036	0.176177	-4.18351	2.87045e-05	0.000102925
on.gene.LG13.440	27.987	-0.569314	0.130786	-4.35301	1.34281e-05	5.06663e-05
on.gene.LG13.441	119.883	-0.419306	0.0692695	-6.05326	1.41945e-09	8.55753e-09
on.gene.LG13.442	165.612	-0.151567	0.0557879	-2.71685	0.0065906	0.015057
on.gene.LG13.443	6.77301	2.79467	0.344105	8.12157	4.60188e-16	4.86183e-15
on.gene.LG13.445	26.9719	0.380235	0.147802	2.57259	0.010094	0.0221049
on.gene.LG13.446	67.8406	2.89566	0.129549	22.3519	1.15785e-110	4.23343e-108
on.gene.LG13.448	254.046	-0.363965	0.0659642	-5.51761	3.43635e-08	1.79489e-07
on.gene.LG13.450	246.059	0.611092	0.0805007	7.59114	3.17106e-14	2.89999e-13
on.gene.LG13.4500001	34.2699	-0.660963	0.148804	-4.44183	8.91986e-06	3.44794e-05
on.gene.LG13.4540001	18.2115	-1.30308	0.181312	-7.18695	6.62567e-13	5.45711e-12
on.gene.LG13.455	161.336	1.11402	0.0939248	11.8608	1.89261e-32	5.18231e-31
on.gene.LG13.462	58.1834	-0.61899	0.113874	-5.43575	5.45659e-08	2.79107e-07
on.gene.LG13.464	279.684	0.394244	0.0573249	6.87737	6.09671e-12	4.61198e-11
on.gene.LG13.465	326.026	-0.265454	0.0880852	-3.01361	0.00258162	0.00645994
on.gene.LG13.466	12.3013	0.941528	0.194825	4.83269	1.34701e-06	5.7848e-06
on.gene.LG13.4660001	131.305	0.34077	0.0807625	4.21941	2.44943e-05	8.87228e-05
on.gene.LG13.469	49.1547	0.32528	0.12081	2.69248	0.00709223	0.0160672
on.gene.LG13.470	317.744	-0.284374	0.0637982	-4.4574	8.29604e-06	3.22015e-05
on.gene.LG13.472	239.868	0.200182	0.0760303	2.63292	0.00846544	0.0188259
on.gene.LG13.473	611.415	-1.44857	0.0998953	-14.5009	1.196e-47	6.52098e-46
on.gene.LG13.474	103.337	-0.20656	0.0774181	-2.66811	0.00762793	0.0171474
on.gene.LG13.476	90.3572	-0.242325	0.0800897	-3.02567	0.00248083	0.00623367
on.gene.LG13.477	62.1425	-0.66577	0.17218	-3.8667	0.000110316	0.000360763
on.gene.LG13.48	4.93015	-5.32567	0.595291	-8.94634	3.67465e-19	4.71585e-18
on.gene.LG13.480	193.483	0.263375	0.0900199	2.92574	0.00343633	0.00837502
on.gene.LG13.481	226.184	-0.181605	0.0698278	-2.60076	0.00930174	0.0205241
on.gene.LG13.484	6.42523	-1.87048	0.57109	-3.27529	0.00105554	0.00287296
on.gene.LG13.486	40.6056	2.00641	0.155355	12.915	3.70353e-38	1.34358e-36
on.gene.LG13.488	10.3875	-1.25873	0.230822	-5.45323	4.94627e-08	2.54717e-07
on.gene.LG13.489	33.7183	-1.08764	0.140301	-7.75222	9.03032e-15	8.67534e-14
on.gene.LG13.490	9.63991	-1.05043	0.235698	-4.45669	8.32336e-06	3.23009e-05
on.gene.LG13.491	292.931	-0.403673	0.0456039	-8.85171	8.61899e-19	1.08301e-17
on.gene.LG13.492	37.6589	-0.453726	0.1663	-2.72836	0.00636493	0.0145914
on.gene.LG13.494	290.34	0.378119	0.0762003	4.96216	6.97123e-07	3.09801e-06
on.gene.LG13.497	154.939	0.464694	0.078038	5.95472	2.60525e-09	1.53057e-08
on.gene.LG13.5	179.989	-0.346465	0.0661535	-5.23729	1.62949e-07	7.85142e-07
on.gene.LG13.502	322.468	-0.302983	0.0491301	-6.16695	6.96201e-10	4.34473e-09
on.gene.LG13.504	76.0261	-0.331665	0.0800261	-4.14446	3.40612e-05	0.000120291
on.gene.LG13.506	40.9791	-0.385687	0.116777	-3.30276	0.000957388	0.00263155
on.gene.LG13.507	30.307	-0.43767	0.13485	-3.24561	0.00117201	0.00315314
on.gene.LG13.51	148.714	-0.988047	0.108015	-9.14728	5.8383e-20	7.83214e-19
on.gene.LG13.510	236.732	-0.311937	0.0727048	-4.29046	1.78302e-05	6.61256e-05
on.gene.LG13.511	45.6692	0.553795	0.115192	4.80758	1.52768e-06	6.52318e-06
on.gene.LG13.514	88.0699	0.272183	0.0797802	3.41166	0.00064569	0.00183651
on.gene.LG13.517	79.9337	0.394394	0.0949753	4.15259	3.28728e-05	0.000116359
on.gene.LG13.518	44.8515	-1.97929	0.313548	-6.31254	2.74497e-10	1.78285e-09
on.gene.LG13.519	12.3404	-0.928352	0.193488	-4.79798	1.60272e-06	6.82641e-06
on.gene.LG13.52	851.134	0.645529	0.0987178	6.53913	6.18773e-11	4.28772e-10
on.gene.LG13.522	219.293	0.652328	0.0854235	7.6364	2.23377e-14	2.06716e-13
on.gene.LG13.523	50.9809	-0.416792	0.11074	-3.76371	0.000167412	0.000532082
on.gene.LG13.524	28.2653	-0.406723	0.142208	-2.86005	0.0042357	0.0101312
on.gene.LG13.527	317.628	0.334241	0.0893897	3.73914	0.000184649	0.000582302
on.gene.LG13.528	83.7336	0.603271	0.0880282	6.85316	7.2238e-12	5.43593e-11
on.gene.LG13.529	46.3572	0.40556	0.0971241	4.17569	2.97089e-05	0.000106147
on.gene.LG13.53	220.248	0.474443	0.100489	4.72137	2.34267e-06	9.78579e-06
on.gene.LG13.5380001	17.6023	-0.414187	0.162365	-2.55096	0.0107426	0.023377
on.gene.LG13.539	5.5721	-4.29475	0.639292	-6.71798	1.84263e-11	1.33228e-10
on.gene.LG13.542	49.69	-0.664245	0.125363	-5.29856	1.16717e-07	5.73347e-07
on.gene.LG13.544	144.068	-0.439107	0.0599527	-7.32423	2.40271e-13	2.04956e-12
on.gene.LG13.5440001	49.5037	-0.464096	0.115443	-4.02012	5.81687e-05	0.000197861
on.gene.LG13.546	73.7516	1.83342	0.103895	17.6468	1.07612e-69	1.31153e-67
on.gene.LG13.548	50.4073	-1.19969	0.157314	-7.62608	2.41994e-14	2.23058e-13
on.gene.LG13.549	448.498	0.316243	0.0686354	4.60758	4.07378e-06	1.6539e-05
on.gene.LG13.550	8692.39	0.247395	0.0781965	3.16376	0.00155743	0.00409207
on.gene.LG13.552	204.011	0.653668	0.0914782	7.14562	8.95927e-13	7.29854e-12
on.gene.LG13.5530001	49.0252	-0.871487	0.121623	-7.16549	7.75082e-13	6.35015e-12
on.gene.LG13.555	125.647	0.566023	0.11228	5.04118	4.6268e-07	2.09968e-06
on.gene.LG13.556	863.128	0.523737	0.0467524	11.2024	3.9703e-29	9.24272e-28
on.gene.LG13.557	311.32	0.197801	0.0808301	2.44712	0.0144003	0.0303689
on.gene.LG13.56	109.662	-0.388971	0.0858827	-4.5291	5.92351e-06	2.35062e-05
on.gene.LG13.561	209.421	0.737356	0.0813194	9.0674	1.21886e-19	1.61078e-18
on.gene.LG13.5630001	1869.62	-0.490282	0.0501749	-9.77144	1.49312e-22	2.34955e-21
on.gene.LG13.57	13.1547	4.80715	0.401182	11.9825	4.39013e-33	1.24981e-31
on.gene.LG13.572	169.178	-0.498194	0.0896127	-5.55942	2.70674e-08	1.43429e-07
on.gene.LG13.574	36.2583	0.65692	0.158725	4.13872	3.49245e-05	0.000123061
on.gene.LG13.575	3.77429	2.4348	0.405765	6.0005	1.9671e-09	1.16817e-08
on.gene.LG13.577	38.7608	-0.5775	0.118339	-4.88005	1.0606e-06	4.61218e-06
on.gene.LG13.579	5.63663	1.13237	0.315279	3.59165	0.000328596	0.000989078
on.gene.LG13.581	19.8871	0.86631	0.153384	5.64797	1.62354e-08	8.80063e-08
on.gene.LG13.582	16.4144	0.750506	0.167631	4.47714	7.56513e-06	2.95676e-05
on.gene.LG13.583	33.4917	-0.693956	0.135203	-5.1327	2.8561e-07	1.3378e-06
on.gene.LG13.586	96.4174	-0.227595	0.0890101	-2.55695	0.0105593	0.0230211
on.gene.LG13.59	5.98775	2.55783	0.432937	5.90809	3.46095e-09	2.00798e-08
on.gene.LG13.590	384.598	0.406707	0.0977258	4.16172	3.15861e-05	0.000112209
on.gene.LG13.591	46.8805	0.834323	0.110861	7.52585	5.23792e-14	4.70933e-13
on.gene.LG13.593	1720.9	1.51965	0.110651	13.7337	6.38035e-43	2.8531e-41
on.gene.LG13.594	299.572	0.326135	0.0434523	7.50558	6.11549e-14	5.46147e-13
on.gene.LG13.595	549.793	0.66671	0.0617658	10.7942	3.66801e-27	7.57447e-26
on.gene.LG13.596	70.1138	0.535728	0.120583	4.44281	8.87902e-06	3.43358e-05
on.gene.LG13.6	78.7619	-1.24976	0.115665	-10.8049	3.26142e-27	6.74232e-26
on.gene.LG13.600	120.129	0.196311	0.0646008	3.03884	0.00237493	0.00599828
on.gene.LG13.601	21.7306	1.05319	0.161434	6.52397	6.84701e-11	4.7235e-10
on.gene.LG13.604	224.007	0.234535	0.088811	2.64083	0.00827023	0.0184225
on.gene.LG13.607	16.2707	0.456799	0.18305	2.49549	0.0125784	0.0268979
on.gene.LG13.61	31.434	-1.628	0.289648	-5.62061	1.90285e-08	1.02461e-07
on.gene.LG13.611	8.55522	-1.18703	0.240818	-4.92918	8.25752e-07	3.63842e-06
on.gene.LG13.615	82.798	-0.284067	0.0823251	-3.45055	0.000559445	0.00161361
on.gene.LG13.617	179.379	0.993518	0.0906027	10.9657	5.58915e-28	1.20766e-26
on.gene.LG13.618	47.8633	-0.370186	0.113723	-3.25515	0.00113334	0.00306105
on.gene.LG13.62	388.732	-1.2157	0.103344	-11.7637	6.0075e-32	1.62823e-30
on.gene.LG13.623	290	-0.221543	0.0661855	-3.3473	0.000816025	0.00227518
on.gene.LG13.624	114.684	-0.200611	0.0846106	-2.371	0.0177401	0.0364879
on.gene.LG13.627	27.2756	0.566504	0.173273	3.26944	0.00107762	0.00292578
on.gene.LG13.630	38.8513	-6.67432	1.64605	-4.05475	5.0189e-05	0.000172289
on.gene.LG13.631	137.629	0.242805	0.0639736	3.7954	0.000147407	0.000472447
on.gene.LG13.633	216.185	0.955961	0.0904665	10.567	4.23745e-26	8.37031e-25
on.gene.LG13.634	102.539	0.282016	0.0747236	3.77412	0.000160571	0.000511737
on.gene.LG13.637	148.308	-0.378352	0.0906033	-4.17592	2.96783e-05	0.000106078
on.gene.LG13.639	249.927	0.211962	0.0667255	3.17663	0.00148995	0.00392791
on.gene.LG13.640	43.4187	0.611767	0.128542	4.75926	1.94303e-06	8.18982e-06
on.gene.LG13.641	46.0658	0.292075	0.128484	2.27323	0.0230121	0.0458397
on.gene.LG13.6410001	10.7898	-0.922145	0.208569	-4.4213	9.81082e-06	3.77045e-05
on.gene.LG13.643	204.651	0.619922	0.0778615	7.96186	1.69473e-15	1.71282e-14
on.gene.LG13.644	3.88136	2.33635	0.40798	5.72663	1.02444e-08	5.67184e-08
on.gene.LG13.6440001	105.913	0.33876	0.0761902	4.44624	8.73873e-06	3.38283e-05
on.gene.LG13.645	8.84744	0.919658	0.233985	3.93041	8.48009e-05	0.000281517
on.gene.LG13.647	905.207	-0.682198	0.10138	-6.72914	1.70666e-11	1.23878e-10
on.gene.LG13.650	18.9323	0.638125	0.17871	3.57073	0.000355994	0.00106518
on.gene.LG13.651	196.884	0.544453	0.0849003	6.41285	1.42823e-10	9.53875e-10
on.gene.LG13.652	25.1738	2.14681	0.199196	10.7774	4.40157e-27	9.06919e-26
on.gene.LG13.657	219.895	-0.141066	0.0629363	-2.24141	0.0249994	0.0492877
on.gene.LG13.658	410.924	0.668195	0.0948961	7.04133	1.9041e-12	1.50639e-11
on.gene.LG13.659	157.552	-0.390128	0.0837566	-4.65788	3.19483e-06	1.3106e-05
on.gene.LG13.664	7.06394	0.848461	0.301447	2.81462	0.00488344	0.0115093
on.gene.LG13.665	45.1215	-0.592137	0.118457	-4.99873	5.77077e-07	2.59483e-06
on.gene.LG13.667	34.7599	-0.777667	0.15762	-4.93379	8.06473e-07	3.55852e-06
on.gene.LG13.668	70.6839	-0.238597	0.0849675	-2.80809	0.00498358	0.0117053
on.gene.LG13.670	248.923	-0.550575	0.0480531	-11.4576	2.15306e-30	5.33885e-29
on.gene.LG13.672	145.83	0.53049	0.0785416	6.75426	1.43566e-11	1.04614e-10
on.gene.LG13.674	245.19	0.201236	0.0671329	2.99758	0.00272136	0.00677416
on.gene.LG13.675	77.4137	-0.491593	0.0948904	-5.18064	2.21125e-07	1.04946e-06
on.gene.LG13.676	17.2303	0.580582	0.161336	3.59859	0.000319945	0.000965374
on.gene.LG13.6790001	808.267	0.640265	0.0614871	10.413	2.16313e-25	4.07433e-24
on.gene.LG13.680	40.1814	0.303107	0.113887	2.66146	0.00778028	0.0174416
on.gene.LG13.684	167.429	0.31339	0.0700688	4.47261	7.72723e-06	3.01506e-05
on.gene.LG13.685	390.065	0.190791	0.08255	2.31122	0.0208208	0.0420133
on.gene.LG13.686	33.0263	0.349282	0.138354	2.52456	0.0115845	0.0250018
on.gene.LG13.687	3.24847	-3.84201	1.41954	-2.70653	0.00679914	0.0154765
on.gene.LG13.689	420.169	-0.409212	0.0604116	-6.77374	1.25496e-11	9.19134e-11
on.gene.LG13.697	29.8687	4.52528	0.267531	16.915	3.48964e-64	3.49845e-62
on.gene.LG13.698	174.249	2.24889	0.0784833	28.6543	1.41661e-180	2.20129e-177
on.gene.LG13.70	602.692	0.172436	0.0575541	2.99607	0.00273486	0.00680141
on.gene.LG13.700	1591.55	-0.73936	0.180507	-4.09602	4.2031e-05	0.000145868
on.gene.LG13.703	79.608	0.409374	0.0790978	5.17554	2.27247e-07	1.07659e-06
on.gene.LG13.706	172.825	-0.203593	0.0552416	-3.6855	0.000228257	0.000707264
on.gene.LG13.7070001	481.306	-1.16459	0.1005	-11.588	4.74002e-31	1.2242e-29
on.gene.LG13.708	1284.64	-1.02671	0.0904817	-11.3471	7.66588e-30	1.85644e-28
on.gene.LG13.710	62.0772	-0.280584	0.10288	-2.72729	0.00638564	0.0146335
on.gene.LG13.711	228.505	-0.265198	0.0923931	-2.87032	0.00410052	0.00984326
on.gene.LG13.716	4.73227	-4.33234	0.663568	-6.52886	6.62735e-11	4.57705e-10
on.gene.LG13.718	17.6898	-0.725289	0.169621	-4.27594	1.90331e-05	7.00298e-05
on.gene.LG13.7180001	9.5187	-1.27255	0.234681	-5.42247	5.87811e-08	2.99479e-07
on.gene.LG13.719	17.2479	-0.636877	0.158868	-4.00886	6.10135e-05	0.000206745
on.gene.LG13.721	7.30971	2.00366	0.299956	6.67987	2.39161e-11	1.71327e-10
on.gene.LG13.722	243.11	0.810422	0.0759242	10.6741	1.34549e-26	2.70359e-25
on.gene.LG13.723	1426.54	0.617719	0.0618235	9.99166	1.65784e-23	2.76758e-22
on.gene.LG13.724	186.02	0.230736	0.0678916	3.3986	0.000677322	0.00192063
on.gene.LG13.727	49.2756	-0.234904	0.104749	-2.24254	0.0249265	0.0491648
on.gene.LG13.728	350.794	0.280596	0.0665799	4.21442	2.5042e-05	9.05658e-05
on.gene.LG13.729	17.0282	2.9666	0.228029	13.0097	1.07747e-38	3.97852e-37
on.gene.LG13.73	42.2297	-0.547352	0.11112	-4.92579	8.40215e-07	3.69778e-06
on.gene.LG13.731	71.9882	0.813821	0.0953928	8.53126	1.4476e-17	1.67452e-16
on.gene.LG13.734	132.451	0.495482	0.0942907	5.25483	1.4816e-07	7.17595e-07
on.gene.LG13.736	145.297	-0.358773	0.0869589	-4.12577	3.6949e-05	0.000129655
on.gene.LG13.737	171.705	0.335989	0.0920888	3.64853	0.000263749	0.000806779
on.gene.LG13.7380001	393.404	-0.355716	0.0526299	-6.75882	1.39122e-11	1.01455e-10
on.gene.LG13.739	238.781	0.834519	0.10453	7.98354	1.42201e-15	1.44502e-14
on.gene.LG13.74	23.8232	-0.316154	0.134391	-2.35249	0.0186481	0.0381452
on.gene.LG13.740	13.8887	0.677753	0.222775	3.04232	0.0023476	0.00593327
on.gene.LG13.742	20.2796	3.09489	0.24108	12.8376	1.00965e-37	3.61362e-36
on.gene.LG13.744	155.549	0.862109	0.0836047	10.3117	6.23729e-25	1.14026e-23
on.gene.LG13.750	36.6546	0.685172	0.108049	6.34128	2.27858e-10	1.49031e-09
on.gene.LG13.751	89.2232	-0.909082	0.095646	-9.50465	2.00731e-21	2.94263e-20
on.gene.LG13.752	5.31004	-1.3752	0.343667	-4.00153	6.29345e-05	0.000212829
on.gene.LG13.753	17.4072	0.42662	0.157836	2.70293	0.00687316	0.0156221
on.gene.LG13.754	45.8861	0.322618	0.0992062	3.25199	0.00114598	0.00309071
on.gene.LG13.758	66.1489	-0.898388	0.291462	-3.08235	0.00205372	0.00525678
on.gene.LG13.76	507.192	-2.05356	0.112028	-18.3307	4.70676e-75	6.91078e-73
on.gene.LG13.760	140.678	-0.555167	0.196626	-2.82347	0.00475074	0.0112434
on.gene.LG13.761	12.1634	-3.65181	0.88854	-4.10989	3.95839e-05	0.000138018
on.gene.LG13.762	74.9055	0.234237	0.089971	2.60347	0.00922852	0.0203771
on.gene.LG13.7620001	185.15	0.208812	0.068507	3.04804	0.00230339	0.00583656
on.gene.LG13.763	220.973	0.514037	0.0718584	7.15347	8.4612e-13	6.91091e-12
on.gene.LG13.764	104.009	-0.774976	0.125722	-6.16419	7.08458e-10	4.41383e-09
on.gene.LG13.768	15.5512	-0.938333	0.210119	-4.46571	7.98021e-06	3.10467e-05
on.gene.LG13.769	20.8501	-0.348849	0.147347	-2.36754	0.0179068	0.0367944
on.gene.LG13.77	75.2483	-0.299568	0.0977921	-3.06331	0.00218902	0.00557252
on.gene.LG13.773	1760.2	-0.971732	0.0801617	-12.1222	8.06159e-34	2.3861e-32
on.gene.LG13.777	420.467	-0.827783	0.0832126	-9.94781	2.57793e-23	4.23903e-22
on.gene.LG13.778	16.6541	-0.611004	0.1736	-3.51961	0.000432177	0.00127432
on.gene.LG13.779	4.41194	4.13127	0.537801	7.68178	1.56891e-14	1.47829e-13
on.gene.LG13.78	50.6859	0.648586	0.0900172	7.20514	5.79842e-13	4.79907e-12
on.gene.LG13.781	206.454	-0.500705	0.0586803	-8.53276	1.42897e-17	1.65401e-16
on.gene.LG13.785	38.0636	-1.63755	0.155426	-10.5358	5.90478e-26	1.15174e-24
on.gene.LG13.786	62.9891	2.04818	0.147929	13.8457	1.34975e-43	6.24536e-42
on.gene.LG13.787	68.3974	0.252373	0.0915744	2.75593	0.00585251	0.0135298
on.gene.LG13.788	655.982	0.660581	0.0538472	12.2677	1.35077e-34	4.19097e-33
on.gene.LG13.789	44.7742	-0.41099	0.121041	-3.39546	0.000685145	0.00193989
on.gene.LG13.79	66.6764	0.810619	0.118914	6.81687	9.30479e-12	6.90986e-11
on.gene.LG13.792	143.402	1.3564	0.132232	10.2577	1.09226e-24	1.96596e-23
on.gene.LG13.7920002	10.0159	1.49741	0.243216	6.15672	7.42693e-10	4.61941e-09
on.gene.LG13.794	231.648	-0.539907	0.085903	-6.28507	3.27705e-10	2.11078e-09
on.gene.LG13.798	128.996	-0.212007	0.064492	-3.28734	0.0010114	0.00276411
on.gene.LG13.799	36.7367	-0.385954	0.129912	-2.97089	0.00296935	0.00733079
on.gene.LG13.801	30.7381	-1.23338	0.148753	-8.29143	1.11894e-16	1.23096e-15
on.gene.LG13.804	247.852	0.302714	0.0751159	4.02997	5.57848e-05	0.000190343
on.gene.LG13.805	13.4944	0.646888	0.251331	2.57385	0.0100573	0.0220296
on.gene.LG13.807	185.485	-0.478406	0.0764814	-6.25519	3.97026e-10	2.53887e-09
on.gene.LG13.809	10.5975	-1.15032	0.221004	-5.20496	1.94038e-07	9.2799e-07
on.gene.LG13.810	1015.61	-0.840928	0.131743	-6.3831	1.73539e-10	1.14629e-09
on.gene.LG13.812	145.656	-0.156985	0.0614532	-2.55455	0.0106324	0.0231695
on.gene.LG13.813	139.662	-0.820063	0.077817	-10.5384	5.74932e-26	1.12259e-24
on.gene.LG13.814	17.2892	-1.15031	0.20016	-5.74695	9.0866e-09	5.05483e-08
on.gene.LG13.815	6.45687	-2.51095	0.371007	-6.76794	1.30627e-11	9.55215e-11
on.gene.LG13.8150001	46.0651	-2.63921	0.201532	-13.0957	3.48374e-39	1.31815e-37
on.gene.LG13.816	5.58451	-0.771525	0.271341	-2.84338	0.00446381	0.0106278
on.gene.LG13.8160001	25.5428	-0.631597	0.15721	-4.01754	5.88098e-05	0.000199786
on.gene.LG13.818	7.54155	-2.36227	0.824241	-2.866	0.00415695	0.00996717
on.gene.LG13.819	59.504	-0.240911	0.0843225	-2.85702	0.0042764	0.0102194
on.gene.LG13.82	149.99	-0.399078	0.156098	-2.55659	0.0105705	0.0230428
on.gene.LG13.820	8.56644	0.762256	0.280332	2.71912	0.00654567	0.0149611
on.gene.LG13.8330002	16.4401	-0.498857	0.164777	-3.02747	0.0024661	0.00620166
on.gene.LG13.837	43.4435	-0.492844	0.151634	-3.25021	0.00115319	0.0031079
on.gene.LG13.838	133.001	-1.16855	0.170693	-6.84588	7.60068e-12	5.70571e-11
on.gene.LG13.839	11.8363	-5.80351	0.58125	-9.98454	1.78119e-23	2.96552e-22
on.gene.LG13.84	656.59	0.249778	0.0514643	4.85342	1.2135e-06	5.23799e-06
on.gene.LG13.840	454.728	-1.10756	0.129915	-8.52525	1.52484e-17	1.76169e-16
on.gene.LG13.841	31.0884	-0.584362	0.120894	-4.83367	1.3404e-06	5.75911e-06
on.gene.LG13.842	280.665	0.656993	0.0896789	7.32606	2.37011e-13	2.02336e-12
on.gene.LG13.843	390.86	-1.52928	0.114966	-13.302	2.2527e-40	9.15164e-39
on.gene.LG13.845	42.8574	-0.276332	0.106952	-2.5837	0.00977473	0.0214712
on.gene.LG13.846	102.183	1.27555	0.0959745	13.2906	2.62629e-40	1.06231e-38
on.gene.LG13.847	174.394	1.67625	0.124269	13.4889	1.81695e-41	7.70017e-40
on.gene.LG13.848	28.6629	-0.436296	0.135754	-3.21386	0.00130962	0.00348914
on.gene.LG13.851	149.35	-0.258586	0.0849017	-3.04571	0.00232129	0.00587259
on.gene.LG13.855	566.696	0.212523	0.0456672	4.65375	3.2596e-06	1.33557e-05
on.gene.LG13.856	8.64476	-0.94549	0.226114	-4.18147	2.89632e-05	0.000103721
on.gene.LG13.860	10.7375	-1.11513	0.215344	-5.17838	2.23821e-07	1.06171e-06
on.gene.LG13.863	188.425	0.28233	0.0656116	4.30305	1.68462e-05	6.27132e-05
on.gene.LG13.864	171.881	-0.164501	0.070328	-2.33906	0.0193326	0.0393596
on.gene.LG13.867	168.011	-0.539857	0.0624867	-8.63954	5.64388e-18	6.71611e-17
on.gene.LG13.870001	99.4015	0.998694	0.189573	5.26812	1.37829e-07	6.70518e-07
on.gene.LG13.880	427.812	0.24252	0.0826898	2.93289	0.00335823	0.00820208
on.gene.LG13.881	5.24462	-1.48961	0.34767	-4.28454	1.83114e-05	6.7628e-05
on.gene.LG13.883	4.56644	0.84861	0.302474	2.80557	0.00502284	0.0117902
on.gene.LG13.891	30.4919	0.886539	0.130033	6.81782	9.24346e-12	6.86704e-11
on.gene.LG13.893	255.253	-0.28372	0.0870719	-3.25846	0.00112018	0.00302901
on.gene.LG13.895	12.299	-3.08963	0.70422	-4.3873	1.14764e-05	4.36825e-05
on.gene.LG13.899	62.9131	-1.61997	0.102025	-15.8781	8.98225e-57	7.15778e-55
on.gene.LG13.90	89.3254	0.336972	0.110436	3.05129	0.00227858	0.00577842
on.gene.LG13.9010001	3.00275	-2.53169	0.49501	-5.11441	3.14727e-07	1.46755e-06
on.gene.LG13.902	3.38295	-1.06499	0.387862	-2.7458	0.0060364	0.0139118
on.gene.LG13.903	34.8821	-1.24821	0.157535	-7.92342	2.31061e-15	2.31148e-14
on.gene.LG13.906	236.926	-0.311514	0.0757711	-4.11125	3.93528e-05	0.000137341
on.gene.LG13.907	124.013	0.230907	0.0821678	2.81019	0.00495128	0.0116402
on.gene.LG13.908	258.853	0.915995	0.0689814	13.2789	3.06967e-40	1.23629e-38
on.gene.LG13.909	20.8757	-0.551919	0.217447	-2.53818	0.0111431	0.0241274
on.gene.LG13.910	36.5456	0.885004	0.200514	4.41367	1.01631e-05	3.8962e-05
on.gene.LG13.92	25.1993	-0.414	0.149098	-2.7767	0.00549144	0.0127871
on.gene.LG13.93	44.7457	-1.43509	0.183178	-7.83443	4.70976e-15	4.60047e-14
on.gene.LG13.96	129.98	0.880926	0.0913865	9.63957	5.44163e-22	8.27651e-21
on.gene.LG13.960001	32.4699	0.801376	0.145387	5.51201	3.54753e-08	1.85089e-07
on.gene.LG13.97	134.604	-1.26294	0.149059	-8.47276	2.39652e-17	2.73823e-16
on.gene.LG14.106	332.026	1.01144	0.0692631	14.6029	2.69079e-48	1.54862e-46
on.gene.LG14.107	98.2652	0.288474	0.077854	3.70532	0.000211125	0.000658006
on.gene.LG14.108	11.1017	-4.36455	1.31671	-3.31474	0.00091729	0.00252822
on.gene.LG14.110	103.461	-0.291191	0.0683249	-4.26185	2.02742e-05	7.42446e-05
on.gene.LG14.110001	12.4507	0.428651	0.185903	2.30578	0.0211228	0.0425261
on.gene.LG14.112	327.509	2.01153	0.168092	11.9668	5.30218e-33	1.489e-31
on.gene.LG14.1120001	2489.64	0.406497	0.0495777	8.1992	2.41989e-16	2.60229e-15
on.gene.LG14.113	228.518	0.293823	0.0558427	5.26162	1.42791e-07	6.93031e-07
on.gene.LG14.114	8.2314	1.29355	0.27606	4.68575	2.78941e-06	1.15561e-05
on.gene.LG14.115	1900.75	-7.86358	0.95775	-8.21047	2.20323e-16	2.37477e-15
on.gene.LG14.116	125.24	0.299317	0.0765086	3.9122	9.1459e-05	0.000302329
on.gene.LG14.120	75.2373	-0.434636	0.0957741	-4.53813	5.67542e-06	2.25698e-05
on.gene.LG14.122	10.3001	1.24689	0.294532	4.23347	2.30112e-05	8.36597e-05
on.gene.LG14.123	26.3332	0.508822	0.159604	3.18804	0.00143242	0.00378978
on.gene.LG14.126	20.8072	-0.435682	0.178312	-2.44337	0.0145509	0.0306542
on.gene.LG14.128	464.709	0.551595	0.130233	4.23544	2.28103e-05	8.30425e-05
on.gene.LG14.129	60.4866	-0.249579	0.0907116	-2.75135	0.00593502	0.0136901
on.gene.LG14.13	242.02	0.466129	0.0608135	7.6649	1.78974e-14	1.67537e-13
on.gene.LG14.131	41.7623	-0.485348	0.129867	-3.73727	0.000186031	0.000586265
on.gene.LG14.134	40.3863	-0.727009	0.131544	-5.52674	3.26239e-08	1.7093e-07
on.gene.LG14.135	37.1891	0.90243	0.128711	7.0113	2.36117e-12	1.84917e-11
on.gene.LG14.138	415.163	-0.19329	0.0718448	-2.69039	0.00713689	0.0161566
on.gene.LG14.139	159.451	0.563148	0.0795493	7.07924	1.44951e-12	1.15855e-11
on.gene.LG14.140	119.924	-0.223237	0.0685078	-3.25856	0.0011198	0.00302842
on.gene.LG14.147	16.3205	1.22816	0.175482	6.99879	2.58191e-12	2.01022e-11
on.gene.LG14.159	120.141	-0.817035	0.0863714	-9.45955	3.09263e-21	4.47041e-20
on.gene.LG14.1590001	9.20127	-0.968362	0.266632	-3.63183	0.000281418	0.000856193
on.gene.LG14.16	4.59232	-1.47885	0.336563	-4.39399	1.11291e-05	4.2486e-05
on.gene.LG14.163	19.7651	-0.891622	0.163662	-5.44793	5.09583e-08	2.61913e-07
on.gene.LG14.164	30.1866	-0.798018	0.136182	-5.85995	4.63009e-09	2.64757e-08
on.gene.LG14.165	54.9561	-0.337652	0.0929463	-3.63277	0.000280397	0.000853366
on.gene.LG14.167	630.933	-0.172853	0.0567273	-3.04709	0.0023107	0.00585077
on.gene.LG14.168	10.9878	2.09989	0.274554	7.64836	2.03556e-14	1.89029e-13
on.gene.LG14.169	138.837	0.49843	0.0711343	7.00689	2.43668e-12	1.90351e-11
on.gene.LG14.170	9.27872	2.50081	0.266009	9.40122	5.39345e-21	7.69485e-20
on.gene.LG14.171	4.03669	4.28069	0.547136	7.82381	5.12482e-15	4.99542e-14
on.gene.LG14.174	190.577	-0.293479	0.056091	-5.2322	1.67501e-07	8.06244e-07
on.gene.LG14.178	66.3964	0.487419	0.123328	3.95222	7.74304e-05	0.000258106
on.gene.LG14.179	6.08044	-0.995312	0.265746	-3.74535	0.000180142	0.000569244
on.gene.LG14.180	206.632	-1.83033	0.0926399	-19.7575	6.9167e-87	1.51736e-84
on.gene.LG14.181	25.6855	-1.86887	0.221186	-8.44929	2.93083e-17	3.3263e-16
on.gene.LG14.1830001	386.698	-0.993468	0.0854828	-11.6218	3.1916e-31	8.31197e-30
on.gene.LG14.188	6.30385	4.9164	0.545432	9.01378	1.99079e-19	2.59778e-18
on.gene.LG14.191	39.6516	0.527316	0.160149	3.29266	0.000992455	0.00271672
on.gene.LG14.193	449.535	0.510408	0.0498074	10.2476	1.21267e-24	2.17849e-23
on.gene.LG14.195	7.03477	1.20726	0.262097	4.60615	4.10201e-06	1.66367e-05
on.gene.LG14.1950001	581.531	1.77465	0.104112	17.0455	3.77307e-65	3.97494e-63
on.gene.LG14.197	118.644	-0.174665	0.0702687	-2.48567	0.0129308	0.0275744
on.gene.LG14.2	92.8023	1.66443	0.148703	11.193	4.41383e-29	1.02242e-27
on.gene.LG14.20	15.0973	0.569847	0.176645	3.22595	0.00125557	0.00335617
on.gene.LG14.202	877.61	0.330477	0.0685675	4.81973	1.43749e-06	6.15364e-06
on.gene.LG14.204	28.2008	6.85424	0.499145	13.732	6.53405e-43	2.91484e-41
on.gene.LG14.205	42.9662	7.29273	0.458574	15.9031	6.03363e-57	4.84953e-55
on.gene.LG14.208	208.066	-0.173902	0.0533855	-3.25747	0.0011241	0.00303915
on.gene.LG14.212	200.423	0.161924	0.0607433	2.66572	0.00768244	0.0172596
on.gene.LG14.214	79.8525	-1.33216	0.195955	-6.79829	1.05866e-11	7.8058e-11
on.gene.LG14.217	6.18512	-1.99881	0.415444	-4.81126	1.49978e-06	6.41139e-06
on.gene.LG14.218	147.56	-1.14011	0.108919	-10.4675	1.21774e-25	2.33373e-24
on.gene.LG14.221	215.682	-0.185992	0.0585579	-3.1762	0.00149217	0.0039328
on.gene.LG14.2230001	102.547	0.26687	0.0821153	3.24995	0.00115427	0.00310997
on.gene.LG14.2240001	108.51	-0.734177	0.13228	-5.55016	2.85404e-08	1.50678e-07
on.gene.LG14.225	167.406	-0.772872	0.0836658	-9.23761	2.5207e-20	3.45868e-19
on.gene.LG14.226	7895.61	0.351551	0.0800206	4.39326	1.11664e-05	4.26069e-05
on.gene.LG14.229	8.02438	2.12025	0.293524	7.22343	5.06915e-13	4.2142e-12
on.gene.LG14.23	51.4766	-0.718881	0.297728	-2.41456	0.0157543	0.0328088
on.gene.LG14.232	244.182	0.275146	0.111122	2.47606	0.0132841	0.0282256
on.gene.LG14.233	25.244	0.485153	0.149854	3.23751	0.00120579	0.00323422
on.gene.LG14.236	20.1758	-0.558782	0.144544	-3.86582	0.000110717	0.000361945
on.gene.LG14.239	148.779	0.861862	0.112614	7.65322	1.96011e-14	1.82751e-13
on.gene.LG14.24	29.5524	-0.71103	0.13208	-5.38333	7.31187e-08	3.681e-07
on.gene.LG14.241	329.392	0.622872	0.0706182	8.82028	1.1417e-18	1.42689e-17
on.gene.LG14.243	111.462	-0.684277	0.0684848	-9.99166	1.65778e-23	2.76758e-22
on.gene.LG14.244	193.803	-1.10102	0.0891217	-12.3541	4.62898e-35	1.47047e-33
on.gene.LG14.245	111.974	-2.95883	0.247076	-11.9754	4.78253e-33	1.35738e-31
on.gene.LG14.246	4.43596	-3.09245	0.516349	-5.98906	2.11054e-09	1.25096e-08
on.gene.LG14.247	102.512	-0.206175	0.0850829	-2.42323	0.0153832	0.0321653
on.gene.LG14.25	129.455	-0.58916	0.0920588	-6.39982	1.55556e-10	1.03153e-09
on.gene.LG14.250	21.392	-0.376623	0.168229	-2.23876	0.0251715	0.0495799
on.gene.LG14.251	149.363	-0.19106	0.0609297	-3.13574	0.00171421	0.00446498
on.gene.LG14.253	49.3976	-0.720132	0.129368	-5.56653	2.59861e-08	1.37974e-07
on.gene.LG14.254	7.64111	-1.44751	0.27829	-5.20146	1.97726e-07	9.43932e-07
on.gene.LG14.255	68.4695	-0.376782	0.100598	-3.74543	0.000180082	0.00056915
on.gene.LG14.257	712.979	2.08854	0.14134	14.7768	2.06853e-49	1.23628e-47
on.gene.LG14.258	84.8382	0.337515	0.0702084	4.80733	1.52961e-06	6.5299e-06
on.gene.LG14.261	2030.75	0.47215	0.0945418	4.99409	5.9114e-07	2.65103e-06
on.gene.LG14.262	162.48	-0.563566	0.109674	-5.13856	2.76856e-07	1.29744e-06
on.gene.LG14.264	145.279	-0.499313	0.0923838	-5.40477	6.48925e-08	3.28639e-07
on.gene.LG14.268	167.651	0.252007	0.100215	2.51466	0.0119148	0.0256554
on.gene.LG14.269	81.0954	-0.39638	0.0825062	-4.80424	1.55339e-06	6.62232e-06
on.gene.LG14.271	7.40192	-1.44657	0.321402	-4.50082	6.7693e-06	2.66134e-05
on.gene.LG14.275	17.1213	2.26148	0.263039	8.59751	8.14613e-18	9.56555e-17
on.gene.LG14.278	596.932	-0.310114	0.0611579	-5.07071	3.96338e-07	1.81898e-06
on.gene.LG14.279	9.39943	1.12673	0.300246	3.75268	0.000174952	0.000554157
on.gene.LG14.28	72.83	0.342456	0.077264	4.43228	9.32414e-06	3.59601e-05
on.gene.LG14.280	45.0229	-1.00814	0.133375	-7.55868	4.07176e-14	3.68753e-13
on.gene.LG14.281	81.7706	-0.49555	0.095	-5.21632	1.82516e-07	8.75352e-07
on.gene.LG14.282	127.979	0.4659	0.083676	5.56791	2.57808e-08	1.36962e-07
on.gene.LG14.283	21.5553	-1.19704	0.241808	-4.95035	7.40785e-07	3.28344e-06
on.gene.LG14.2860001	5.78628	-0.621907	0.272138	-2.28527	0.0222973	0.0445539
on.gene.LG14.29	22.7799	-2.3215	0.217394	-10.6787	1.28002e-26	2.5776e-25
on.gene.LG14.292	12.2178	-0.725474	0.196086	-3.69977	0.000215797	0.00067167
on.gene.LG14.293	92.3676	-0.222107	0.0893561	-2.48564	0.0129317	0.0275744
on.gene.LG14.294	105.463	-0.24546	0.077354	-3.1732	0.00150769	0.0039709
on.gene.LG14.295	62.9111	0.493686	0.113581	4.34656	1.38292e-05	5.20641e-05
on.gene.LG14.296	22.2339	0.897521	0.14584	6.15414	7.54874e-10	4.68736e-09
on.gene.LG14.298	11.6965	-4.07968	0.395072	-10.3264	5.35303e-25	9.83427e-24
on.gene.LG14.30	346.248	0.355679	0.0913915	3.89182	9.94948e-05	0.000327383
on.gene.LG14.301	174.624	0.572557	0.101322	5.65088	1.59625e-08	8.66276e-08
on.gene.LG14.311	239.483	0.113834	0.0491734	2.31496	0.0206152	0.0416526
on.gene.LG14.312	78.5978	-0.454646	0.123266	-3.68834	0.000225719	0.000700212
on.gene.LG14.314	5.54835	1.40468	0.33767	4.15992	3.1836e-05	0.000113011
on.gene.LG14.320	143.364	-0.30859	0.102129	-3.02156	0.00251474	0.00630952
on.gene.LG14.321	67.3926	-1.04885	0.108554	-9.662	4.37246e-22	6.67758e-21
on.gene.LG14.323	52.7763	-0.515945	0.0931715	-5.53759	3.06669e-08	1.61038e-07
on.gene.LG14.324	122.638	-0.598723	0.0719538	-8.32095	8.72638e-17	9.65129e-16
on.gene.LG14.327	155.492	0.283735	0.0739924	3.83465	0.000125745	0.000407503
on.gene.LG14.329	218.205	0.226493	0.0549558	4.12136	3.76644e-05	0.000131942
on.gene.LG14.330	359.594	-0.483778	0.0653771	-7.39982	1.36374e-13	1.19109e-12
on.gene.LG14.339	22.9851	-0.596724	0.141767	-4.20918	2.56295e-05	9.25114e-05
on.gene.LG14.340	31.3693	-2.32017	0.394718	-5.87805	4.15121e-09	2.38471e-08
on.gene.LG14.341	24.112	1.05468	0.159203	6.62474	3.47854e-11	2.45885e-10
on.gene.LG14.344	4.81525	2.3824	0.492565	4.83673	1.31992e-06	5.67373e-06
on.gene.LG14.347	728.059	0.192553	0.0730624	2.63545	0.0084025	0.0186904
on.gene.LG14.350	143.581	-3.32927	0.135715	-24.5314	6.8339e-133	3.4441e-130
on.gene.LG14.350001	271.618	-0.557427	0.0623023	-8.94714	3.6481e-19	4.68499e-18
on.gene.LG14.358	110.338	-0.221606	0.0633632	-3.49739	0.000469835	0.00137514
on.gene.LG14.359	38.6642	0.274261	0.109932	2.49483	0.0126017	0.0269415
on.gene.LG14.361	129.602	-1.21274	0.100246	-12.0976	1.08722e-33	3.18262e-32
on.gene.LG14.363	112.626	0.436904	0.100257	4.35785	1.31348e-05	4.96301e-05
on.gene.LG14.364	29.4059	-0.578631	0.135276	-4.27742	1.89072e-05	6.96075e-05
on.gene.LG14.3650001	416.085	-0.233896	0.0876058	-2.66987	0.00758816	0.0170766
on.gene.LG14.368	102.241	-0.747815	0.103364	-7.23477	4.66329e-13	3.89066e-12
on.gene.LG14.369	200.903	0.619051	0.0945865	6.54481	5.95712e-11	4.13407e-10
on.gene.LG14.372	341.05	0.197587	0.0498911	3.96037	7.48322e-05	0.000250295
on.gene.LG14.373	25.7478	-0.99434	0.135268	-7.35089	1.96889e-13	1.69736e-12
on.gene.LG14.374	216.409	-8.9113	0.438013	-20.3448	5.16052e-92	1.21808e-89
on.gene.LG14.375	38.5416	-1.07924	0.199081	-5.4211	5.92323e-08	3.01613e-07
on.gene.LG14.378	73.5389	-0.750397	0.0979361	-7.66211	1.82905e-14	1.71045e-13
on.gene.LG14.381	45.2754	0.335985	0.104555	3.21349	0.00131135	0.00349324
on.gene.LG14.385	111.182	0.268173	0.0720666	3.72118	0.000198296	0.000620929
on.gene.LG14.386	141.481	-0.595893	0.110904	-5.37304	7.74208e-08	3.88604e-07
on.gene.LG14.389	138.796	-0.455437	0.124013	-3.6725	0.000240191	0.000740061
on.gene.LG14.391	193.434	0.75138	0.0821003	9.15198	5.58972e-20	7.51489e-19
on.gene.LG14.392	34.7825	2.81182	0.175131	16.0555	5.22846e-58	4.41154e-56
on.gene.LG14.393	8.7354	-5.63339	1.74736	-3.22395	0.00126437	0.00337872
on.gene.LG14.396	95.1945	-0.647491	0.11495	-5.63279	1.77318e-08	9.56725e-08
on.gene.LG14.398	28.4513	1.40962	0.175532	8.03056	9.70302e-16	9.95774e-15
on.gene.LG14.401	5.08277	0.852852	0.301976	2.82424	0.00473928	0.0112206
on.gene.LG14.402	4.38212	1.08201	0.324247	3.337	0.000846868	0.00235203
on.gene.LG14.403	5.07523	0.813426	0.305346	2.66395	0.00772293	0.0173401
on.gene.LG14.404	89.5848	0.2252	0.0994853	2.26365	0.0235957	0.0468672
on.gene.LG14.409	91.6208	-0.405151	0.117456	-3.4494	0.00056184	0.00161951
on.gene.LG14.410	175.779	-0.823676	0.055353	-14.8804	4.41811e-50	2.6923e-48
on.gene.LG14.413	119.121	-0.403799	0.141026	-2.86329	0.00419269	0.0100387
on.gene.LG14.417	155.252	1.43307	0.0891986	16.0661	4.40989e-58	3.75485e-56
on.gene.LG14.42	122.591	0.521371	0.11195	4.65717	3.20593e-06	1.31474e-05
on.gene.LG14.422	57.6331	-0.910903	0.107483	-8.47483	2.35422e-17	2.6932e-16
on.gene.LG14.423	43.9869	-0.411138	0.109199	-3.76504	0.000166525	0.000529445
on.gene.LG14.425	13.9105	-0.995131	0.303962	-3.27386	0.00106088	0.0028854
on.gene.LG14.426	194.786	0.304245	0.0959485	3.17092	0.00151957	0.00399709
on.gene.LG14.427	18.1088	-0.964724	0.226845	-4.25279	2.11123e-05	7.72076e-05
on.gene.LG14.428	95.7905	-0.280031	0.0799128	-3.5042	0.000457979	0.00134339
on.gene.LG14.431	132.914	-0.15482	0.0672661	-2.30161	0.0213572	0.0429563
on.gene.LG14.433	97.0001	0.306558	0.0854377	3.5881	0.000333102	0.00100151
on.gene.LG14.434	631.894	0.302406	0.0560785	5.39255	6.9464e-08	3.50933e-07
on.gene.LG14.44	39.0752	0.705422	0.151908	4.64375	3.42146e-06	1.39973e-05
on.gene.LG14.445	20.5023	-1.05012	0.324783	-3.2333	0.00122368	0.00327973
on.gene.LG14.448	221.721	-0.227687	0.0617703	-3.68603	0.000227783	0.00070603
on.gene.LG14.449	175.707	0.287004	0.0688311	4.16968	3.05026e-05	0.000108712
on.gene.LG14.450	77.8473	0.467057	0.10849	4.30507	1.66936e-05	6.21948e-05
on.gene.LG14.453	491.872	0.308219	0.0645572	4.77435	1.80285e-06	7.63171e-06
on.gene.LG14.455	44.4756	-1.03986	0.123982	-8.38718	4.97948e-17	5.58678e-16
on.gene.LG14.457	7.97249	4.82925	0.49339	9.78789	1.26914e-22	2.00727e-21
on.gene.LG14.459	254.974	1.12133	0.139843	8.01849	1.07053e-15	1.09562e-14
on.gene.LG14.461	221.677	-0.371831	0.0778281	-4.77758	1.77413e-06	7.51529e-06
on.gene.LG14.464	392.349	-0.162989	0.0414233	-3.93472	8.3294e-05	0.000276712
on.gene.LG14.465	242.313	-0.427984	0.0660237	-6.48228	9.03493e-11	6.15319e-10
on.gene.LG14.4650001	233.071	-0.796535	0.141842	-5.61564	1.95838e-08	1.0533e-07
on.gene.LG14.468	144.356	0.30185	0.103694	2.91096	0.00360319	0.0087474
on.gene.LG14.469	426.21	-0.269315	0.0442651	-6.08412	1.17131e-09	7.1354e-09
on.gene.LG14.47	60.7514	0.686749	0.136372	5.03584	4.75758e-07	2.15431e-06
on.gene.LG14.471	32.9552	-0.675415	0.157314	-4.29343	1.75937e-05	6.53264e-05
on.gene.LG14.472	11.7306	-0.51711	0.196018	-2.63808	0.00833771	0.0185579
on.gene.LG14.474	4.07594	2.0703	0.450953	4.59095	4.41244e-06	1.78208e-05
on.gene.LG14.475	356.935	-0.185237	0.0739169	-2.50601	0.0122102	0.0262096
on.gene.LG14.478	66.9444	0.475649	0.114953	4.13777	3.50698e-05	0.000123526
on.gene.LG14.48	377.518	0.290184	0.0720986	4.02483	5.70167e-05	0.000194336
on.gene.LG14.480	3.31943	0.965013	0.362572	2.66158	0.00777752	0.0174375
on.gene.LG14.481	39.4949	0.644364	0.110615	5.82529	5.7015e-09	3.23542e-08
on.gene.LG14.482	102.463	0.788094	0.0865912	9.10132	8.92382e-20	1.18774e-18
on.gene.LG14.483	78.6511	0.297571	0.114012	2.60999	0.0090545	0.0200124
on.gene.LG14.486	238.925	0.141655	0.0613065	2.3106	0.0208551	0.042069
on.gene.LG14.487	56.7651	0.246499	0.0963589	2.55814	0.0105235	0.022951
on.gene.LG14.492	157.83	2.55212	0.171587	14.8737	4.88673e-50	2.96817e-48
on.gene.LG14.494	200.222	0.447039	0.0676701	6.60616	3.94424e-11	2.77436e-10
on.gene.LG14.497	10.8985	1.29125	0.230515	5.60158	2.12401e-08	1.13779e-07
on.gene.LG14.50	1182.31	0.355207	0.0782678	4.53836	5.66941e-06	2.25507e-05
on.gene.LG14.502	17.7677	0.532105	0.171937	3.09477	0.00196963	0.00506309
on.gene.LG14.5020001	14.1281	7.09203	0.565646	12.5379	4.62833e-36	1.53567e-34
on.gene.LG14.5020004	4.3124	5.62478	0.593304	9.48043	2.53232e-21	3.68332e-20
on.gene.LG14.503	74.0659	0.346084	0.0906768	3.81668	0.000135261	0.000435767
on.gene.LG14.505	323.961	0.242817	0.0619519	3.91945	8.87503e-05	0.000293819
on.gene.LG14.506	166.412	0.68121	0.0727766	9.36029	7.95189e-21	1.11993e-19
on.gene.LG14.507	455.067	0.269325	0.0686216	3.92479	8.68059e-05	0.000287917
on.gene.LG14.509	121.492	-0.324332	0.0787539	-4.1183	3.8168e-05	0.000133556
on.gene.LG14.514	149.783	0.159908	0.0574437	2.78373	0.0053737	0.0125348
on.gene.LG14.516	323.544	0.176366	0.0524381	3.36331	0.000770125	0.00215753
on.gene.LG14.52	874.224	0.236195	0.0395296	5.97514	2.29887e-09	1.35784e-08
on.gene.LG14.523	4.05197	1.94374	0.434768	4.47076	7.79415e-06	3.03863e-05
[truncated: 7,476 more rows]

## Sheet: DEG_annotation
O.niloticus_geneID	ensemble_ID	gene_name	gene_description
on.gene.LG1.10	ENSGACG00000016966	CHRFAM7A	CHRNA7 (cholinergic receptor, nicotinic, alpha 7, exons 5-10) and FAM7A (family with sequence similarity 7A, exons A-E) fusion [Source:HGNC Symbol;Acc:15781]
on.gene.LG1.101	ENSGACG00000015008	USP50	ubiquitin specific peptidase 50 [Source:HGNC Symbol;Acc:20079]
on.gene.LG1.103	ENSGACG00000015018	HDC	histidine decarboxylase [Source:HGNC Symbol;Acc:4855]
on.gene.LG1.104	ENSGACG00000015025	SLC27A2 (3 of 3)	solute carrier family 27 (fatty acid transporter), member 2 [Source:HGNC Symbol;Acc:10996]
on.gene.LG1.105	ENSORLG00000003253	GATM	glycine amidinotransferase (L-arginine:glycine amidinotransferase) [Source:HGNC Symbol;Acc:4175]
on.gene.LG1.106	ENSDARG00000088905	pde8a	phosphodiesterase 8A [Source:ZFIN;Acc:ZDB-GENE-070112-622]
on.gene.LG1.108	ENSORLG00000003348	FSD2	fibronectin type III and SPRY domain containing 2 [Source:HGNC Symbol;Acc:18024]
on.gene.LG1.112	ENSGACG00000015059	TM6SF1	transmembrane 6 superfamily member 1 [Source:HGNC Symbol;Acc:11860]
on.gene.LG1.114	ENSGACG00000015072	AP1S2 (2 of 2)	adaptor-related protein complex 1, sigma 2 subunit [Source:HGNC Symbol;Acc:560]
on.gene.LG1.118	ENSORLG00000003607	SCML2 (2 of 2)	sex comb on midleg-like 2 (Drosophila) [Source:HGNC Symbol;Acc:10581]
on.gene.LG1.122	ENSDARG00000089383	CU652893.1	Uncharacterized protein [Source:UniProtKB/TrEMBL;Acc:E7F2E6]
on.gene.LG1.123	ENSORLG00000009064	STRC	stereocilin [Source:HGNC Symbol;Acc:16035]
on.gene.LG1.126	ENSTNIG00000009509	ILDR2 (2 of 2)	immunoglobulin-like domain containing receptor 2 [Source:HGNC Symbol;Acc:18131]
on.gene.LG1.127	ENSORLG00000012710	GPA33 (2 of 2)	glycoprotein A33 (transmembrane) [Source:HGNC Symbol;Acc:4445]
on.gene.LG1.132	ENSTNIG00000001437	IL18RAP	interleukin 18 receptor accessory protein [Source:HGNC Symbol;Acc:5989]
on.gene.LG1.135	ENSGACG00000015161	ATIC	5-aminoimidazole-4-carboxamide ribonucleotide formyltransferase/IMP cyclohydrolase [Source:HGNC Symbol;Acc:794]
on.gene.LG1.136	ENSDARG00000006526	fn1b	fibronectin 1b [Source:ZFIN;Acc:ZDB-GENE-030131-6545]
on.gene.LG1.138	ENSGACG00000015174	RBMS1 (2 of 2)	RNA binding motif, single stranded interacting protein 1 [Source:HGNC Symbol;Acc:9907]
on.gene.LG1.139	ENSGACG00000015179	ITGB6	integrin, beta 6 [Source:HGNC Symbol;Acc:6161]
on.gene.LG1.140	ENSGACG00000015183	PLA2R1	phospholipase A2 receptor 1, 180kDa [Source:HGNC Symbol;Acc:9042]
on.gene.LG1.143	ENSGACG00000015187	2021-03-07	membrane-associated ring finger (C3HC4) 7, E3 ubiquitin protein ligase [Source:HGNC Symbol;Acc:17393]
on.gene.LG1.148	ENSORLG00000004351	KIAA1704	KIAA1704 [Source:HGNC Symbol;Acc:20298]
on.gene.LG1.15	ENSGACG00000017021	BBS4	Bardet-Biedl syndrome 4 [Source:HGNC Symbol;Acc:969]
on.gene.LG1.150	ENSGACG00000015251	CYP27C1	cytochrome P450, family 27, subfamily C, polypeptide 1 [Source:HGNC Symbol;Acc:33480]
on.gene.LG1.1580001	ENSGACG00000015262	PCDH20	protocadherin 20 [Source:HGNC Symbol;Acc:14257]
on.gene.LG1.16	ENSORLG00000001596	NEO1	neogenin 1 [Source:HGNC Symbol;Acc:7754]
on.gene.LG1.160	ENSTNIG00000009463	Q4SHW1_TETNG	Chromosome 5 SCAF14581, whole genome shotgun sequence. [Source:UniProtKB/TrEMBL;Acc:Q4SHW1]
on.gene.LG1.166	ENSTNIG00000009458	Q4SHX2_TETNG	Chromosome 5 SCAF14581, whole genome shotgun sequence. [Source:UniProtKB/TrEMBL;Acc:Q4SHX2]
on.gene.LG1.169	ENSTNIG00000009454	LAMP1 (1 of 3)	lysosomal-associated membrane protein 1 [Source:HGNC Symbol;Acc:6499]
on.gene.LG1.17	ENSORLG00000001567	SNX1 (1 of 2)	sorting nexin 1 [Source:HGNC Symbol;Acc:11172]
on.gene.LG1.171	ENSGACG00000015338	ADPRHL1	ADP-ribosylhydrolase like 1 [Source:HGNC Symbol;Acc:21303]
on.gene.LG1.173	ENSGACG00000015331	TMCO3	transmembrane and coiled-coil domains 3 [Source:HGNC Symbol;Acc:20329]
on.gene.LG1.177	ENSGACG00000015310	GAS6	growth arrest-specific 6 [Source:HGNC Symbol;Acc:4168]
on.gene.LG1.179	ENSGACG00000015302	RASA3	RAS p21 protein activator 3 [Source:HGNC Symbol;Acc:20331]
on.gene.LG1.18	ENSDARG00000046157	RPS17	ribosomal protein S17 [Source:HGNC Symbol;Acc:10397]
on.gene.LG1.182	ENSTNIG00000009444	METTL21C (3 of 3)	methyltransferase like 21C [Source:HGNC Symbol;Acc:33717]
on.gene.LG1.183	ENSDARG00000016343	zgc:92518	zgc:92518 [Source:ZFIN;Acc:ZDB-GENE-040718-53]
on.gene.LG1.186	ENSORLG00000004992	RG9MTD1	RNA (guanine-9-) methyltransferase domain containing 1 [Source:HGNC Symbol;Acc:26022]
on.gene.LG1.188	ENSGACG00000015363	MRPL16	mitochondrial ribosomal protein L16 [Source:HGNC Symbol;Acc:14476]
on.gene.LG1.192	ENSTNIG00000009435	Q4SHZ8_TETNG	Chromosome 5 SCAF14581, whole genome shotgun sequence. [Source:UniProtKB/TrEMBL;Acc:Q4SHZ8]
on.gene.LG1.194	ENSTNIG00000009433	LMO7 (3 of 3)	LIM domain 7 [Source:HGNC Symbol;Acc:6646]
on.gene.LG1.196	ENSTNIG00000009430	ARL6	ADP-ribosylation factor-like 6 [Source:HGNC Symbol;Acc:13210]
on.gene.LG1.198	ENSORLG00000005390	ATP5G3 (2 of 2)	ATP synthase, H+ transporting, mitochondrial Fo complex, subunit C3 (subunit 9) [Source:HGNC Symbol;Acc:843]
on.gene.LG1.199	ENSGACG00000015391	RRAD	Ras-related associated with diabetes [Source:HGNC Symbol;Acc:10446]
on.gene.LG1.20	ENSGACG00000017472	RBPMS2	RNA binding protein with multiple splicing 2 [Source:HGNC Symbol;Acc:19098]
on.gene.LG1.200	ENSGACG00000015392	CDH16	cadherin 16, KSP-cadherin [Source:HGNC Symbol;Acc:1755]
on.gene.LG1.201	ENSTNIG00000009424	CA7	carbonic anhydrase VII [Source:HGNC Symbol;Acc:1381]
on.gene.LG1.203	ENSORLG00000005433	BASP1	brain abundant, membrane attached signal protein 1 [Source:HGNC Symbol;Acc:957]
on.gene.LG1.209	ENSGACG00000015432	CBFA2T3	core-binding factor, runt domain, alpha subunit 2; translocated to, 3 [Source:HGNC Symbol;Acc:1537]
on.gene.LG1.210	ENSGACG00000015439	ACSF3	acyl-CoA synthetase family member 3 [Source:HGNC Symbol;Acc:27288]
on.gene.LG1.211	ENSGACG00000015445	CDH15	cadherin 15, type 1, M-cadherin (myotubule) [Source:HGNC Symbol;Acc:1754]
on.gene.LG1.212	NONE
on.gene.LG1.215	ENSDARG00000078882	CR407583.2	Uncharacterized protein [Source:UniProtKB/TrEMBL;Acc:E7FF19]
on.gene.LG1.217	ENSDARG00000007769	zgc:153723	zgc:153723 [Source:ZFIN;Acc:ZDB-GENE-060929-978]
on.gene.LG1.222	ENSGACG00000015483	MCEE	methylmalonyl CoA epimerase [Source:HGNC Symbol;Acc:16732]
on.gene.LG1.223	ENSGACG00000015484	FTHL17	ferritin, heavy polypeptide-like 17 [Source:HGNC Symbol;Acc:3987]
on.gene.LG1.226	ENSTNIG00000004258	Q4T4T8_TETNG	Chromosome undetermined SCAF9551, whole genome shotgun sequence. [Source:UniProtKB/TrEMBL;Acc:Q4T4T8]
on.gene.LG1.23	ENSDARG00000045926	crabp1a	cellular retinoic acid binding protein 1a [Source:ZFIN;Acc:ZDB-GENE-020320-3]
on.gene.LG1.234	ENSGACG00000015517	MYBPC3	myosin binding protein C, cardiac [Source:HGNC Symbol;Acc:7551]
on.gene.LG1.236	ENSGACG00000015530	SLC39A13	solute carrier family 39 (zinc transporter), member 13 [Source:HGNC Symbol;Acc:20859]
on.gene.LG1.238	NONE
on.gene.LG1.239	ENSORLG00000006157	SLC17A6 (1 of 2)	solute carrier family 17 (sodium-dependent inorganic phosphate cotransporter), member 6 [Source:HGNC Symbol;Acc:16703]
on.gene.LG1.240	ENSORLG00000006218	ANO5 (1 of 2)	anoctamin 5 [Source:HGNC Symbol;Acc:27337]
on.gene.LG1.244	ENSGACG00000015550	CILP	cartilage intermediate layer protein, nucleotide pyrophosphohydrolase [Source:HGNC Symbol;Acc:1980]
on.gene.LG1.245	ENSDARG00000086937	CABZ01031626.1	Uncharacterized protein [Source:UniProtKB/TrEMBL;Acc:F1QFY6]
on.gene.LG1.246	ENSGACG00000015558	CTDSPL2 (2 of 2)	CTD (carboxy-terminal domain, RNA polymerase II, polypeptide A) small phosphatase like 2 [Source:HGNC Symbol;Acc:26936]
on.gene.LG1.248	ENSGACG00000015566	CASC4	cancer susceptibility candidate 4 [Source:HGNC Symbol;Acc:24892]
on.gene.LG1.250	ENSTNIG00000009396	TJP1 (2 of 2)	tight junction protein 1 (zona occludens 1) [Source:HGNC Symbol;Acc:11827]
on.gene.LG1.251	ENSTNIG00000009396	TJP1 (2 of 2)	tight junction protein 1 (zona occludens 1) [Source:HGNC Symbol;Acc:11827]
on.gene.LG1.253	ENSORLG00000006433	APBA2	amyloid beta (A4) precursor protein-binding, family A, member 2 [Source:HGNC Symbol;Acc:579]
on.gene.LG1.255	ENSGACG00000015595	SDHAF2	succinate dehydrogenase complex assembly factor 2 [Source:HGNC Symbol;Acc:26034]
on.gene.LG1.256	ENSGACG00000015600	CPSF7	cleavage and polyadenylation specific factor 7, 59kDa [Source:HGNC Symbol;Acc:30098]
on.gene.LG1.2560001	NONE
on.gene.LG1.257	ENSGACG00000015603	DAGLA	diacylglycerol lipase, alpha [Source:HGNC Symbol;Acc:1165]
on.gene.LG1.258	ENSGACG00000015605	EXT2	exostosin 2 [Source:HGNC Symbol;Acc:3513]
on.gene.LG1.259	ENSGACG00000015616	ALX4 (2 of 2)	ALX homeobox 4 [Source:HGNC Symbol;Acc:450]
on.gene.LG1.26	ENSTNIG00000009566	TSPAN4	tetraspanin 4 [Source:HGNC Symbol;Acc:11859]
on.gene.LG1.260	ENSGACG00000015620	CAPRIN1 (2 of 2)	cell cycle associated protein 1 [Source:HGNC Symbol;Acc:6743]
on.gene.LG1.261	ENSGACG00000015626	NUCB2 (1 of 2)	nucleobindin 2 [Source:HGNC Symbol;Acc:8044]
on.gene.LG1.262	ENSGACG00000015632	PLEKHA7 (1 of 2)	pleckstrin homology domain containing, family A member 7 [Source:HGNC Symbol;Acc:27049]
on.gene.LG1.264	ENSGACG00000015637	CALCB	calcitonin-related polypeptide beta [Source:HGNC Symbol;Acc:1438]
on.gene.LG1.265	ENSGACG00000015638	CYP2R1	cytochrome P450, family 2, subfamily R, polypeptide 1 [Source:HGNC Symbol;Acc:20580]
on.gene.LG1.266	ENSORLG00000006744	PDE3B	phosphodiesterase 3B, cGMP-inhibited [Source:HGNC Symbol;Acc:8779]
on.gene.LG1.267	ENSGACG00000015643	COPB1	coatomer protein complex, subunit beta 1 [Source:HGNC Symbol;Acc:2231]
on.gene.LG1.268	ENSGACG00000015645	RRAS2	related RAS viral (r-ras) oncogene homolog 2 [Source:HGNC Symbol;Acc:17271]
on.gene.LG1.270	ENSGACG00000015652	RIC3 (2 of 2)	resistance to inhibitors of cholinesterase 3 homolog (C. elegans) [Source:HGNC Symbol;Acc:30338]
on.gene.LG1.275	ENSGACG00000015663	SCUBE2	signal peptide, CUB domain, EGF-like 2 [Source:HGNC Symbol;Acc:30425]
on.gene.LG1.277	ENSGACG00000015671	DENND5A	DENN/MADD domain containing 5A [Source:HGNC Symbol;Acc:19344]
on.gene.LG1.278	ENSORLG00000007045	TMEM41B	transmembrane protein 41B [Source:HGNC Symbol;Acc:28948]
on.gene.LG1.28	ENSGACG00000017175	TTC18	tetratricopeptide repeat domain 18 [Source:HGNC Symbol;Acc:30726]
on.gene.LG1.280	ENSGACG00000015680	SWAP70 (2 of 2)	SWAP switching B-cell complex 70kDa subunit [Source:HGNC Symbol;Acc:17070]
on.gene.LG1.281	ENSDARG00000059460	cmt4b2	Charcot-Marie-Tooth neuropathy 4B2 homolog (human) [Source:ZFIN;Acc:ZDB-GENE-030911-10]
on.gene.LG1.2810001	ENSGACG00000015691	ADM	adrenomedullin [Source:HGNC Symbol;Acc:259]
on.gene.LG1.283	ENSTNIG00000009366	AMPD3 (2 of 2)	adenosine monophosphate deaminase 3 [Source:HGNC Symbol;Acc:470]
on.gene.LG1.2830001	ENSDARG00000075833	LYVE1 (1 of 2)	lymphatic vessel endothelial hyaluronan receptor 1 [Source:HGNC Symbol;Acc:14687]
on.gene.LG1.284	ENSGACG00000015698	MRVI1	murine retrovirus integration site 1 homolog [Source:HGNC Symbol;Acc:7237]
on.gene.LG1.287	ENSGACG00000015704	GALNTL4 (1 of 2)	UDP-N-acetyl-alpha-D-galactosamine:polypeptide N-acetylgalactosaminyltransferase-like 4 [Source:HGNC Symbol;Acc:30488]
on.gene.LG1.289	ENSORLG00000007439	TEAD1	TEA domain family member 1 (SV40 transcriptional enhancer factor) [Source:HGNC Symbol;Acc:11714]
on.gene.LG1.29	ENSTNIG00000009586	CD151 (1 of 2)	CD151 molecule (Raph blood group) [Source:HGNC Symbol;Acc:1630]
on.gene.LG1.290	ENSORLG00000007462	MICAL2	microtubule associated monoxygenase, calponin and LIM domain containing 2 [Source:HGNC Symbol;Acc:24693]
on.gene.LG1.293	ENSORLG00000007469	DKK3 (2 of 2)	dickkopf 3 homolog (Xenopus laevis) [Source:HGNC Symbol;Acc:2893]
on.gene.LG1.294	ENSGACG00000015728	USP47	ubiquitin specific peptidase 47 [Source:HGNC Symbol;Acc:20076]
on.gene.LG1.298	ENSDARG00000074116	CU658147.1	Uncharacterized protein [Source:UniProtKB/TrEMBL;Acc:F1QXT2]
on.gene.LG1.304	ENSTNIG00000009349	Q4SIB7_TETNG	60S ribosomal protein L13 [Source:UniProtKB/TrEMBL;Acc:Q4SIB7]
on.gene.LG1.312	ENSDARG00000087092	CABZ01057488.2	Uncharacterized protein [Source:UniProtKB/TrEMBL;Acc:F1QBR4]
on.gene.LG1.315	ENSGACG00000015795	AP1G1	adaptor-related protein complex 1, gamma 1 subunit [Source:HGNC Symbol;Acc:555]
on.gene.LG1.318	ENSORLG00000008018	MTMR10	myotubularin related protein 10 [Source:HGNC Symbol;Acc:25999]
on.gene.LG1.321	ENSGACG00000015811	RNF111	ring finger protein 111 [Source:HGNC Symbol;Acc:17384]
on.gene.LG1.324	ENSGACG00000015819	ADAM10 (1 of 2)	ADAM metallopeptidase domain 10 [Source:HGNC Symbol;Acc:188]
on.gene.LG1.325	ENSGACG00000015821	LIPC	lipase, hepatic [Source:HGNC Symbol;Acc:6619]
on.gene.LG1.328	ENSGACG00000015825	ALDH1A2	aldehyde dehydrogenase 1 family, member A2 [Source:HGNC Symbol;Acc:15472]
on.gene.LG1.3290001	ENSGACG00000015829	GCOM1	GRINL1A complex locus 1 [Source:HGNC Symbol;Acc:26424]
on.gene.LG1.331	ENSORLG00000008508	TCF12 (1 of 2)	transcription factor 12 [Source:HGNC Symbol;Acc:11623]
on.gene.LG1.333	ENSGACG00000015833	MNS1	meiosis-specific nuclear structural 1 [Source:HGNC Symbol;Acc:29636]
on.gene.LG1.334	ENSGACG00000015835	TEX9	testis expressed 9 [Source:HGNC Symbol;Acc:29585]
on.gene.LG1.335	ENSGACG00000015838	RFX7 (2 of 2)	regulatory factor X, 7 [Source:HGNC Symbol;Acc:25777]
on.gene.LG1.336	ENSTNIG00000009321	NEDD4	neural precursor cell expressed, developmentally down-regulated 4, E3 ubiquitin protein ligase [Source:HGNC Symbol;Acc:7727]
on.gene.LG1.3360001	ENSORLG00000008619	PRTG (1 of 2)	protogenin [Source:HGNC Symbol;Acc:26373]
on.gene.LG1.337	ENSDARG00000044962	ccpg1	cell cycle progression 1 [Source:ZFIN;Acc:ZDB-GENE-041114-136]
on.gene.LG1.34	ENSORLG00000001150	BBOX1	butyrobetaine (gamma), 2-oxoglutarate dioxygenase (gamma-butyrobetaine hydroxylase) 1 [Source:HGNC Symbol;Acc:964]
on.gene.LG1.342	ENSORLG00000018357	CTCF (2 of 2)	CCCTC-binding factor (zinc finger protein) [Source:HGNC Symbol;Acc:13723]
on.gene.LG1.344	ENSGACG00000015871	OGFOD1	2-oxoglutarate and iron-dependent oxygenase domain containing 1 [Source:HGNC Symbol;Acc:25585]
on.gene.LG1.345	ENSGACG00000015872	TRADD	TNFRSF1A-associated via death domain [Source:HGNC Symbol;Acc:12030]
on.gene.LG1.346	ENSGACG00000015873	GNAO1 (2 of 2)	guanine nucleotide binding protein (G protein), alpha activating activity polypeptide O [Source:HGNC Symbol;Acc:4389]
on.gene.LG1.353	ENSGACG00000015883	CALB2 (2 of 2)	calbindin 2 [Source:HGNC Symbol;Acc:1435]
on.gene.LG1.354	ENSGACG00000015885	GOT2	glutamic-oxaloacetic transaminase 2, mitochondrial (aspartate aminotransferase 2) [Source:HGNC Symbol;Acc:4433]
on.gene.LG1.356	ENSDARG00000052074	BX957362.1	Uncharacterized protein [Source:UniProtKB/TrEMBL;Acc:F1QYP6]
on.gene.LG1.36	NONE
on.gene.LG1.360	ENSGACG00000015911	FURIN (1 of 2)	furin (paired basic amino acid cleaving enzyme) [Source:HGNC Symbol;Acc:8568]
on.gene.LG1.361	ENSGACG00000015919	FES	feline sarcoma oncogene [Source:HGNC Symbol;Acc:3657]
on.gene.LG1.362	ENSORLG00000009256	rh50	50 kD glycoprotein [Source:RefSeq peptide;Acc:NP_001116374]
on.gene.LG1.363	ENSGACG00000015929	KIF7	kinesin family member 7 [Source:HGNC Symbol;Acc:30497]
on.gene.LG1.366	NONE
on.gene.LG1.3690001	ENSTNIG00000009290	A7E3P1_TETNG	Predicted cytochrome b-245, alpha polypeptide [Source:UniProtKB/TrEMBL;Acc:A7E3P1]
on.gene.LG1.37	ENSGACG00000017159	LUZP2 (1 of 2)	leucine zipper protein 2 [Source:HGNC Symbol;Acc:23206]
on.gene.LG1.371	ENSTNIG00000009287	DEF8	differentially expressed in FDCP 8 homolog (mouse) [Source:HGNC Symbol;Acc:25969]
on.gene.LG1.372	ENSORLG00000009448	DEF8	differentially expressed in FDCP 8 homolog (mouse) [Source:HGNC Symbol;Acc:25969]
on.gene.LG1.375	ENSORLG00000009476	FOXF1	forkhead box F1 [Source:HGNC Symbol;Acc:3809]
on.gene.LG1.376	ENSGACG00000015958	IRF8	interferon regulatory factor 8 [Source:HGNC Symbol;Acc:5358]
on.gene.LG1.377	ENSGACG00000015963	COX4I1	cytochrome c oxidase subunit IV isoform 1 [Source:HGNC Symbol;Acc:2265]
on.gene.LG1.38	ENSORLG00000001128	LINGO1 (2 of 2)	leucine rich repeat and Ig domain containing 1 [Source:HGNC Symbol;Acc:21205]
on.gene.LG1.380	ENSDARG00000062020	si:dkey-265o13.4	si:dkey-265o13.4 [Source:ZFIN;Acc:ZDB-GENE-030131-9569]
on.gene.LG1.3800002	ENSORLG00000009546	PPP1R3E	protein phosphatase 1, regulatory subunit 3E [Source:HGNC Symbol;Acc:14943]
on.gene.LG1.383	ENSTNIG00000009276	CDYL2	chromodomain protein, Y-like 2 [Source:HGNC Symbol;Acc:23030]
on.gene.LG1.389	ENSGACG00000015982	PPFIBP2 (2 of 2)	PTPRF interacting protein, binding protein 2 (liprin beta 2) [Source:HGNC Symbol;Acc:9250]
on.gene.LG1.39	ENSORLG00000001120	KCNQ1	potassium voltage-gated channel, KQT-like subfamily, member 1 [Source:HGNC Symbol;Acc:6294]
on.gene.LG1.390	ENSGACG00000015987	SYT9 (1 of 2)	synaptotagmin IX [Source:HGNC Symbol;Acc:19265]
on.gene.LG1.391	NONE
on.gene.LG1.392	ENSGACG00000015995	HIPK3 (1 of 2)	homeodomain interacting protein kinase 3 [Source:HGNC Symbol;Acc:4915]
on.gene.LG1.393	ENSGACG00000015997	CSTF3	cleavage stimulation factor, 3' pre-RNA, subunit 3, 77kDa [Source:HGNC Symbol;Acc:2485]
on.gene.LG1.394	ENSGACG00000016001	DEPDC7 (1 of 2)	DEP domain containing 7 [Source:HGNC Symbol;Acc:29899]
on.gene.LG1.395	ENSGACG00000016002	QSER1	glutamine and serine rich 1 [Source:HGNC Symbol;Acc:26154]
on.gene.LG1.397	ENSGACG00000016020	WT1 (2 of 2)	Wilms tumor 1 [Source:HGNC Symbol;Acc:12796]
on.gene.LG1.398	ENSORLG00000009881	RCN1	reticulocalbin 1, EF-hand calcium binding domain [Source:HGNC Symbol;Acc:9934]
on.gene.LG1.399	ENSGACG00000016030	PAX6	paired box 6 [Source:HGNC Symbol;Acc:8620]
on.gene.LG1.4	ENSGACG00000016944	ITGA11 (1 of 2)	integrin, alpha 11 [Source:HGNC Symbol;Acc:6136]
on.gene.LG1.40	ENSORLG00000001106	TRPM5	transient receptor potential cation channel, subfamily M, member 5 [Source:HGNC Symbol;Acc:14323]
on.gene.LG1.404	ENSORLG00000010005	MYOM2 (2 of 2)	myomesin (M-protein) 2, 165kDa [Source:HGNC Symbol;Acc:7614]
on.gene.LG1.4080001	ENSORLG00000010164	BRP44L	brain protein 44-like [Source:HGNC Symbol;Acc:21606]
on.gene.LG1.413	ENSGACG00000016084	HK1 (2 of 2)	hexokinase 1 [Source:HGNC Symbol;Acc:4922]
on.gene.LG1.415	ENSGACG00000016105	TSPAN15	tetraspanin 15 [Source:HGNC Symbol;Acc:23298]
on.gene.LG1.419	ENSORLG00000010499	HNRNPH3	heterogeneous nuclear ribonucleoprotein H3 (2H9) [Source:HGNC Symbol;Acc:5043]
on.gene.LG1.423	ENSGACG00000016131	DLL1	delta-like 1 (Drosophila) [Source:HGNC Symbol;Acc:2908]
on.gene.LG1.424	ENSGACG00000016137	MIS12	MIS12, MIND kinetochore complex component, homolog (S. pombe) [Source:HGNC Symbol;Acc:24967]
on.gene.LG1.428	ENSGACG00000016150	PSMC3	proteasome (prosome, macropain) 26S subunit, ATPase, 3 [Source:HGNC Symbol;Acc:9549]
on.gene.LG1.43	ENSORLG00000001004	HSD17B12 (2 of 2)	hydroxysteroid (17-beta) dehydrogenase 12 [Source:HGNC Symbol;Acc:18646]
on.gene.LG1.434	ENSTNIG00000017687	ACTC1 (3 of 4)	actin, alpha, cardiac muscle 1 [Source:HGNC Symbol;Acc:143]
on.gene.LG1.435	ENSORLG00000010893	ABCB10	ATP-binding cassette, sub-family B (MDR/TAP), member 10 [Source:HGNC Symbol;Acc:41]
on.gene.LG1.436	ENSORLG00000010893	ABCB10	ATP-binding cassette, sub-family B (MDR/TAP), member 10 [Source:HGNC Symbol;Acc:41]
on.gene.LG1.438	ENSORLG00000010960	GALNT2	UDP-N-acetyl-alpha-D-galactosamine:polypeptide N-acetylgalactosaminyltransferase 2 (GalNAc-T2) [Source:HGNC Symbol;Acc:4124]
on.gene.LG1.440	ENSGACG00000016185	SMYD2	SET and MYND domain containing 2 [Source:HGNC Symbol;Acc:20982]
on.gene.LG1.443	ENSGACG00000016198	CGREF1	cell growth regulator with EF-hand domain 1 [Source:HGNC Symbol;Acc:16962]
on.gene.LG1.445	ENSORLG00000011080	CTSB	cathepsin B [Source:HGNC Symbol;Acc:2527]
on.gene.LG1.446	NONE
on.gene.LG1.447	ENSDARG00000061405	FAM176A (2 of 2)	family with sequence similarity 176, member A [Source:HGNC Symbol;Acc:25816]
on.gene.LG1.450	ENSGACG00000016226	SCCPDH	saccharopine dehydrogenase (putative) [Source:HGNC Symbol;Acc:24275]
on.gene.LG1.451	ENSGACG00000016236	TFB2M	transcription factor B2, mitochondrial [Source:HGNC Symbol;Acc:18559]
on.gene.LG1.46	ENSTNIG00000009603	PAMR1 (2 of 2)	peptidase domain containing associated with muscle regeneration 1 [Source:HGNC Symbol;Acc:24554]
on.gene.LG1.460	ENSGACG00000016245	AHCTF1	AT hook containing transcription factor 1 [Source:HGNC Symbol;Acc:24618]
on.gene.LG1.461	ENSGACG00000016253	FZD3 (2 of 2)	frizzled family receptor 3 [Source:HGNC Symbol;Acc:4041]
on.gene.LG1.465	ENSGACG00000016275	ESRRG	estrogen-related receptor gamma [Source:HGNC Symbol;Acc:3474]
on.gene.LG1.470	ENSDARG00000070794	greb1	growth regulation by estrogen in breast cancer 1 [Source:ZFIN;Acc:ZDB-GENE-070112-332]
on.gene.LG1.487	ENSGACG00000016355	AMFR	autocrine motility factor receptor, E3 ubiquitin protein ligase [Source:HGNC Symbol;Acc:463]
on.gene.LG1.489	ENSGACG00000016359	ESRP2	epithelial splicing regulatory protein 2 [Source:HGNC Symbol;Acc:26152]
on.gene.LG1.490	ENSORLG00000011964	NFATC3	nuclear factor of activated T-cells, cytoplasmic, calcineurin-dependent 3 [Source:HGNC Symbol;Acc:7777]
on.gene.LG1.491	ENSGACG00000016367	DDX28	DEAD (Asp-Glu-Ala-Asp) box polypeptide 28 [Source:HGNC Symbol;Acc:17330]
on.gene.LG1.492	ENSGACG00000016368	TLN2 (1 of 2)	talin 2 [Source:HGNC Symbol;Acc:15447]
on.gene.LG1.493	ENSTNIG00000011354	TPM1	tropomyosin 1 (alpha) [Source:HGNC Symbol;Acc:12010]
on.gene.LG1.496	ENSTNIG00000011357	ISL2 (1 of 2)	ISL LIM homeobox 2 [Source:HGNC Symbol;Acc:18524]
on.gene.LG1.497	ENSGACG00000016413	PSTPIP1 (1 of 2)	proline-serine-threonine phosphatase interacting protein 1 [Source:HGNC Symbol;Acc:9580]
on.gene.LG1.500	ENSGACG00000016438	ALPK3 (2 of 2)	alpha-kinase 3 [Source:HGNC Symbol;Acc:17574]
on.gene.LG1.5000002	ENSDARG00000019498	cry5	cryptochrome 5 [Source:ZFIN;Acc:ZDB-GENE-010426-8]
on.gene.LG1.501	ENSGACG00000016444	FRMD5 (1 of 2)	FERM domain containing 5 [Source:HGNC Symbol;Acc:28214]
on.gene.LG1.503	ENSTNIG00000011363	Q4SAH3_TETNG	Chromosome 5 SCAF14685, whole genome shotgun sequence. [Source:UniProtKB/TrEMBL;Acc:Q4SAH3]
on.gene.LG1.504	ENSTNIG00000011364	Q4SAH2_TETNG	Chromosome 5 SCAF14685, whole genome shotgun sequence. [Source:UniProtKB/TrEMBL;Acc:Q4SAH2]
on.gene.LG1.507	ENSGACG00000016481	ZNF710 (1 of 2)	zinc finger protein 710 [Source:HGNC Symbol;Acc:25352]
on.gene.LG1.508	ENSTNIG00000011368	Q4SAG7_TETNG	Chromosome 5 SCAF14685, whole genome shotgun sequence. [Source:UniProtKB/TrEMBL;Acc:Q4SAG7]
on.gene.LG1.51	ENSTNIG00000009607	MAPK8IP1 (1 of 2)	mitogen-activated protein kinase 8 interacting protein 1 [Source:HGNC Symbol;Acc:6882]
on.gene.LG1.513	ENSGACG00000016494	SPPL2A	signal peptide peptidase like 2A [Source:HGNC Symbol;Acc:30227]
on.gene.LG1.516	ENSORLG00000012789	GNB5 (2 of 2)	guanine nucleotide binding protein (G protein), beta 5 [Source:HGNC Symbol;Acc:4401]
on.gene.LG1.517	ENSGACG00000016512	MYO5A	myosin VA (heavy chain 12, myoxin) [Source:HGNC Symbol;Acc:7602]
on.gene.LG1.524	ENSGACG00000016534	IGDCC4	immunoglobulin superfamily, DCC subclass, member 4 [Source:HGNC Symbol;Acc:13770]
on.gene.LG1.526	ENSGACG00000016542	LOXL1	lysyl oxidase-like 1 [Source:HGNC Symbol;Acc:6665]
on.gene.LG1.527	ENSGACG00000016545	C15orf59	chromosome 15 open reading frame 59 [Source:HGNC Symbol;Acc:33753]
on.gene.LG1.528	ENSTNIG00000011968	CD276	CD276 molecule [Source:HGNC Symbol;Acc:19137]
on.gene.LG1.53	ENSGACG00000016064	GBGT1 (3 of 3)	globoside alpha-1,3-N-acetylgalactosaminyltransferase 1 [Source:HGNC Symbol;Acc:20460]
on.gene.LG1.533	ENSORLG00000013097	UBE2Q2 (1 of 2)	ubiquitin-conjugating enzyme E2Q family member 2 [Source:HGNC Symbol;Acc:19248]
on.gene.LG1.534	ENSORLG00000013118	CHRNA3	cholinergic receptor, nicotinic, alpha 3 (neuronal) [Source:HGNC Symbol;Acc:1957]
on.gene.LG1.536	ENSGACG00000016575	CHRNA5	cholinergic receptor, nicotinic, alpha 5 (neuronal) [Source:HGNC Symbol;Acc:1959]
on.gene.LG1.538	ENSTNIG00000011959	NPTN (2 of 2)	neuroplastin [Source:HGNC Symbol;Acc:17867]
on.gene.LG1.54	ENSORLG00000001883	GLCE	glucuronic acid epimerase [Source:HGNC Symbol;Acc:17855]
on.gene.LG1.547	ENSGACG00000016630	SLC12A4	solute carrier family 12 (potassium/chloride transporters), member 4 [Source:HGNC Symbol;Acc:10913]
on.gene.LG1.549	ENSGACG00000016670	MMP2	matrix metallopeptidase 2 (gelatinase A, 72kDa gelatinase, 72kDa type IV collagenase) [Source:HGNC Symbol;Acc:7166]
on.gene.LG1.550	ENSGACG00000016678	IRX6	iroquois homeobox 6 [Source:HGNC Symbol;Acc:14675]
on.gene.LG1.554	ENSGACG00000016681	IRX5	iroquois homeobox 5 [Source:HGNC Symbol;Acc:14361]
on.gene.LG1.555	ENSORLG00000013724	IRX3	iroquois homeobox 3 [Source:HGNC Symbol;Acc:14360]
on.gene.LG1.556	NONE
on.gene.LG1.559	ENSORLG00000013817	RBL2	retinoblastoma-like 2 (p130) [Source:HGNC Symbol;Acc:9894]
on.gene.LG1.560	ENSTNIG00000005030	TOX3	TOX high mobility group box family member 3 [Source:HGNC Symbol;Acc:11972]
on.gene.LG1.561	ENSGACG00000016702	SALL1	sal-like 1 (Drosophila) [Source:HGNC Symbol;Acc:10524]
on.gene.LG1.5620001	ENSGACG00000016710	NOD2	nucleotide-binding oligomerization domain containing 2 [Source:HGNC Symbol;Acc:5331]
on.gene.LG1.564	ENSGACG00000016718	BRD7	bromodomain containing 7 [Source:HGNC Symbol;Acc:14310]
on.gene.LG1.565	NONE
on.gene.LG1.571	ENSTNIG00000010518	Q4SDR5_TETNG	Chromosome undetermined SCAF14633, whole genome shotgun sequence. [Source:UniProtKB/TrEMBL;Acc:Q4SDR5]
on.gene.LG1.5710001	NONE
on.gene.LG1.572	ENSDARG00000005161	gpib	glucose phosphate isomerase b [Source:ZFIN;Acc:ZDB-GENE-020513-3]
on.gene.LG1.576	ENSORLG00000014171	KCTD15	potassium channel tetramerisation domain containing 15 [Source:HGNC Symbol;Acc:23297]
on.gene.LG1.58	ENSGACG00000016909	UACA	uveal autoantigen with coiled-coil domains and ankyrin repeats [Source:HGNC Symbol;Acc:15947]
on.gene.LG1.581	ENSGACG00000014619	LRRC49	leucine rich repeat containing 49 [Source:HGNC Symbol;Acc:25965]
on.gene.LG1.582	ENSORLG00000014256	LARP6	La ribonucleoprotein domain family, member 6 [Source:HGNC Symbol;Acc:24012]
on.gene.LG1.583	ENSORLG00000014313	TARSL2	threonyl-tRNA synthetase-like 2 [Source:HGNC Symbol;Acc:24728]
on.gene.LG1.5840001	ENSDARG00000067825	si:ch1073-459b3.2	Uncharacterized protein [Source:UniProtKB/TrEMBL;Acc:E7F9H2]
on.gene.LG1.589	ENSORLG00000014421	cyp1a	cytochrome P450 1A [Source:RefSeq peptide;Acc:NP_001098557]
on.gene.LG1.59	ENSTNIG00000009551	MORF4L1 (1 of 2)	mortality factor 4 like 1 [Source:HGNC Symbol;Acc:16989]
on.gene.LG1.590	ENSDARG00000060022	ccbe1	collagen and calcium binding EGF domains 1 [Source:ZFIN;Acc:ZDB-GENE-090506-7]
on.gene.LG1.592	ENSGACG00000014696	SEMA7A	semaphorin 7A, GPI membrane anchor (John Milton Hagen blood group) [Source:HGNC Symbol;Acc:10741]
on.gene.LG1.593	ENSGACG00000014696	SEMA7A	semaphorin 7A, GPI membrane anchor (John Milton Hagen blood group) [Source:HGNC Symbol;Acc:10741]
on.gene.LG1.594	ENSORLG00000014777	SEMA7A	semaphorin 7A, GPI membrane anchor (John Milton Hagen blood group) [Source:HGNC Symbol;Acc:10741]
on.gene.LG1.595	ENSORLG00000014769	ARID3B	AT rich interactive domain 3B (BRIGHT-like) [Source:HGNC Symbol;Acc:14350]
on.gene.LG1.597	ENSDARG00000058117	snap25b	synaptosome-associated protein 25b [Source:ZFIN;Acc:ZDB-GENE-980526-392]
on.gene.LG1.600	ENSGACG00000014729	IGF1R (1 of 2)	insulin-like growth factor 1 receptor [Source:HGNC Symbol;Acc:5465]
on.gene.LG1.605	ENSGACG00000014748	ANPEP (2 of 2)	alanyl (membrane) aminopeptidase [Source:HGNC Symbol;Acc:500]
on.gene.LG1.61	ENSGACG00000016894	PIAS1 (1 of 2)	protein inhibitor of activated STAT, 1 [Source:HGNC Symbol;Acc:2752]
on.gene.LG1.611	ENSDARG00000016307	mrpl46	mitochondrial ribosomal protein L46 [Source:ZFIN;Acc:ZDB-GENE-040718-224]
on.gene.LG1.613	ENSGACG00000014795	PDPR	pyruvate dehydrogenase phosphatase regulatory subunit [Source:HGNC Symbol;Acc:30264]
on.gene.LG1.617	ENSGACG00000014815	TDP1	tyrosyl-DNA phosphodiesterase 1 [Source:HGNC Symbol;Acc:18884]
on.gene.LG1.619	ENSORLG00000014841	GLO1	glyoxalase I [Source:HGNC Symbol;Acc:4323]
on.gene.LG1.62	ENSGACG00000016891	SKOR1 (1 of 2)	SKI family transcriptional corepressor 1 [Source:HGNC Symbol;Acc:21326]
on.gene.LG1.623	ENSGACG00000014848	MCTP2 (1 of 2)	multiple C2 domains, transmembrane 2 [Source:HGNC Symbol;Acc:25636]
on.gene.LG1.624	ENSGACG00000014856	MEF2A (2 of 2)	myocyte enhancer factor 2A [Source:HGNC Symbol;Acc:6993]
on.gene.LG1.626	ENSORLG00000014988	ABCC11	ATP-binding cassette, sub-family C (CFTR/MRP), member 11 [Source:HGNC Symbol;Acc:14639]
on.gene.LG1.628	ENSGACG00000014864	CEP89 (2 of 2)	centrosomal protein 89kDa [Source:HGNC Symbol;Acc:25907]
on.gene.LG1.629	ENSGACG00000014868	RHPN2	rhophilin, Rho GTPase binding protein 2 [Source:HGNC Symbol;Acc:19974]
on.gene.LG1.630	ENSORLG00000015054	SLC7A10 (1 of 2)	solute carrier family 7 (neutral amino acid transporter light chain, asc system), member 10 [Source:HGNC Symbol;Acc:11058]
on.gene.LG1.631	ENSGACG00000014887	LRP3	low density lipoprotein receptor-related protein 3 [Source:HGNC Symbol;Acc:6695]
on.gene.LG1.634	ENSGACG00000014907	PHKB (2 of 2)	phosphorylase kinase, beta [Source:HGNC Symbol;Acc:8927]
on.gene.LG1.635	ENSDARG00000001999	adamts18	ADAM metallopeptidase with thrombospondin type 1 motif, 18 [Source:ZFIN;Acc:ZDB-GENE-070815-1]
on.gene.LG1.639	ENSGACG00000014319	PHOSPHO2	phosphatase, orphan 2 [Source:HGNC Symbol;Acc:28316]
on.gene.LG1.641	ENSGACG00000014311	SYAP1 (1 of 2)	synapse associated protein 1 [Source:HGNC Symbol;Acc:16273]
on.gene.LG1.642	ENSORLG00000015343	SLC7A6	solute carrier family 7 (amino acid transporter light chain, y+L system), member 6 [Source:HGNC Symbol;Acc:11064]
on.gene.LG1.65	ENSTNIG00000009546	SMAD3 (1 of 2)	SMAD family member 3 [Source:HGNC Symbol;Acc:6769]
on.gene.LG1.652	ENSTNIG00000010129	Q4SF91_TETNG	Chromosome undetermined SCAF14607, whole genome shotgun sequence. [Source:UniProtKB/TrEMBL;Acc:Q4SF91]
on.gene.LG1.655	ENSORLG00000015441	MTSS1L (1 of 2)	metastasis suppressor 1-like [Source:HGNC Symbol;Acc:25094]
on.gene.LG1.657	ENSDARG00000078088	CR339051.1	Uncharacterized protein [Source:UniProtKB/TrEMBL;Acc:F1QK15]
on.gene.LG1.660	ENSORLG00000000542	EMILIN1 (1 of 2)	elastin microfibril interfacer 1 [Source:HGNC Symbol;Acc:19880]
on.gene.LG1.665	ENSDARG00000079165	CR356247.1	Uncharacterized protein [Source:UniProtKB/TrEMBL;Acc:F1QF39]
on.gene.LG1.667	ENSORLG00000000365	TRPM1 (1 of 2)	transient receptor potential cation channel, subfamily M, member 1 [Source:HGNC Symbol;Acc:7146]
on.gene.LG1.668	ENSORLG00000000329	ZDHHC1	zinc finger, DHHC-type containing 1 [Source:HGNC Symbol;Acc:17916]
on.gene.LG1.67	ENSGACG00000016878	SMAD6 (2 of 2)	SMAD family member 6 [Source:HGNC Symbol;Acc:6772]
on.gene.LG1.671	ENSORLG00000000323	A4UBJ0_ORYLA	Hydroxysteroid 11-beta dehydrogenase 2 [Source:UniProtKB/TrEMBL;Acc:A4UBJ0]
on.gene.LG1.677	ENSDARG00000078560	slc9a5	solute carrier family 9 (sodium/hydrogen exchanger), member 5 [Source:ZFIN;Acc:ZDB-GENE-080225-43]
on.gene.LG1.680	ENSORLG00000018652	CEBPG	CCAAT/enhancer binding protein (C/EBP), gamma [Source:HGNC Symbol;Acc:1837]
on.gene.LG1.681	ENSTNIG00000003102	CEBPA	CCAAT/enhancer binding protein (C/EBP), alpha [Source:HGNC Symbol;Acc:1833]
on.gene.LG1.687	ENSTNIG00000002004	COG8	component of oligomeric golgi complex 8 [Source:HGNC Symbol;Acc:18623]
on.gene.LG1.690	ENSORLG00000018386	KIFC3	kinesin family member C3 [Source:HGNC Symbol;Acc:6326]
on.gene.LG1.692	ENSGACG00000017591	ANXA2 (1 of 2)	annexin A2 [Source:HGNC Symbol;Acc:537]
on.gene.LG1.696	NONE
on.gene.LG1.7	ENSGACG00000016953	ADAMTS7	ADAM metallopeptidase with thrombospondin type 1 motif, 7 [Source:HGNC Symbol;Acc:223]
on.gene.LG1.701	ENSGACG00000017639	GPN1	GPN-loop GTPase 1 [Source:HGNC Symbol;Acc:17030]
on.gene.LG1.704	ENSGACG00000017506	NQO1 (1 of 10)	NAD(P)H dehydrogenase, quinone 1 [Source:HGNC Symbol;Acc:2874]
on.gene.LG1.709	ENSGACG00000017498	KCNG4 (1 of 3)	potassium voltage-gated channel, subfamily G, member 4 [Source:HGNC Symbol;Acc:19697]
on.gene.LG1.710	ENSGACG00000017491	RPL12	ribosomal protein L12 [Source:HGNC Symbol;Acc:10302]
on.gene.LG1.715	ENSTNIG00000003398	MEX3B	mex-3 homolog B (C. elegans) [Source:HGNC Symbol;Acc:25297]
on.gene.LG1.7180001	NONE
on.gene.LG1.723	ENSGACG00000014364	SH3GL3	SH3-domain GRB2-like 3 [Source:HGNC Symbol;Acc:10832]
on.gene.LG1.726	ENSDARG00000074354	CABZ01088864.1	Uncharacterized protein [Source:UniProtKB/TrEMBL;Acc:E7FDX0]
on.gene.LG1.727	ENSORLG00000018923	RBBP7 (2 of 2)	retinoblastoma binding protein 7 [Source:HGNC Symbol;Acc:9890]
on.gene.LG1.7280001	NONE
on.gene.LG1.73	ENSORLG00000002302	MFGE8 (2 of 2)	milk fat globule-EGF factor 8 protein [Source:HGNC Symbol;Acc:7036]
on.gene.LG1.734	ENSGACG00000014526	TPCN2	two pore segment channel 2 [Source:HGNC Symbol;Acc:20820]
on.gene.LG1.738	ENSGACG00000012660	PKP3 (2 of 2)	plakophilin 3 [Source:HGNC Symbol;Acc:9025]
on.gene.LG1.739	ENSGACG00000012626	CD81 (1 of 2)	CD81 molecule [Source:HGNC Symbol;Acc:1701]
on.gene.LG1.745	ENSDARG00000068410	zgc:162297	zgc:162297 [Source:ZFIN;Acc:ZDB-GENE-070410-62]
on.gene.LG1.7480001	NONE
on.gene.LG1.75	ENSDARG00000042931	mibp2	muscle-specific beta 1 integrin binding protein 2 [Source:ZFIN;Acc:ZDB-GENE-031113-14]
on.gene.LG1.752	ENSDARG00000013500	abca2	ATP-binding cassette, sub-family A (ABC1), member 2 [Source:ZFIN;Acc:ZDB-GENE-050517-1]
on.gene.LG1.79	ENSDARG00000095765	si:ch1073-221c23.2	si:ch1073-221c23.2 [Source:ZFIN;Acc:ZDB-GENE-081104-78]
on.gene.LG1.8	ENSGACG00000016957	CALML4	calmodulin-like 4 [Source:HGNC Symbol;Acc:18445]
on.gene.LG1.81	ENSGACG00000016807	FGF7	fibroblast growth factor 7 [Source:HGNC Symbol;Acc:3685]
on.gene.LG1.83	ENSGACG00000016786	SECISBP2L	SECIS binding protein 2-like [Source:HGNC Symbol;Acc:28997]
on.gene.LG1.84	ENSGACG00000016784	SHC4	SHC (Src homology 2 domain containing) family, member 4 [Source:HGNC Symbol;Acc:16743]
on.gene.LG1.85	ENSGACG00000016773	FBN1	fibrillin 1 [Source:HGNC Symbol;Acc:3603]
on.gene.LG1.86	ENSGACG00000016770	DUT	deoxyuridine triphosphatase [Source:HGNC Symbol;Acc:3078]
on.gene.LG1.89	ENSORLG00000002764	RNF128	ring finger protein 128, E3 ubiquitin protein ligase [Source:HGNC Symbol;Acc:21153]
on.gene.LG1.90	ENSDARG00000011533	sema6dl	sema domain, transmembrane domain (TM), and cytoplasmic domain, (semaphorin) 6D, like [Source:ZFIN;Acc:ZDB-GENE-050417-171]
on.gene.LG1.92	ENSGACG00000016746	GLDN	gliomedin [Source:HGNC Symbol;Acc:29514]
on.gene.LG1.94	ENSTNIG00000009519	TNFAIP8L3	tumor necrosis factor, alpha-induced protein 8-like 3 [Source:HGNC Symbol;Acc:20620]
on.gene.LG1.99	ENSORLG00000003064	LEO1	Leo1, Paf1/RNA polymerase II complex component, homolog (S. cerevisiae) [Source:HGNC Symbol;Acc:30401]
on.gene.LG10.100	ENSORLG00000011554	SPNS3	spinster homolog 3 (Drosophila) [Source:HGNC Symbol;Acc:28433]
on.gene.LG10.101	ENSGACG00000020220	RUVBL2	RuvB-like 2 (E. coli) [Source:HGNC Symbol;Acc:10475]
on.gene.LG10.102	ENSTNIG00000008570	Q4SLD8_TETNG	Chromosome 7 SCAF14557, whole genome shotgun sequence [Source:UniProtKB/TrEMBL;Acc:Q4SLD8]
on.gene.LG10.103	ENSDARG00000055647	ftr82	finTRIM family, member 82 [Source:ZFIN;Acc:ZDB-GENE-030219-207]
on.gene.LG10.104	ENSORLG00000012113	ATP5L2	ATP synthase, H+ transporting, mitochondrial Fo complex, subunit G2 [Source:HGNC Symbol;Acc:13213]
on.gene.LG10.105	ENSTNIG00000008573	PDZD3 (2 of 2)	PDZ domain containing 3 [Source:HGNC Symbol;Acc:19891]
on.gene.LG10.110	ENSGACG00000020215	RPS6KB1 (2 of 2)	ribosomal protein S6 kinase, 70kDa, polypeptide 1 [Source:HGNC Symbol;Acc:10436]
on.gene.LG10.111	ENSGACG00000020214	RNFT1	ring finger protein, transmembrane 1 [Source:HGNC Symbol;Acc:30206]
on.gene.LG10.113	ENSGACG00000013959	FAH	fumarylacetoacetate hydrolase (fumarylacetoacetase) [Source:HGNC Symbol;Acc:3579]
on.gene.LG10.114	ENSGACG00000013947	ARNT2	aryl-hydrocarbon receptor nuclear translocator 2 [Source:HGNC Symbol;Acc:16876]
on.gene.LG10.118	ENSGACG00000013926	KIAA1199	KIAA1199 [Source:HGNC Symbol;Acc:29213]
on.gene.LG10.120	ENSORLG00000009690	KSR1	kinase suppressor of ras 1 [Source:HGNC Symbol;Acc:6465]
on.gene.LG10.122	ENSGACG00000020305	MYO18A (2 of 2)	myosin XVIIIA [Source:HGNC Symbol;Acc:31104]
on.gene.LG10.128	ENSDARG00000026784	robo1	roundabout homolog 1 [Source:ZFIN;Acc:ZDB-GENE-000209-3]
on.gene.LG10.129	ENSTNIG00000010768	ROBO2 (2 of 2)	roundabout, axon guidance receptor, homolog 2 (Drosophila) [Source:HGNC Symbol;Acc:10250]
on.gene.LG10.13	ENSGACG00000020126	PANX3	pannexin 3 [Source:HGNC Symbol;Acc:20573]
on.gene.LG10.130	ENSGACG00000020313	PCDH1 (2 of 2)	protocadherin 1 [Source:HGNC Symbol;Acc:8655]
on.gene.LG10.132	ENSDARG00000089562	BX957322.2	Uncharacterized protein [Source:UniProtKB/TrEMBL;Acc:E7EYF4]
on.gene.LG10.133	ENSORLG00000010124	PCDHAC2	protocadherin alpha subfamily C, 2 [Source:HGNC Symbol;Acc:8677]
on.gene.LG10.135	ENSORLG00000010149	KCNIP1 (1 of 2)	Kv channel interacting protein 1 [Source:HGNC Symbol;Acc:15521]
on.gene.LG10.137	ENSGACG00000020320	CLDN7 (1 of 2)	claudin 7 [Source:HGNC Symbol;Acc:2049]
on.gene.LG10.14	ENSGACG00000020127	PKNOX2	PBX/knotted 1 homeobox 2 [Source:HGNC Symbol;Acc:16714]
on.gene.LG10.141	ENSGACG00000020325	KDM6B (2 of 2)	lysine (K)-specific demethylase 6B [Source:HGNC Symbol;Acc:29012]
on.gene.LG10.142	ENSORLG00000010264	KDM6B (2 of 2)	lysine (K)-specific demethylase 6B [Source:HGNC Symbol;Acc:29012]
on.gene.LG10.143	ENSGACG00000020298	PCOLCE (2 of 2)	procollagen C-endopeptidase enhancer [Source:HGNC Symbol;Acc:8738]
on.gene.LG10.1430001	ENSGACG00000020297	VAMP2	vesicle-associated membrane protein 2 (synaptobrevin 2) [Source:HGNC Symbol;Acc:12643]
on.gene.LG10.147	ENSGACG00000020293	GABRQ	gamma-aminobutyric acid (GABA) A receptor, theta [Source:HGNC Symbol;Acc:14454]
on.gene.LG10.149	ENSGACG00000020291	TMEM164	transmembrane protein 164 [Source:HGNC Symbol;Acc:26217]
on.gene.LG10.15	ENSTNIG00000000479	TMEM218	transmembrane protein 218 [Source:HGNC Symbol;Acc:27344]
on.gene.LG10.155	ENSGACG00000020287	ESRRA	estrogen-related receptor alpha [Source:HGNC Symbol;Acc:3471]
on.gene.LG10.156	ENSTNIG00000019675	PRDX5	peroxiredoxin 5 [Source:HGNC Symbol;Acc:9355]
on.gene.LG10.17	ENSORLG00000018562	ROBO3	roundabout, axon guidance receptor, homolog 3 (Drosophila) [Source:HGNC Symbol;Acc:13433]
on.gene.LG10.171	ENSDARG00000094587	si:dkey-35m8.1	si:dkey-35m8.1 [Source:ZFIN;Acc:ZDB-GENE-060526-296]
on.gene.LG10.179	ENSGACG00000020265	ABR	active BCR-related [Source:HGNC Symbol;Acc:81]
on.gene.LG10.181	ENSORLG00000009426	NPAS2	neuronal PAS domain protein 2 [Source:HGNC Symbol;Acc:7895]
on.gene.LG10.188	ENSGACG00000020344	PLS3 (1 of 2)	plastin 3 [Source:HGNC Symbol;Acc:9091]
on.gene.LG10.189	ENSDARG00000009850	KIF3A (2 of 2)	kinesin family member 3A [Source:HGNC Symbol;Acc:6319]
on.gene.LG10.193	ENSGACG00000020351	PVRL3 (2 of 2)	poliovirus receptor-related 3 [Source:HGNC Symbol;Acc:17664]
on.gene.LG10.1940001	ENSGACG00000020354	UCP2	uncoupling protein 2 (mitochondrial, proton carrier) [Source:HGNC Symbol;Acc:12518]
on.gene.LG10.1950002	ENSGACG00000020355	DNAJB13	DnaJ (Hsp40) homolog, subfamily B, member 13 [Source:HGNC Symbol;Acc:30718]
on.gene.LG10.196	NONE
on.gene.LG10.198	ENSORLG00000009005	TAGLN (2 of 2)	transgelin [Source:HGNC Symbol;Acc:11553]
on.gene.LG10.20	NONE
on.gene.LG10.206	ENSGACG00000020363	ARHGAP35 (2 of 2)	Rho GTPase activating protein 35 [Source:HGNC Symbol;Acc:4591]
on.gene.LG10.207	NONE
on.gene.LG10.209	ENSGACG00000020366	STAG2 (1 of 2)	stromal antigen 2 [Source:HGNC Symbol;Acc:11355]
on.gene.LG10.21	ENSGACG00000020135	FEZ1	fasciculation and elongation protein zeta 1 (zygin I) [Source:HGNC Symbol;Acc:3659]
on.gene.LG10.210	ENSGACG00000020367	THOC2	THO complex 2 [Source:HGNC Symbol;Acc:19073]
on.gene.LG10.217	ENSORLG00000008459	FAM76B	family with sequence similarity 76, member B [Source:HGNC Symbol;Acc:28492]
on.gene.LG10.220	ENSORLG00000008349	SLC6A7	solute carrier family 6 (neurotransmitter transporter, L-proline), member 7 [Source:HGNC Symbol;Acc:11054]
on.gene.LG10.222	ENSDARG00000003344	trpc2	transient receptor potential cation channel, subfamily C, member 2 [Source:ZFIN;Acc:ZDB-GENE-050712-3]
on.gene.LG10.223	ENSORLG00000008260	RRM1 (2 of 2)	ribonucleotide reductase M1 [Source:HGNC Symbol;Acc:10451]
on.gene.LG10.225	NONE
on.gene.LG10.228	ENSGACG00000020387	SRRT	serrate RNA effector molecule homolog (Arabidopsis) [Source:HGNC Symbol;Acc:24101]
on.gene.LG10.229	ENSTNIG00000011778	MOGAT3	monoacylglycerol O-acyltransferase 3 [Source:HGNC Symbol;Acc:23249]
on.gene.LG10.233	ENSGACG00000020392	CHRNE	cholinergic receptor, nicotinic, epsilon (muscle) [Source:HGNC Symbol;Acc:1966]
on.gene.LG10.236	ENSGACG00000020395	GNB2	guanine nucleotide binding protein (G protein), beta polypeptide 2 [Source:HGNC Symbol;Acc:4398]
on.gene.LG10.241	ENSGACG00000020400	SLC25A2	solute carrier family 25 (mitochondrial carrier; ornithine transporter) member 2 [Source:HGNC Symbol;Acc:22921]
on.gene.LG10.244	ENSDARG00000014802	si:ch211-268m12.5	si:ch211-268m12.5 [Source:ZFIN;Acc:ZDB-GENE-060526-142]
on.gene.LG10.246	ENSDARG00000035215	zgc:92773	zgc:92773 [Source:ZFIN;Acc:ZDB-GENE-040718-292]
on.gene.LG10.247	ENSGACG00000020425	MRPS31	mitochondrial ribosomal protein S31 [Source:HGNC Symbol;Acc:16632]
on.gene.LG10.248	ENSTNIG00000011758	FOXO1 (2 of 2)	forkhead box O1 [Source:HGNC Symbol;Acc:3819]
on.gene.LG10.2480001	NONE
on.gene.LG10.250	ENSORLG00000007704	UBASH3B	ubiquitin associated and SH3 domain containing B [Source:HGNC Symbol;Acc:29884]
on.gene.LG10.251	ENSGACG00000020420	BCO2 (1 of 3)	beta-carotene oxygenase 2 [Source:HGNC Symbol;Acc:18503]
on.gene.LG10.252	ENSGACG00000020418	ADAMTS15 (2 of 2)	ADAM metallopeptidase with thrombospondin type 1 motif, 15 [Source:HGNC Symbol;Acc:16305]
on.gene.LG10.253	ENSGACG00000020417	STK36	serine/threonine kinase 36 [Source:HGNC Symbol;Acc:17209]
on.gene.LG10.254	ENSTNIG00000011751	ATF5 (1 of 2)	activating transcription factor 5 [Source:HGNC Symbol;Acc:790]
on.gene.LG10.255	NONE
on.gene.LG10.257	NONE
on.gene.LG10.258	ENSGACG00000020413	C2CD2L	C2CD2-like [Source:HGNC Symbol;Acc:29000]
on.gene.LG10.259	ENSGACG00000020412	DPAGT1	dolichyl-phosphate (UDP-N-acetylglucosamine) N-acetylglucosaminephosphotransferase 1 (GlcNAc-1-P transferase) [Source:HGNC Symbol;Acc:2995]
on.gene.LG10.261	ENSDARG00000068088	si:dkey-252h13.5	si:dkey-252h13.5 [Source:ZFIN;Acc:ZDB-GENE-060531-123]
on.gene.LG10.263	ENSORLG00000007433	SIPA1	signal-induced proliferation-associated 1 [Source:HGNC Symbol;Acc:10885]
on.gene.LG10.266	ENSDARG00000035682	ltbp3	latent transforming growth factor beta binding protein 3 [Source:ZFIN;Acc:ZDB-GENE-060526-130]
on.gene.LG10.267	ENSDARG00000088247	FP245511.1	Uncharacterized protein [Source:UniProtKB/TrEMBL;Acc:E7FC28]
on.gene.LG10.268	ENSGACG00000020711	KLHL9	kelch-like 9 (Drosophila) [Source:HGNC Symbol;Acc:18732]
on.gene.LG10.269	ENSORLG00000007184	WDR44	WD repeat domain 44 [Source:HGNC Symbol;Acc:30512]
on.gene.LG10.27	ENSGACG00000020183	JAM3 (1 of 2)	junctional adhesion molecule 3 [Source:HGNC Symbol;Acc:15532]
on.gene.LG10.270	ENSDARG00000078911	zgc:163098	zgc:163098 [Source:ZFIN;Acc:ZDB-GENE-070410-141]
on.gene.LG10.272	ENSGACG00000020707	IL13RA1	interleukin 13 receptor, alpha 1 [Source:HGNC Symbol;Acc:5974]
on.gene.LG10.273	ENSGACG00000015180	TMEM47 (2 of 2)	transmembrane protein 47 [Source:HGNC Symbol;Acc:18515]
on.gene.LG10.281	ENSORLG00000006953	NEU3	sialidase 3 (membrane sialidase) [Source:HGNC Symbol;Acc:7760]
on.gene.LG10.283	ENSORLG00000006909	EPHB4	EPH receptor B4 [Source:HGNC Symbol;Acc:3395]
on.gene.LG10.284	NONE
on.gene.LG10.287	ENSORLG00000006782	GFRA3 (1 of 2)	GDNF family receptor alpha 3 [Source:HGNC Symbol;Acc:4245]
on.gene.LG10.295	ENSGACG00000020683	WASF3 (2 of 2)	WAS protein family, member 3 [Source:HGNC Symbol;Acc:12734]
on.gene.LG10.30	ENSTNIG00000011631	Q4S9G0_TETNG	Chromosome 16 SCAF14974, whole genome shotgun sequenceChromosome undetermined SCAF14694, whole genome shotgun sequence.Chromosome undetermined SCAF14697, whole genome shotgun sequence [Source:UniProtKB/TrEMBL;Acc:Q4S9G0]
on.gene.LG10.303	ENSDARG00000032272	sat1b	spermidine/spermine N1-acetyl transferase 1b [Source:ZFIN;Acc:ZDB-GENE-041001-39]
on.gene.LG10.304	ENSDARG00000012387	pdha1a	pyruvate dehydrogenase (lipoamide) alpha 1a [Source:ZFIN;Acc:ZDB-GENE-040426-2719]
on.gene.LG10.307	ENSDARG00000028542	si:ch211-114c12.2	si:ch211-114c12.2 [Source:ZFIN;Acc:ZDB-GENE-030131-8522]
on.gene.LG10.3070001	ENSDARG00000094753	si:dkey-71d15.2	si:dkey-71d15.2 [Source:ZFIN;Acc:ZDB-GENE-050309-272]
on.gene.LG10.309	ENSGACG00000020672	PCYT1B (2 of 2)	phosphate cytidylyltransferase 1, choline, beta [Source:HGNC Symbol;Acc:8755]
on.gene.LG10.311	NONE
on.gene.LG10.312	ENSORLG00000006452	PHLDB2 (2 of 2)	pleckstrin homology-like domain, family B, member 2 [Source:HGNC Symbol;Acc:29573]
on.gene.LG10.314	ENSTNIG00000010013	Q4SFN3_TETNG	Chromosome 7 SCAF14601, whole genome shotgun sequence. [Source:UniProtKB/TrEMBL;Acc:Q4SFN3]
on.gene.LG10.318	ENSORLG00000006252	TMEM45B	transmembrane protein 45B [Source:HGNC Symbol;Acc:25194]
on.gene.LG10.3180001	ENSTNIG00000010008	GNG8	guanine nucleotide binding protein (G protein), gamma 8 [Source:HGNC Symbol;Acc:19664]
on.gene.LG10.320	ENSGACG00000020659	DNAJC18	DnaJ (Hsp40) homolog, subfamily C, member 18 [Source:HGNC Symbol;Acc:28429]
on.gene.LG10.321	ENSDARG00000004988	ppp3ca	protein phosphatase 3, catalytic subunit, alpha isozyme [Source:ZFIN;Acc:ZDB-GENE-091113-24]
on.gene.LG10.322	ENSORLG00000006108	CXXC5	CXXC finger protein 5 [Source:HGNC Symbol;Acc:26943]
on.gene.LG10.324	ENSGACG00000020655	PURA	purine-rich element binding protein A [Source:HGNC Symbol;Acc:9701]
on.gene.LG10.327	ENSTNIG00000010002	Q4SFP9_TETNG	Phosphorylase [Source:UniProtKB/TrEMBL;Acc:Q4SFP9]
on.gene.LG10.330	ENSDARG00000021241	zgc:165604	zgc:165604 [Source:ZFIN;Acc:ZDB-GENE-070615-34]
on.gene.LG10.331	ENSGACG00000020647	DLAT	dihydrolipoamide S-acetyltransferase [Source:HGNC Symbol;Acc:2896]
on.gene.LG10.332	ENSGACG00000020647	DLAT	dihydrolipoamide S-acetyltransferase [Source:HGNC Symbol;Acc:2896]
on.gene.LG10.333	ENSGACG00000020642	MIA	melanoma inhibitory activity [Source:HGNC Symbol;Acc:7076]
on.gene.LG10.334	ENSGACG00000020641	CCDC64B	coiled-coil domain containing 64B [Source:HGNC Symbol;Acc:33584]
on.gene.LG10.335	ENSGACG00000020640	TOMM40L	translocase of outer mitochondrial membrane 40 homolog (yeast)-like [Source:HGNC Symbol;Acc:25756]
on.gene.LG10.339	ENSGACG00000020636	CFB	complement factor B [Source:HGNC Symbol;Acc:1037]
on.gene.LG10.34	ENSTNIG00000011172	CAPNS2	calpain, small subunit 2 [Source:HGNC Symbol;Acc:16371]
on.gene.LG10.346	ENSORLG00000005667	ARHGAP42 (2 of 2)	Rho GTPase activating protein 42 [Source:HGNC Symbol;Acc:26545]
on.gene.LG10.347	ENSGACG00000020629	TRPC6 (2 of 2)	transient receptor potential cation channel, subfamily C, member 6 [Source:HGNC Symbol;Acc:12338]
on.gene.LG10.348	ENSGACG00000020628	ANGPTL5	angiopoietin-like 5 [Source:HGNC Symbol;Acc:19705]
on.gene.LG10.351	ENSGACG00000020625	RPL23A	ribosomal protein L23a [Source:HGNC Symbol;Acc:10317]
on.gene.LG10.352	ENSGACG00000020624	DDX52	DEAD (Asp-Glu-Ala-Asp) box polypeptide 52 [Source:HGNC Symbol;Acc:20038]
on.gene.LG10.357	ENSDARG00000086169	si:ch73-304l4.3	Uncharacterized protein [Source:UniProtKB/TrEMBL;Acc:E7FBF6]
on.gene.LG10.36	ENSDARG00000004232	dlb	deltaB [Source:ZFIN;Acc:ZDB-GENE-980526-114]
on.gene.LG10.360	ENSDARG00000046012	slc47a1	solute carrier family 47, member 1 [Source:ZFIN;Acc:ZDB-GENE-050327-20]
on.gene.LG10.366	ENSORLG00000005065	INPP5K (1 of 2)	inositol polyphosphate-5-phosphatase K [Source:HGNC Symbol;Acc:33882]
on.gene.LG10.368	ENSTNIG00000008862	SLC43A2	solute carrier family 43, member 2 [Source:HGNC Symbol;Acc:23087]
on.gene.LG10.37	ENSORLG00000000395	PPP1R14A	protein phosphatase 1, regulatory (inhibitor) subunit 14A [Source:HGNC Symbol;Acc:14871]
on.gene.LG10.373	ENSGACG00000020601	GCFC1	GC-rich sequence DNA-binding factor 1 [Source:HGNC Symbol;Acc:13579]
on.gene.LG10.377	ENSGACG00000020598	STOML3 (1 of 2)	stomatin (EPB72)-like 3 [Source:HGNC Symbol;Acc:19420]
on.gene.LG10.379	ENSTNIG00000009959	THSD1	thrombospondin, type I, domain containing 1 [Source:HGNC Symbol;Acc:17754]
on.gene.LG10.380	ENSDARG00000056985	tpte	transmembrane phosphatase with tensin homology [Source:ZFIN;Acc:ZDB-GENE-030131-5503]
on.gene.LG10.381	ENSORLG00000004633	SMPD1	sphingomyelin phosphodiesterase 1, acid lysosomal [Source:HGNC Symbol;Acc:11120]
on.gene.LG10.383	NONE
on.gene.LG10.385	ENSORLG00000004589	FAT3 (2 of 2)	FAT tumor suppressor homolog 3 (Drosophila) [Source:HGNC Symbol;Acc:23112]
on.gene.LG10.388	ENSORLG00000004553	CHORDC1	cysteine and histidine-rich domain (CHORD) containing 1 [Source:HGNC Symbol;Acc:14525]
on.gene.LG10.389	ENSGACG00000020587	TYR (2 of 2)	tyrosinase (oculocutaneous albinism IA) [Source:HGNC Symbol;Acc:12442]
on.gene.LG10.39	ENSORLG00000000445	MARK4 (2 of 2)	MAP/microtubule affinity-regulating kinase 4 [Source:HGNC Symbol;Acc:13538]
on.gene.LG10.394	ENSGACG00000020584	C21orf7	chromosome 21 open reading frame 7 [Source:HGNC Symbol;Acc:16457]
on.gene.LG10.397	ENSGACG00000020582	TIAM1 (2 of 2)	T-cell lymphoma invasion and metastasis 1 [Source:HGNC Symbol;Acc:11805]
on.gene.LG10.400	ENSTNIG00000009944	HUNK	hormonally up-regulated Neu-associated kinase [Source:HGNC Symbol;Acc:13326]
on.gene.LG10.403	ENSGACG00000020577	FAM176C	family with sequence similarity 176, member C [Source:HGNC Symbol;Acc:13239]
on.gene.LG10.405	ENSORLG00000004320	SYNJ1	synaptojanin 1 [Source:HGNC Symbol;Acc:11503]
on.gene.LG10.406	ENSTNIG00000009939	SLC46A3	solute carrier family 46, member 3 [Source:HGNC Symbol;Acc:27501]
on.gene.LG10.409	ENSGACG00000020573	DCHS1 (2 of 2)	dachsous 1 (Drosophila) [Source:HGNC Symbol;Acc:13681]
on.gene.LG10.41	ENSORLG00000000449	CKM (1 of 2)	creatine kinase, muscle [Source:HGNC Symbol;Acc:1994]
on.gene.LG10.411	ENSORLG00000004188	TRIM3 (2 of 2)	tripartite motif containing 3 [Source:HGNC Symbol;Acc:10064]
on.gene.LG10.412	ENSGACG00000020570	TRIM41	tripartite motif containing 41 [Source:HGNC Symbol;Acc:19013]
on.gene.LG10.413	ENSGACG00000020569	FREM2 (2 of 2)	FRAS1 related extracellular matrix protein 2 [Source:HGNC Symbol;Acc:25396]
on.gene.LG10.415	ENSGACG00000020568	TRPC4 (1 of 2)	transient receptor potential cation channel, subfamily C, member 4 [Source:HGNC Symbol;Acc:12336]
on.gene.LG10.416	ENSGACG00000020567	POSTN (2 of 2)	periostin, osteoblast specific factor [Source:HGNC Symbol;Acc:16953]
on.gene.LG10.42	ENSORLG00000000459	NCCRP1	non-specific cytotoxic cell receptor protein 1 homolog (zebrafish) [Source:HGNC Symbol;Acc:33739]
on.gene.LG10.420	ENSDARG00000088539	si:dkey-4c2.6	si:dkey-4c2.6 [Source:ZFIN;Acc:ZDB-GENE-050411-41]
on.gene.LG10.421	NONE
on.gene.LG10.422	ENSGACG00000020830	HNRNPAB (2 of 2)	heterogeneous nuclear ribonucleoprotein A/B [Source:HGNC Symbol;Acc:5034]
on.gene.LG10.425	ENSORLG00000015482	SLC25A14	solute carrier family 25 (mitochondrial carrier, brain), member 14 [Source:HGNC Symbol;Acc:10984]
on.gene.LG10.426	ENSDARG00000005908	clk4b	CDC-like kinase 4b [Source:ZFIN;Acc:ZDB-GENE-050227-19]
on.gene.LG10.430	ENSGACG00000020839	POF1B	premature ovarian failure, 1B [Source:HGNC Symbol;Acc:13711]
on.gene.LG10.432	ENSDARG00000018757	zgc:136851	zgc:136851 [Source:ZFIN;Acc:ZDB-GENE-060312-34]
on.gene.LG10.433	ENSDARG00000018757	zgc:136851	zgc:136851 [Source:ZFIN;Acc:ZDB-GENE-060312-34]
on.gene.LG10.434	ENSTNIG00000004690	KLF8	Kruppel-like factor 8 [Source:HGNC Symbol;Acc:6351]
on.gene.LG10.437	ENSGACG00000020844	GTF2I	general transcription factor IIi [Source:HGNC Symbol;Acc:4659]
on.gene.LG10.44	ENSGACG00000020165	HNRNPL (2 of 2)	heterogeneous nuclear ribonucleoprotein L [Source:HGNC Symbol;Acc:5045]
on.gene.LG10.442	ENSGACG00000020847	TMEM248	transmembrane protein 248 [Source:HGNC Symbol;Acc:25476]
on.gene.LG10.449	ENSORLG00000015138	LRRC32	leucine rich repeat containing 32 [Source:HGNC Symbol;Acc:4161]
on.gene.LG10.454	ENSGACG00000020856	VPS37D	vacuolar protein sorting 37 homolog D (S. cerevisiae) [Source:HGNC Symbol;Acc:18287]
on.gene.LG10.457	ENSORLG00000015542	GALNT10	UDP-N-acetyl-alpha-D-galactosamine:polypeptide N-acetylgalactosaminyltransferase 10 (GalNAc-T10) [Source:HGNC Symbol;Acc:19873]
on.gene.LG10.459	ENSGACG00000020822	MFAP3	microfibrillar-associated protein 3 [Source:HGNC Symbol;Acc:7034]
on.gene.LG10.46	ENSGACG00000020163	EFHA1	EF-hand domain family, member A1 [Source:HGNC Symbol;Acc:31830]
on.gene.LG10.460	ENSGACG00000020823	FAM114A2	family with sequence similarity 114, member A2 [Source:HGNC Symbol;Acc:1333]
on.gene.LG10.464	ENSGACG00000020815	SGCD	sarcoglycan, delta (35kDa dystrophin-associated glycoprotein) [Source:HGNC Symbol;Acc:10807]
on.gene.LG10.465	ENSTNIG00000007620	Q4TAZ4_TETNG	Chromosome undetermined SCAF7221, whole genome shotgun sequence. [Source:UniProtKB/TrEMBL;Acc:Q4TAZ4]
on.gene.LG10.466	NONE
on.gene.LG10.473	ENSGACG00000020807	PRR7	proline rich 7 (synaptic) [Source:HGNC Symbol;Acc:28130]
on.gene.LG10.4750001	ENSGACG00000020805	DBN1	drebrin 1 [Source:HGNC Symbol;Acc:2695]
on.gene.LG10.477	ENSDARG00000054307	zgc:77151	zgc:77151 [Source:ZFIN;Acc:ZDB-GENE-030131-9097]
on.gene.LG10.478	NONE
on.gene.LG10.479	ENSORLG00000019577	UIMC1	ubiquitin interaction motif containing 1 [Source:HGNC Symbol;Acc:30298]
on.gene.LG10.48	ENSGACG00000020156	WSCD1	WSC domain containing 1 [Source:HGNC Symbol;Acc:29060]
on.gene.LG10.51	ENSGACG00000020154	NRIP1	nuclear receptor interacting protein 1 [Source:HGNC Symbol;Acc:8001]
on.gene.LG10.54	ENSGACG00000020153	GDPD5 (2 of 2)	glycerophosphodiester phosphodiesterase domain containing 5 [Source:HGNC Symbol;Acc:28804]
on.gene.LG10.55	ENSGACG00000020152	SERPINH1 (2 of 2)	serpin peptidase inhibitor, clade H (heat shock protein 47), member 1, (collagen binding protein 1) [Source:HGNC Symbol;Acc:1546]
on.gene.LG10.56	ENSGACG00000020152	SERPINH1 (2 of 2)	serpin peptidase inhibitor, clade H (heat shock protein 47), member 1, (collagen binding protein 1) [Source:HGNC Symbol;Acc:1546]
on.gene.LG10.580001	ENSORLG00000020553	Q4AED4_ORYLA	collagenase [Source:RefSeq peptide;Acc:NP_001098185]
on.gene.LG10.59	ENSGACG00000020186	ACAT1	acetyl-CoA acetyltransferase 1 [Source:HGNC Symbol;Acc:93]
on.gene.LG10.61	ENSGACG00000020188	DSCAM (1 of 2)	Down syndrome cell adhesion molecule [Source:HGNC Symbol;Acc:3039]
on.gene.LG10.620001	ENSORLG00000010221	HMGN3	high mobility group nucleosomal binding domain 3 [Source:HGNC Symbol;Acc:12312]
on.gene.LG10.63	ENSDARG00000077180	slc37a4b	solute carrier family 37 (glucose-6-phosphate transporter), member 4b [Source:ZFIN;Acc:ZDB-GENE-040426-827]
on.gene.LG10.65	NONE
on.gene.LG10.66	ENSGACG00000020193	STT3A	STT3, subunit of the oligosaccharyltransferase complex, homolog A (S. cerevisiae) [Source:HGNC Symbol;Acc:6172]
on.gene.LG10.67	ENSGACG00000020193	STT3A	STT3, subunit of the oligosaccharyltransferase complex, homolog A (S. cerevisiae) [Source:HGNC Symbol;Acc:6172]
on.gene.LG10.68	ENSDARG00000086112	CKAP2	cytoskeleton associated protein 2 [Source:HGNC Symbol;Acc:1990]
on.gene.LG10.71	ENSORLG00000012660	WNT11	wingless-type MMTV integration site family, member 11 [Source:HGNC Symbol;Acc:12776]
on.gene.LG10.76	ENSTNIG00000008576	MAP6 (2 of 2)	microtubule-associated protein 6 [Source:HGNC Symbol;Acc:6868]
on.gene.LG10.77	ENSGACG00000020201	UMODL1	uromodulin-like 1 [Source:HGNC Symbol;Acc:12560]
on.gene.LG10.80	ENSGACG00000020204	C2CD2	C2 calcium-dependent domain containing 2 [Source:HGNC Symbol;Acc:1266]
on.gene.LG10.83	ENSGACG00000020206	RIPK4	receptor-interacting serine-threonine kinase 4 [Source:HGNC Symbol;Acc:496]
on.gene.LG10.84	ENSGACG00000020207	C21orf91	chromosome 21 open reading frame 91 [Source:HGNC Symbol;Acc:16459]
on.gene.LG10.88	ENSGACG00000020159	HLCS	holocarboxylase synthetase (biotin-(proprionyl-CoA-carboxylase (ATP-hydrolysing)) ligase) [Source:HGNC Symbol;Acc:4976]
on.gene.LG10.880001	ENSORLG00000005403	SIM2	single-minded homolog 2 (Drosophila) [Source:HGNC Symbol;Acc:10883]
on.gene.LG10.89	ENSGACG00000020230	C1QBP	complement component 1, q subcomponent binding protein [Source:HGNC Symbol;Acc:1243]
on.gene.LG10.91	ENSGACG00000020228	P2RX1	purinergic receptor P2X, ligand-gated ion channel, 1 [Source:HGNC Symbol;Acc:8533]
on.gene.LG10.92	ENSGACG00000020227	CAMKK1 (1 of 2)	calcium/calmodulin-dependent protein kinase kinase 1, alpha [Source:HGNC Symbol;Acc:1469]
on.gene.LG10.94	ENSDARG00000060978	atp2a3	ATPase, Ca++ transporting, ubiquitous [Source:ZFIN;Acc:ZDB-GENE-060531-103]
on.gene.LG10.97	ENSGACG00000020224	ANKFY1	ankyrin repeat and FYVE domain containing 1 [Source:HGNC Symbol;Acc:20763]
on.gene.LG11.10	ENSGACG00000007346	PHACTR4 (1 of 2)	phosphatase and actin regulator 4 [Source:HGNC Symbol;Acc:25793]
on.gene.LG11.101	ENSORLG00000004244	GADL1	glutamate decarboxylase-like 1 [Source:HGNC Symbol;Acc:27949]
on.gene.LG11.102	ENSORLG00000004244	GADL1	glutamate decarboxylase-like 1 [Source:HGNC Symbol;Acc:27949]
on.gene.LG11.105	NONE
on.gene.LG11.110	ENSGACG00000004191	DYRK1B	dual-specificity tyrosine-(Y)-phosphorylation regulated kinase 1B [Source:HGNC Symbol;Acc:3092]
on.gene.LG11.117	ENSGACG00000004492	ENPP2 (1 of 2)	ectonucleotide pyrophosphatase/phosphodiesterase 2 [Source:HGNC Symbol;Acc:3357]
on.gene.LG11.118	ENSDARG00000055115	dtnbp1a	dystrobrevin binding protein 1a [Source:ZFIN;Acc:ZDB-GENE-040426-1036]
on.gene.LG11.119	NONE
on.gene.LG11.121	ENSGACG00000014176	ZNRF2	zinc and ring finger 2 [Source:HGNC Symbol;Acc:22316]
on.gene.LG11.123	ENSGACG00000014194	CDK14	cyclin-dependent kinase 14 [Source:HGNC Symbol;Acc:8883]
on.gene.LG11.129	ENSGACG00000014214	TSNARE1	t-SNARE domain containing 1 [Source:HGNC Symbol;Acc:26437]
on.gene.LG11.13	ENSGACG00000007286	TCEA3	transcription elongation factor A (SII), 3 [Source:HGNC Symbol;Acc:11615]
on.gene.LG11.139	ENSGACG00000008744	FAM8A1 (1 of 2)	family with sequence similarity 8, member A1 [Source:HGNC Symbol;Acc:16372]
on.gene.LG11.14	ENSTNIG00000009661	FAM46B (2 of 2)	family with sequence similarity 46, member B [Source:HGNC Symbol;Acc:28273]
on.gene.LG11.142	ENSORLG00000008251	STMN2 (1 of 2)	stathmin-like 2 [Source:HGNC Symbol;Acc:10577]
on.gene.LG11.145	ENSGACG00000008682	RBM12B (1 of 2)	RNA binding motif protein 12B [Source:HGNC Symbol;Acc:32310]
on.gene.LG11.146	ENSORLG00000008224	SETD2	SET domain containing 2 [Source:HGNC Symbol;Acc:18420]
on.gene.LG11.147	ENSDARG00000057143	ngfr	nerve growth factor receptor (TNFR superfamily, member 16) [Source:ZFIN;Acc:ZDB-GENE-030131-2537]
on.gene.LG11.148	ENSGACG00000008637	NBEAL2	neurobeachin-like 2 [Source:HGNC Symbol;Acc:31928]
on.gene.LG11.155	ENSTNIG00000000102	NKD1	naked cuticle homolog 1 (Drosophila) [Source:HGNC Symbol;Acc:17045]
on.gene.LG11.156	ENSGACG00000008538	PLEKHG4B	pleckstrin homology domain containing, family G (with RhoGef domain) member 4B [Source:HGNC Symbol;Acc:29399]
on.gene.LG11.157	NONE
on.gene.LG11.158	ENSDARG00000090473	CR848746.2	Uncharacterized protein [Source:UniProtKB/TrEMBL;Acc:E7FDA1]
on.gene.LG11.159	ENSORLG00000008006	NHLRC1	NHL repeat containing 1 [Source:HGNC Symbol;Acc:21576]
on.gene.LG11.160	ENSGACG00000008481	KIF13A	kinesin family member 13A [Source:HGNC Symbol;Acc:14566]
on.gene.LG11.161	NONE
on.gene.LG11.1630001	ENSORLG00000007880	MALSU1	mitochondrial assembly of ribosomal large subunit 1 [Source:HGNC Symbol;Acc:21721]
on.gene.LG11.164	ENSGACG00000008428	MPP6 (2 of 2)	membrane protein, palmitoylated 6 (MAGUK p55 subfamily member 6) [Source:HGNC Symbol;Acc:18167]
on.gene.LG11.166	ENSORLG00000007734	PDE11A	phosphodiesterase 11A [Source:HGNC Symbol;Acc:8773]
on.gene.LG11.168	ENSORLG00000007677	SNX10	sorting nexin 10 [Source:HGNC Symbol;Acc:14974]
on.gene.LG11.169	ENSGACG00000008317	SKAP2	src kinase associated phosphoprotein 2 [Source:HGNC Symbol;Acc:15687]
on.gene.LG11.170	ENSGACG00000008314	HOXA2 (1 of 2)	homeobox A2 [Source:HGNC Symbol;Acc:5103]
on.gene.LG11.176	ENSGACG00000008221	TAX1BP1 (1 of 2)	Tax1 (human T-cell leukemia virus type I) binding protein 1 [Source:HGNC Symbol;Acc:11575]
on.gene.LG11.177	ENSGACG00000008216	JAZF1 (1 of 2)	JAZF zinc finger 1 [Source:HGNC Symbol;Acc:28917]
on.gene.LG11.178	ENSGACG00000008212	CREB5	cAMP responsive element binding protein 5 [Source:HGNC Symbol;Acc:16844]
on.gene.LG11.183	ENSGACG00000008106	COLQ (1 of 2)	collagen-like tail subunit (single strand of homotrimer) of asymmetric acetylcholinesterase [Source:HGNC Symbol;Acc:2226]
on.gene.LG11.185	ENSGACG00000008084	ANKRD28 (1 of 2)	ankyrin repeat domain 28 [Source:HGNC Symbol;Acc:29024]
on.gene.LG11.189	ENSORLG00000007251	Q6I701_ORYLA	basic helix-loop-helix transcription factor twist [Source:RefSeq peptide;Acc:NP_001098177]
on.gene.LG11.190	ENSGACG00000008067	MACC1	metastasis associated in colon cancer 1 [Source:HGNC Symbol;Acc:30215]
on.gene.LG11.191	ENSGACG00000008062	SP8	Sp8 transcription factor [Source:HGNC Symbol;Acc:19196]
on.gene.LG11.195	ENSGACG00000008032	RAPGEF5 (1 of 2)	Rap guanine nucleotide exchange factor (GEF) 5 [Source:HGNC Symbol;Acc:16862]
on.gene.LG11.2	ENSDARG00000087530	wu:fe05a04	wu:fe05a04 [Source:ZFIN;Acc:ZDB-GENE-030131-4873]
on.gene.LG11.201	ENSORLG00000006890	AIF1	allograft inflammatory factor 1 [Source:HGNC Symbol;Acc:352]
on.gene.LG11.203	ENSORLG00000006853	EPB41 (2 of 2)	erythrocyte membrane protein band 4.1 (elliptocytosis 1, RH-linked) [Source:HGNC Symbol;Acc:3377]
on.gene.LG11.205	ENSGACG00000007871	KCNK5 (2 of 2)	potassium channel, subfamily K, member 5 [Source:HGNC Symbol;Acc:6280]
on.gene.LG11.207	ENSGACG00000007828	PON1	paraoxonase 1 [Source:HGNC Symbol;Acc:9204]
on.gene.LG11.210	ENSGACG00000007756	NFKBID	nuclear factor of kappa light polypeptide gene enhancer in B-cells inhibitor, delta [Source:HGNC Symbol;Acc:15671]
on.gene.LG11.217	ENSGACG00000007711	NPHS1	nephrosis 1, congenital, Finnish type (nephrin) [Source:HGNC Symbol;Acc:7908]
on.gene.LG11.218	ENSDARG00000019473	kirrel3l	kin of IRRE like 3 like [Source:ZFIN;Acc:ZDB-GENE-070831-1]
on.gene.LG11.220	ENSGACG00000007668	APLP1	amyloid beta (A4) precursor-like protein 1 [Source:HGNC Symbol;Acc:597]
on.gene.LG11.221	ENSORLG00000006489	ZBTB32	zinc finger and BTB domain containing 32 [Source:HGNC Symbol;Acc:16763]
on.gene.LG11.223	ENSDARG00000060697	mll4b	myeloid/lymphoid or mixed-lineage leukemia 4b [Source:ZFIN;Acc:ZDB-GENE-080521-1]
on.gene.LG11.224	ENSGACG00000007659	IGFLR1	IGF-like family receptor 1 [Source:HGNC Symbol;Acc:23620]
on.gene.LG11.225	ENSORLG00000006446	PSENEN	presenilin enhancer 2 homolog (C. elegans) [Source:HGNC Symbol;Acc:30100]
on.gene.LG11.23	ENSDARG00000088541	CU861891.1	trophoblast glycoprotein-like precursor [Source:RefSeq peptide;Acc:NP_001239390]
on.gene.LG11.232	ENSORLG00000006386	A5HL63_ORYLA	heat shock protein 70 [Source:RefSeq peptide;Acc:NP_001098385]
on.gene.LG11.233	NONE
on.gene.LG11.236	ENSGACG00000004577	SPIRE1 (1 of 2)	spire homolog 1 (Drosophila) [Source:HGNC Symbol;Acc:30622]
on.gene.LG11.237	ENSDARG00000068678	IQCG	IQ motif containing G [Source:HGNC Symbol;Acc:25251]
on.gene.LG11.238	ENSGACG00000004550	RNF144B	ring finger protein 144B [Source:HGNC Symbol;Acc:21578]
on.gene.LG11.247	ENSTNIG00000008214	Q4SMR2_TETNG	Chromosome 8 SCAF14545, whole genome shotgun sequence. [Source:UniProtKB/TrEMBL;Acc:Q4SMR2]
on.gene.LG11.250	ENSORLG00000002330	CTHRC1	collagen triple helix repeat containing 1 [Source:HGNC Symbol;Acc:18831]
on.gene.LG11.252	ENSGACG00000004946	KLHL32	kelch-like 32 (Drosophila) [Source:HGNC Symbol;Acc:21221]
on.gene.LG11.256	ENSORLG00000002208	FAXC (2 of 2)	failed axon connections homolog (Drosophila) [Source:HGNC Symbol;Acc:20742]
on.gene.LG11.257	ENSGACG00000004989	PNISR	PNN-interacting serine/arginine-rich protein [Source:HGNC Symbol;Acc:21222]
on.gene.LG11.260	ENSGACG00000005040	ME1	malic enzyme 1, NADP(+)-dependent, cytosolic [Source:HGNC Symbol;Acc:6983]
on.gene.LG11.261	ENSGACG00000005121	PRSS35 (1 of 2)	protease, serine, 35 [Source:HGNC Symbol;Acc:21387]
on.gene.LG11.262	ENSGACG00000005122	SNAP91 (1 of 2)	synaptosomal-associated protein, 91kDa homolog (mouse) [Source:HGNC Symbol;Acc:14986]
on.gene.LG11.264	ENSGACG00000005169	UBE3D	ubiquitin protein ligase E3D [Source:HGNC Symbol;Acc:21381]
on.gene.LG11.266	ENSGACG00000005178	IBTK	inhibitor of Bruton agammaglobulinemia tyrosine kinase [Source:HGNC Symbol;Acc:17853]
on.gene.LG11.267	ENSORLG00000001873	FAM46A (1 of 2)	family with sequence similarity 46, member A [Source:HGNC Symbol;Acc:18345]
on.gene.LG11.27	ENSGACG00000007141	FEZ2 (2 of 2)	fasciculation and elongation protein zeta 2 (zygin II) [Source:HGNC Symbol;Acc:3660]
on.gene.LG11.272	ENSGACG00000005279	GDF6 (1 of 2)	growth differentiation factor 6 [Source:HGNC Symbol;Acc:4221]
on.gene.LG11.277	ENSGACG00000005380	EIF3E	eukaryotic translation initiation factor 3, subunit E [Source:HGNC Symbol;Acc:3277]
on.gene.LG11.278	ENSGACG00000005408	RSPO2	R-spondin 2 [Source:HGNC Symbol;Acc:28583]
on.gene.LG11.28	ENSTNIG00000001625	CDCP1 (1 of 3)	CUB domain containing protein 1 [Source:HGNC Symbol;Acc:24357]
on.gene.LG11.282	ENSGACG00000006912	SNTB1	syntrophin, beta 1 (dystrophin-associated protein A1, 59kDa, basic component 1) [Source:HGNC Symbol;Acc:11168]
on.gene.LG11.285	ENSGACG00000006883	SCGN (1 of 2)	secretagogin, EF-hand calcium binding protein [Source:HGNC Symbol;Acc:16941]
on.gene.LG11.288	ENSGACG00000006686	COLEC10	collectin sub-family member 10 (C-type lectin) [Source:HGNC Symbol;Acc:2220]
on.gene.LG11.29	ENSORLG00000004551	CLEC3B (1 of 2)	C-type lectin domain family 3, member B [Source:HGNC Symbol;Acc:11891]
on.gene.LG11.2950001	ENSGACG00000006587	NRSN1	neurensin 1 [Source:HGNC Symbol;Acc:17881]
on.gene.LG11.297	ENSORLG00000005024	DCDC2	doublecortin domain containing 2 [Source:HGNC Symbol;Acc:18141]
on.gene.LG11.3	ENSGACG00000007401	DCBLD1	discoidin, CUB and LCCL domain containing 1 [Source:HGNC Symbol;Acc:21479]
on.gene.LG11.30001	ENSORLG00000020761	GMEB1 (2 of 2)	glucocorticoid modulatory element binding protein 1 [Source:HGNC Symbol;Acc:4370]
on.gene.LG11.301	ENSORLG00000005134	IRX4	iroquois homeobox 4 [Source:HGNC Symbol;Acc:6129]
on.gene.LG11.303	ENSGACG00000006581	IRX2	iroquois homeobox 2 [Source:HGNC Symbol;Acc:14359]
on.gene.LG11.304	ENSGACG00000006572	IRX1	iroquois homeobox 1 [Source:HGNC Symbol;Acc:14358]
on.gene.LG11.309	ENSGACG00000006520	ADCY2 (1 of 3)	adenylate cyclase 2 (brain) [Source:HGNC Symbol;Acc:233]
on.gene.LG11.31	ENSORLG00000004574	LARS2	leucyl-tRNA synthetase 2, mitochondrial [Source:HGNC Symbol;Acc:17095]
on.gene.LG11.314	ENSORLG00000005194	CCR3	chemokine (C-C motif) receptor 3 [Source:HGNC Symbol;Acc:1604]
on.gene.LG11.315	ENSORLG00000005194	CCR3	chemokine (C-C motif) receptor 3 [Source:HGNC Symbol;Acc:1604]
on.gene.LG11.316	ENSGACG00000006446	COBL	cordon-bleu homolog (mouse) [Source:HGNC Symbol;Acc:22199]
on.gene.LG11.319	ENSGACG00000006397	DDC	dopa decarboxylase (aromatic L-amino acid decarboxylase) [Source:HGNC Symbol;Acc:2719]
on.gene.LG11.320	ENSTNIG00000019119	ENTPD3	ectonucleoside triphosphate diphosphohydrolase 3 [Source:HGNC Symbol;Acc:3365]
on.gene.LG11.322	ENSGACG00000006371	AZI2	5-azacytidine induced 2 [Source:HGNC Symbol;Acc:24002]
on.gene.LG11.324	ENSGACG00000006345	EOMES (1 of 2)	eomesodermin [Source:HGNC Symbol;Acc:3372]
on.gene.LG11.328	ENSGACG00000006293	EIF3H	eukaryotic translation initiation factor 3, subunit H [Source:HGNC Symbol;Acc:3273]
on.gene.LG11.329	ENSORLG00000005535	rad21	cohesin subunit Rad21 [Source:RefSeq peptide;Acc:NP_001098161]
on.gene.LG11.331	ENSGACG00000006206	KIAA0196	KIAA0196 [Source:HGNC Symbol;Acc:28984]
on.gene.LG11.332	ENSGACG00000006200	NSMCE2	non-SMC element 2, MMS21 homolog (S. cerevisiae) [Source:HGNC Symbol;Acc:26513]
on.gene.LG11.333	ENSGACG00000006198	FAM84B	family with sequence similarity 84, member B [Source:HGNC Symbol;Acc:24166]
on.gene.LG11.334	ENSGACG00000006161	FBXO32	F-box protein 32 [Source:HGNC Symbol;Acc:16731]
on.gene.LG11.336	ENSGACG00000006127	ELOVL4 (1 of 2)	ELOVL fatty acid elongase 4 [Source:HGNC Symbol;Acc:14415]
on.gene.LG11.337	ENSDARG00000063311	si:ch211-151o1.3	si:ch211-151o1.3 [Source:ZFIN;Acc:ZDB-GENE-100921-84]
on.gene.LG11.341	ENSORLG00000005748	MDH2	malate dehydrogenase 2, NAD (mitochondrial) [Source:HGNC Symbol;Acc:6971]
on.gene.LG11.342	ENSGACG00000006080	RSPO3	R-spondin 3 [Source:HGNC Symbol;Acc:20866]
on.gene.LG11.349	ENSDARG00000089939	C14H5orf25	chromosome 5 open reading frame 25 [Source:HGNC Symbol;Acc:24779]
on.gene.LG11.350	ENSORLG00000005845	CTNNB1	catenin (cadherin-associated protein), beta 1, 88kDa [Source:HGNC Symbol;Acc:2514]
on.gene.LG11.351	ENSGACG00000006021	ULK4	unc-51-like kinase 4 (C. elegans) [Source:HGNC Symbol;Acc:15784]
on.gene.LG11.352	ENSGACG00000006003	TRAK1	trafficking protein, kinesin binding 1 [Source:HGNC Symbol;Acc:29947]
on.gene.LG11.353	ENSTNIG00000019093	Q8AXP6_TETNG	CholecystokininChromosome 8 SCAF15119, whole genome shotgun sequence. [Source:UniProtKB/TrEMBL;Acc:Q8AXP6]
on.gene.LG11.354	ENSDARG00000016573	heatr7a	HEAT repeat containing 7A [Source:ZFIN;Acc:ZDB-GENE-090806-2]
on.gene.LG11.355	ENSDARG00000016573	heatr7a	HEAT repeat containing 7A [Source:ZFIN;Acc:ZDB-GENE-090806-2]
on.gene.LG11.357	ENSDARG00000089586	AL844567.2	Uncharacterized protein [Source:UniProtKB/TrEMBL;Acc:E7F7R4]
on.gene.LG11.358	ENSDARG00000028367	sult2st3	sulfotransferase family 2, cytosolic sulfotransferase 3 [Source:ZFIN;Acc:ZDB-GENE-061117-4]
on.gene.LG11.36	ENSORLG00000004684	CPQ	carboxypeptidase Q [Source:HGNC Symbol;Acc:16910]
on.gene.LG11.3600002	ENSORLG00000006033	GAPDHS	glyceraldehyde-3-phosphate dehydrogenase, spermatogenic [Source:HGNC Symbol;Acc:24864]
on.gene.LG11.363	NONE
on.gene.LG11.3640001	NONE
on.gene.LG11.365	NONE
on.gene.LG11.367	NONE
on.gene.LG11.369	NONE
on.gene.LG11.37	ENSORLG00000004699	MRS2	MRS2 magnesium homeostasis factor homolog (S. cerevisiae) [Source:HGNC Symbol;Acc:13785]
on.gene.LG11.370	ENSGACG00000005763	SDHA	succinate dehydrogenase complex, subunit A, flavoprotein (Fp) [Source:HGNC Symbol;Acc:10680]
on.gene.LG11.372	ENSDARG00000088319	CABZ01038329.1	Uncharacterized protein [Source:UniProtKB/TrEMBL;Acc:E7F016]
on.gene.LG11.375	ENSGACG00000005685	ATAD2 (1 of 2)	ATPase family, AAA domain containing 2 [Source:HGNC Symbol;Acc:30123]
on.gene.LG11.377	ENSGACG00000005646	WDR67	WD repeat domain 67 [Source:HGNC Symbol;Acc:30888]
on.gene.LG11.380	ENSORLG00000020739	HAS2	hyaluronan synthase 2 [Source:HGNC Symbol;Acc:4819]
on.gene.LG11.384	ENSGACG00000005587	ZNF516	zinc finger protein 516 [Source:HGNC Symbol;Acc:28990]
on.gene.LG11.386	ENSORLG00000020727	MBP	myelin basic protein [Source:HGNC Symbol;Acc:6925]
on.gene.LG11.390	ENSGACG00000005503	SALL3 (1 of 2)	sal-like 3 (Drosophila) [Source:HGNC Symbol;Acc:10527]
on.gene.LG11.391	ENSGACG00000005481	NFATC1 (2 of 2)	nuclear factor of activated T-cells, cytoplasmic, calcineurin-dependent 1 [Source:HGNC Symbol;Acc:7775]
on.gene.LG11.392	ENSGACG00000005467	MACF1	microtubule-actin crosslinking factor 1 [Source:HGNC Symbol;Acc:13664]
on.gene.LG11.393	ENSGACG00000005431	PLEC (1 of 2)	plectin [Source:HGNC Symbol;Acc:9069]
on.gene.LG11.396	ENSORLG00000011197	LMTK3	lemur tyrosine kinase 3 [Source:HGNC Symbol;Acc:19295]
on.gene.LG11.3980001	ENSORLG00000011137	NDUFA3	NADH dehydrogenase (ubiquinone) 1 alpha subcomplex, 3, 9kDa [Source:HGNC Symbol;Acc:7686]
on.gene.LG11.4	ENSGACG00000007392	PTPRU (2 of 2)	protein tyrosine phosphatase, receptor type, U [Source:HGNC Symbol;Acc:9683]
on.gene.LG11.400	ENSGACG00000011515	CYTH2	cytohesin 2 [Source:HGNC Symbol;Acc:9502]
on.gene.LG11.401	ENSDARG00000069893	SPHK2	sphingosine kinase 2 [Source:HGNC Symbol;Acc:18859]
on.gene.LG11.402	ENSORLG00000010948	RPL18	ribosomal protein L18 [Source:HGNC Symbol;Acc:10310]
on.gene.LG11.404	NONE
on.gene.LG11.405	ENSORLG00000010926	MYH14	myosin, heavy chain 14, non-muscle [Source:HGNC Symbol;Acc:23212]
on.gene.LG11.406	ENSGACG00000011616	KCNJ14	potassium inwardly-rectifying channel, subfamily J, member 14 [Source:HGNC Symbol;Acc:6260]
on.gene.LG11.407	ENSORLG00000010686	KIAA0907	KIAA0907 [Source:HGNC Symbol;Acc:29145]
on.gene.LG11.410	ENSGACG00000011639	HCN3 (1 of 2)	hyperpolarization activated cyclic nucleotide-gated potassium channel 3 [Source:HGNC Symbol;Acc:19183]
on.gene.LG11.415	ENSGACG00000011686	ARNT	aryl hydrocarbon receptor nuclear translocator [Source:HGNC Symbol;Acc:700]
on.gene.LG11.416	ENSGACG00000011686	ARNT	aryl hydrocarbon receptor nuclear translocator [Source:HGNC Symbol;Acc:700]
on.gene.LG11.418	ENSGACG00000011707	CELF3 (2 of 2)	CUGBP, Elav-like family member 3 [Source:HGNC Symbol;Acc:11967]
on.gene.LG11.421	ENSORLG00000010391	TARS2	threonyl-tRNA synthetase 2, mitochondrial (putative) [Source:HGNC Symbol;Acc:30740]
on.gene.LG11.4250001	ENSDARG00000093121	si:dkey-46m10.3	si:dkey-46m10.3 [Source:ZFIN;Acc:ZDB-GENE-100922-185]
on.gene.LG11.427	ENSGACG00000011820	ITGA10	integrin, alpha 10 [Source:HGNC Symbol;Acc:6135]
on.gene.LG11.430	ENSTNIG00000018315	DAP3	death associated protein 3 [Source:HGNC Symbol;Acc:2673]
on.gene.LG11.431	NONE
on.gene.LG11.433	ENSGACG00000011917	FAM189B	family with sequence similarity 189, member B [Source:HGNC Symbol;Acc:1233]
on.gene.LG11.439	ENSGACG00000011965	SNX27 (1 of 2)	sorting nexin family member 27 [Source:HGNC Symbol;Acc:20073]
on.gene.LG11.440	NONE
on.gene.LG11.4400001	ENSDARG00000070386	KRTCAP2	keratinocyte associated protein 2 [Source:HGNC Symbol;Acc:28942]
on.gene.LG11.440001	ENSTNIG00000009634	PTP4A3	protein tyrosine phosphatase type IVA, member 3 [Source:HGNC Symbol;Acc:9636]
on.gene.LG11.446	ENSDARG00000032485	efna3b	ephrin A3b [Source:ZFIN;Acc:ZDB-GENE-011108-1]
on.gene.LG11.447	ENSORLG00000009776	EFNA4	ephrin-A4 [Source:HGNC Symbol;Acc:3224]
on.gene.LG11.448	ENSGACG00000012045	FLAD1	FAD1 flavin adenine dinucleotide synthetase homolog (S. cerevisiae) [Source:HGNC Symbol;Acc:24671]
on.gene.LG11.45	ENSORLG00000002804	KCNS2	potassium voltage-gated channel, delayed-rectifier, subfamily S, member 2 [Source:HGNC Symbol;Acc:6301]
on.gene.LG11.450	ENSORLG00000009727	PBXIP1	pre-B-cell leukemia homeobox interacting protein 1 [Source:HGNC Symbol;Acc:21199]
on.gene.LG11.450003	ENSORLG00000002797	OSR2	odd-skipped related 2 (Drosophila) [Source:HGNC Symbol;Acc:15830]
on.gene.LG11.451	ENSDARG00000055589	s100t	S100 calcium binding protein T [Source:ZFIN;Acc:ZDB-GENE-050320-61]
on.gene.LG11.452	ENSGACG00000012100	CHRNB2	cholinergic receptor, nicotinic, beta 2 (neuronal) [Source:HGNC Symbol;Acc:1962]
on.gene.LG11.453	ENSGACG00000012115	SHE (2 of 2)	Src homology 2 domain containing E [Source:HGNC Symbol;Acc:27004]
on.gene.LG11.454	NONE
on.gene.LG11.455	ENSORLG00000009652	TUFT1 (2 of 2)	tuftelin 1 [Source:HGNC Symbol;Acc:12422]
on.gene.LG11.457	ENSTNIG00000018338	Q4RIA2_TETNG	Chromosome 8 SCAF15044, whole genome shotgun sequence. [Source:UniProtKB/TrEMBL;Acc:Q4RIA2]
on.gene.LG11.459	ENSTNIG00000001801	Q6UAN5_TETNG	Class I helical cytokine receptor number 21 [Source:UniProtKB/TrEMBL;Acc:Q6UAN5]
on.gene.LG11.460	ENSDARG00000080675	OTOA	otoancorin [Source:HGNC Symbol;Acc:16378]
on.gene.LG11.4610001	ENSORLG00000009532	PIP5K1A	phosphatidylinositol-4-phosphate 5-kinase, type I, alpha [Source:HGNC Symbol;Acc:8994]
on.gene.LG11.462	ENSORLG00000009532	PIP5K1A	phosphatidylinositol-4-phosphate 5-kinase, type I, alpha [Source:HGNC Symbol;Acc:8994]
on.gene.LG11.463	ENSORLG00000009486	RORC	RAR-related orphan receptor C [Source:HGNC Symbol;Acc:10260]
on.gene.LG11.464	ENSGACG00000012243	THEM4	thioesterase superfamily member 4 [Source:HGNC Symbol;Acc:17947]
on.gene.LG11.474	ENSORLG00000009269	ABCB4	ATP-binding cassette, sub-family B (MDR/TAP), member 4 [Source:HGNC Symbol;Acc:45]
on.gene.LG11.477	ENSORLG00000009255	CROT	carnitine O-octanoyltransferase [Source:HGNC Symbol;Acc:2366]
on.gene.LG11.4770001	ENSDARG00000094730	acbd7	acyl-Coenzyme A binding domain containing 7 [Source:ZFIN;Acc:ZDB-GENE-050913-108]
on.gene.LG11.485	ENSTNIG00000018365	Q4RI65_TETNG	Chromosome 8 SCAF15044, whole genome shotgun sequence [Source:UniProtKB/TrEMBL;Acc:Q4RI65]
on.gene.LG11.486	ENSGACG00000009182	PTPN3	protein tyrosine phosphatase, non-receptor type 3 [Source:HGNC Symbol;Acc:9655]
on.gene.LG11.489	ENSGACG00000009169	ESRP1	epithelial splicing regulatory protein 1 [Source:HGNC Symbol;Acc:25966]
on.gene.LG11.494	ENSGACG00000009113	CDH17	cadherin 17, LI cadherin (liver-intestine) [Source:HGNC Symbol;Acc:1756]
on.gene.LG11.495	ENSGACG00000009093	PDP1	pyruvate dehyrogenase phosphatase catalytic subunit 1 [Source:HGNC Symbol;Acc:9279]
on.gene.LG11.500	ENSGACG00000009056	INVS	inversin [Source:HGNC Symbol;Acc:17870]
on.gene.LG11.504	ENSTNIG00000018380	SEC61B	Sec61 beta subunit [Source:HGNC Symbol;Acc:16993]
on.gene.LG11.506	ENSTNIG00000018382	TMEM245	transmembrane protein 245 [Source:HGNC Symbol;Acc:1363]
on.gene.LG11.508	ENSORLG00000008696	GALNT1	UDP-N-acetyl-alpha-D-galactosamine:polypeptide N-acetylgalactosaminyltransferase 1 (GalNAc-T1) [Source:HGNC Symbol;Acc:4123]
on.gene.LG11.51	ENSDARG00000017219	pabpc1a	poly A binding protein, cytoplasmic 1 a [Source:ZFIN;Acc:ZDB-GENE-030131-3238]
on.gene.LG11.510	ENSTNIG00000017346	INO80C	INO80 complex subunit C [Source:HGNC Symbol;Acc:26994]
on.gene.LG11.5160001	ENSGACG00000008909	TBRG4	transforming growth factor beta regulator 4 [Source:HGNC Symbol;Acc:17443]
on.gene.LG11.517	ENSGACG00000008888	NACAD	NAC alpha domain containing [Source:HGNC Symbol;Acc:22196]
on.gene.LG11.519	ENSGACG00000008834	STEAP4 (1 of 2)	STEAP family member 4 [Source:HGNC Symbol;Acc:21923]
on.gene.LG11.52	NONE
on.gene.LG11.523	ENSGACG00000011436	MBOAT7	membrane bound O-acyltransferase domain containing 7 [Source:HGNC Symbol;Acc:15505]
on.gene.LG11.524	ENSGACG00000010761	RPS9	ribosomal protein S9 [Source:HGNC Symbol;Acc:10442]
on.gene.LG11.525	ENSDARG00000021184	rbfox1l	RNA binding protein, fox-1 homolog (C. elegans) 1-like [Source:ZFIN;Acc:ZDB-GENE-040923-2]
on.gene.LG11.526	ENSGACG00000010754	LENG8	leukocyte receptor cluster (LRC) member 8 [Source:HGNC Symbol;Acc:15500]
on.gene.LG11.527	ENSTNIG00000008090	Q4SN79_TETNG	Chromosome 8 SCAF14543, whole genome shotgun sequence. [Source:UniProtKB/TrEMBL;Acc:Q4SN79]
on.gene.LG11.53	ENSGACG00000003655	GRHL2 (2 of 2)	grainyhead-like 2 (Drosophila) [Source:HGNC Symbol;Acc:2799]
on.gene.LG11.532	ENSTNIG00000008097	SHISA7 (2 of 2)	shisa homolog 7 (Xenopus laevis) [Source:HGNC Symbol;Acc:35409]
on.gene.LG11.535	ENSDARG00000040944	ntd5	ntl-dependent gene 5 [Source:ZFIN;Acc:ZDB-GENE-031030-7]
on.gene.LG11.537	ENSDARG00000088881	si:dkeyp-69b9.3	si:dkeyp-69b9.3 [Source:ZFIN;Acc:ZDB-GENE-100922-275]
on.gene.LG11.538	ENSDARG00000022807	zgc:101640	zgc:101640 [Source:ZFIN;Acc:ZDB-GENE-041114-158]
on.gene.LG11.54	ENSGACG00000003671	NCALD	neurocalcin delta [Source:HGNC Symbol;Acc:7655]
on.gene.LG11.544	ENSTNIG00000008105	CACNG6 (1 of 2)	calcium channel, voltage-dependent, gamma subunit 6 [Source:HGNC Symbol;Acc:13625]
on.gene.LG11.545	ENSGACG00000010632	U2AF2	U2 small nuclear RNA auxiliary factor 2 [Source:HGNC Symbol;Acc:23156]
on.gene.LG11.547	ENSTNIG00000005665	TMEM238	transmembrane protein 238 [Source:HGNC Symbol;Acc:40042]
on.gene.LG11.548	ENSDARG00000079530	si:dkey-17m8.1	si:dkey-17m8.1 [Source:ZFIN;Acc:ZDB-GENE-110411-225]
on.gene.LG11.549	NONE
on.gene.LG11.55	ENSORLG00000002567	ID4	inhibitor of DNA binding 4, dominant negative helix-loop-helix protein [Source:HGNC Symbol;Acc:5363]
on.gene.LG11.555	ENSGACG00000010556	EPN1	epsin 1 [Source:HGNC Symbol;Acc:21604]
on.gene.LG11.5560001	ENSORLG00000011664	MFAP5	microfibrillar associated protein 5 [Source:HGNC Symbol;Acc:29673]
on.gene.LG11.562	ENSGACG00000010504	RASIP1	Ras interacting protein 1 [Source:HGNC Symbol;Acc:24716]
on.gene.LG11.563	ENSORLG00000011883	EPHB6	EPH receptor B6 [Source:HGNC Symbol;Acc:3396]
on.gene.LG11.5630001	ENSDARG00000088023	si:dkey-26c10.5	si:dkey-26c10.5 [Source:ZFIN;Acc:ZDB-GENE-060607-13]
on.gene.LG11.564	ENSGACG00000010442	M6PR	mannose-6-phosphate receptor (cation dependent) [Source:HGNC Symbol;Acc:6752]
on.gene.LG11.565	ENSDARG00000002971	phc1	polyhomeotic homolog 1 [Source:ZFIN;Acc:ZDB-GENE-081022-39]
on.gene.LG11.5650001	ENSTNIG00000008053	STYK1 (2 of 2)	serine/threonine/tyrosine kinase 1 [Source:HGNC Symbol;Acc:18889]
on.gene.LG11.567	ENSGACG00000010380	CASP2	caspase 2, apoptosis-related cysteine peptidase [Source:HGNC Symbol;Acc:1503]
on.gene.LG11.568	ENSTNIG00000008050	CLCN1	chloride channel, voltage-sensitive 1 [Source:HGNC Symbol;Acc:2019]
on.gene.LG11.569	ENSTNIG00000008049	FAM131B	family with sequence similarity 131, member B [Source:HGNC Symbol;Acc:22202]
on.gene.LG11.571	NONE
on.gene.LG11.572	NONE
on.gene.LG11.575	ENSTNIG00000008042	Q4SND7_TETNG	Glyceraldehyde-3-phosphate dehydrogenase [Source:UniProtKB/TrEMBL;Acc:Q4SND7]
on.gene.LG11.577	NONE
on.gene.LG11.580	NONE
on.gene.LG11.583	ENSGACG00000010169	TAPBPL	TAP binding protein-like [Source:HGNC Symbol;Acc:30683]
on.gene.LG11.584	ENSGACG00000010132	C1R	complement component 1, r subcomponent [Source:HGNC Symbol;Acc:1246]
on.gene.LG11.586	ENSORLG00000012372	RBP5	retinol binding protein 5, cellular [Source:HGNC Symbol;Acc:15847]
on.gene.LG11.587	ENSGACG00000010111	PTPN6	protein tyrosine phosphatase, non-receptor type 6 [Source:HGNC Symbol;Acc:9658]
on.gene.LG11.588	ENSTNIG00000008031	CHD4 (1 of 2)	chromodomain helicase DNA binding protein 4 [Source:HGNC Symbol;Acc:1919]
on.gene.LG11.590	ENSDARG00000040158	cdc42l	cell division cycle 42, like [Source:ZFIN;Acc:ZDB-GENE-030131-6069]
on.gene.LG11.591	ENSGACG00000010016	ENO2 (2 of 2)	enolase 2 (gamma, neuronal) [Source:HGNC Symbol;Acc:3353]
on.gene.LG11.592	NONE
on.gene.LG11.593	ENSTNIG00000003480	ATN1	atrophin 1 [Source:HGNC Symbol;Acc:3033]
on.gene.LG11.594	ENSORLG00000012599	Q76BF5_ORYLA	Triosephosphate isomerase [Source:UniProtKB/TrEMBL;Acc:Q76BF5]
on.gene.LG11.595	ENSGACG00000009917	LPCAT3	lysophosphatidylcholine acyltransferase 3 [Source:HGNC Symbol;Acc:30244]
on.gene.LG11.596	ENSGACG00000009910	CLSTN3	calsyntenin 3 [Source:HGNC Symbol;Acc:18371]
on.gene.LG11.597	ENSGACG00000009907	PEX5	peroxisomal biogenesis factor 5 [Source:HGNC Symbol;Acc:9719]
on.gene.LG11.598	ENSORLG00000012677	GNB3 (1 of 2)	guanine nucleotide binding protein (G protein), beta polypeptide 3 [Source:HGNC Symbol;Acc:4400]
on.gene.LG11.599	ENSORLG00000012703	LEPREL2	leprecan-like 2 [Source:HGNC Symbol;Acc:19318]
on.gene.LG11.600	ENSGACG00000009840	USP5	ubiquitin specific peptidase 5 (isopeptidase T) [Source:HGNC Symbol;Acc:12628]
on.gene.LG11.602	NONE
on.gene.LG11.603	ENSORLG00000012776	A7BHQ4_ORYLA	CD4 antigen [Source:UniProtKB/TrEMBL;Acc:A7BHQ4]
on.gene.LG11.605	ENSDARG00000056379	si:ch211-154o6.6	si:ch211-154o6.6 [Source:ZFIN;Acc:ZDB-GENE-060503-576]
on.gene.LG11.6070001	ENSDARG00000070489	FP085428.1	uncharacterized protein LOC563854 [Source:RefSeq peptide;Acc:NP_001038496]
on.gene.LG11.61	ENSGACG00000003729	FAM210A	family with sequence similarity 210, member A [Source:HGNC Symbol;Acc:28346]
on.gene.LG11.610	ENSORLG00000012835	ZNF384 (2 of 2)	zinc finger protein 384 [Source:HGNC Symbol;Acc:11955]
on.gene.LG11.612	ENSGACG00000009757	DDR1	discoidin domain receptor tyrosine kinase 1 [Source:HGNC Symbol;Acc:2730]
on.gene.LG11.613	ENSTNIG00000008015	FLOT1 (1 of 2)	flotillin 1 [Source:HGNC Symbol;Acc:3757]
on.gene.LG11.614	ENSTNIG00000008014	Q4SNG9_TETNG	Chromosome 8 SCAF14543, whole genome shotgun sequence. [Source:UniProtKB/TrEMBL;Acc:Q4SNG9]
on.gene.LG11.616	ENSDARG00000058248	si:dkeyp-77h1.4	si:dkeyp-77h1.4 [Source:ZFIN;Acc:ZDB-GENE-050208-18]
on.gene.LG11.6160001	ENSDARG00000058262	CU929328.1	Uncharacterized protein [Source:UniProtKB/TrEMBL;Acc:E7F2X6]
on.gene.LG11.618	NONE
on.gene.LG11.62	ENSGACG00000003733	MC5R	melanocortin 5 receptor [Source:HGNC Symbol;Acc:6933]
on.gene.LG11.620	ENSGACG00000009564	ABHD16B	abhydrolase domain containing 16B [Source:HGNC Symbol;Acc:16128]
on.gene.LG11.621	ENSGACG00000009560	PVRL2	poliovirus receptor-related 2 (herpesvirus entry mediator B) [Source:HGNC Symbol;Acc:9707]
on.gene.LG11.622	ENSGACG00000009524	ATP1A3 (1 of 2)	ATPase, Na+/K+ transporting, alpha 3 polypeptide [Source:HGNC Symbol;Acc:801]
on.gene.LG11.623	ENSGACG00000009485	RABAC1	Rab acceptor 1 (prenylated) [Source:HGNC Symbol;Acc:9794]
on.gene.LG11.626	ENSORLG00000013228	POU2F2 (1 of 2)	POU class 2 homeobox 2 [Source:HGNC Symbol;Acc:9213]
on.gene.LG11.634	ENSORLG00000013344	ZNF574	zinc finger protein 574 [Source:HGNC Symbol;Acc:26166]
on.gene.LG11.636	ENSDARG00000095048	si:dkey-250k15.7	si:dkey-250k15.7 [Source:ZFIN;Acc:ZDB-GENE-100921-33]
on.gene.LG11.642	NONE
on.gene.LG11.643	ENSDARG00000040298	apoa4	apolipoprotein A-IV [Source:ZFIN;Acc:ZDB-GENE-030131-1263]
on.gene.LG11.644	ENSDARG00000040298	apoa4	apolipoprotein A-IV [Source:ZFIN;Acc:ZDB-GENE-030131-1263]
on.gene.LG11.6450001	ENSDARG00000092170	apoc1l	apolipoprotein C-I like [Source:ZFIN;Acc:ZDB-GENE-030131-1074]
on.gene.LG11.646	ENSDARG00000015866	apoa2	apolipoprotein A-II [Source:ZFIN;Acc:ZDB-GENE-030131-1046]
on.gene.LG11.6460001	ENSDARG00000092155	apoc2	apolipoprotein C-II [Source:ZFIN;Acc:ZDB-GENE-030131-2168]
on.gene.LG11.647	ENSTNIG00000000620	BCAM	basal cell adhesion molecule (Lutheran blood group) [Source:HGNC Symbol;Acc:6722]
on.gene.LG11.648	ENSGACG00000003476	RPS19	ribosomal protein S19 [Source:HGNC Symbol;Acc:10402]
on.gene.LG11.65	ENSTNIG00000009674	ZNF672	zinc finger protein 672 [Source:HGNC Symbol;Acc:26179]
on.gene.LG11.650	NONE
on.gene.LG11.650001	NONE
on.gene.LG11.651	ENSDARG00000079175	sc:d173	sc:d173 [Source:ZFIN;Acc:ZDB-GENE-080303-9]
on.gene.LG11.652	ENSGACG00000014000	TAF12	TAF12 RNA polymerase II, TATA box binding protein (TBP)-associated factor, 20kDa [Source:HGNC Symbol;Acc:11545]
on.gene.LG11.653	ENSDARG00000025784	zgc:112009	zgc:112009 [Source:ZFIN;Acc:ZDB-GENE-050417-172]
on.gene.LG11.656	ENSORLG00000014213	SCMH1 (2 of 2)	sex comb on midleg homolog 1 (Drosophila) [Source:HGNC Symbol;Acc:19003]
on.gene.LG11.657	ENSORLG00000014219	FOXO6 (1 of 2)	forkhead box O6 [Source:HGNC Symbol;Acc:24814]
on.gene.LG11.658	ENSDARG00000004964	cyp4t8	cytochrome P450, family 4, subfamily T, polypeptide 8 [Source:ZFIN;Acc:ZDB-GENE-031219-3]
on.gene.LG11.660	ENSGACG00000013925	C1orf38	chromosome 1 open reading frame 38 [Source:HGNC Symbol;Acc:16839]
on.gene.LG11.661	ENSORLG00000014309	RPA4	replication protein A4, 30kDa [Source:HGNC Symbol;Acc:30305]
on.gene.LG11.662	ENSORLG00000014329	SMPDL3B	sphingomyelin phosphodiesterase, acid-like 3B [Source:HGNC Symbol;Acc:21416]
on.gene.LG11.663	ENSGACG00000013897	MECR	mitochondrial trans-2-enoyl-CoA reductase [Source:HGNC Symbol;Acc:19691]
on.gene.LG11.6650001	ENSORLG00000014393	YRDC	yrdC domain containing (E. coli) [Source:HGNC Symbol;Acc:28905]
on.gene.LG11.666	ENSGACG00000013875	MTF1	metal-regulatory transcription factor 1 [Source:HGNC Symbol;Acc:7428]
on.gene.LG11.668	NONE
on.gene.LG11.673	ENSGACG00000013792	MRPS15	mitochondrial ribosomal protein S15 [Source:HGNC Symbol;Acc:14504]
on.gene.LG11.676	ENSDARG00000077555	fam176ba	family with sequence similarity 176, member Ba [Source:ZFIN;Acc:ZDB-GENE-030131-8941]
on.gene.LG11.677	NONE
on.gene.LG11.678	ENSORLG00000014550	THRAP3 (2 of 2)	thyroid hormone receptor associated protein 3 [Source:HGNC Symbol;Acc:22964]
on.gene.LG11.679	ENSDARG00000060304	map7d1a	microtubule-associated protein 7 domain containing 1a [Source:ZFIN;Acc:ZDB-GENE-060503-22]
on.gene.LG11.680	NONE
on.gene.LG11.684	ENSORLG00000014653	RSPO1	R-spondin 1 [Source:HGNC Symbol;Acc:21679]
on.gene.LG11.687	ENSORLG00000014671	FHL3 (2 of 2)	four and a half LIM domains 3 [Source:HGNC Symbol;Acc:3704]
on.gene.LG11.69	NONE
on.gene.LG11.695	ENSGACG00000013656	CNR2	cannabinoid receptor 2 (macrophage) [Source:HGNC Symbol;Acc:2160]
on.gene.LG11.698	ENSTNIG00000002424	Q4TD40_TETNG	Chromosome undetermined SCAF6541, whole genome shotgun sequence [Source:UniProtKB/TrEMBL;Acc:Q4TD40]
on.gene.LG11.699	NONE
on.gene.LG11.702	ENSORLG00000014871	MAN1C1	mannosidase, alpha, class 1C, member 1 [Source:HGNC Symbol;Acc:19080]
on.gene.LG11.703	ENSGACG00000013601	SLC9A1 (1 of 2)	solute carrier family 9, subfamily A (NHE1, cation proton antiporter 1), member 1 [Source:HGNC Symbol;Acc:11071]
on.gene.LG11.704	ENSTNIG00000012104	FAM110D	family with sequence similarity 110, member D [Source:HGNC Symbol;Acc:25860]
on.gene.LG11.705	NONE
on.gene.LG11.714	ENSORLG00000015046	IGLON5	IgLON family member 5 [Source:HGNC Symbol;Acc:34550]
on.gene.LG11.715	ENSORLG00000015114	USF2 (1 of 2)	upstream transcription factor 2, c-fos interacting [Source:HGNC Symbol;Acc:12594]
on.gene.LG11.716	NONE
on.gene.LG11.718	ENSTNIG00000012985	NES	nestin [Source:HGNC Symbol;Acc:7756]
on.gene.LG11.719	ENSTNIG00000012984	MEF2D (1 of 2)	myocyte enhancer factor 2D [Source:HGNC Symbol;Acc:6997]
on.gene.LG11.721	ENSORLG00000015596	rhbg	ammonium transporter Rh type B [Source:RefSeq peptide;Acc:NP_001098561]
on.gene.LG11.725	ENSDARG00000088113	CT573287.1	Uncharacterized protein [Source:UniProtKB/TrEMBL;Acc:E7F045]
on.gene.LG11.726	NONE
on.gene.LG11.734	ENSTNIG00000012972	NAGPA	N-acetylglucosamine-1-phosphodiester alpha-N-acetylglucosaminidase [Source:HGNC Symbol;Acc:17378]
on.gene.LG11.737	ENSDARG00000079247	si:dkey-22o22.2	si:dkey-22o22.2 [Source:ZFIN;Acc:ZDB-GENE-100922-84]
on.gene.LG11.738	ENSDARG00000086196	CABZ01027552.1	Uncharacterized protein [Source:UniProtKB/TrEMBL;Acc:E7FGZ6]
on.gene.LG11.739	ENSGACG00000012432	MAG	myelin associated glycoprotein [Source:HGNC Symbol;Acc:6783]
on.gene.LG11.746	ENSGACG00000012893	GLCCI1 (2 of 2)	glucocorticoid induced transcript 1 [Source:HGNC Symbol;Acc:18713]
on.gene.LG11.747	ENSGACG00000012887	ICA1	islet cell autoantigen 1, 69kDa [Source:HGNC Symbol;Acc:5343]
on.gene.LG11.750	ENSORLG00000016598	TMEM106B	transmembrane protein 106B [Source:HGNC Symbol;Acc:22407]
on.gene.LG11.751	ENSDARG00000077369	vwde	von Willebrand factor D and EGF domains [Source:ZFIN;Acc:ZDB-GENE-060929-1226]
on.gene.LG11.752	ENSGACG00000012815	VWDE (1 of 2)	von Willebrand factor D and EGF domains [Source:HGNC Symbol;Acc:21897]
on.gene.LG11.754	ENSGACG00000012802	ETV1	ets variant 1 [Source:HGNC Symbol;Acc:3490]
on.gene.LG11.757	ENSGACG00000012754	AGMO	alkylglycerol monooxygenase [Source:HGNC Symbol;Acc:33784]
on.gene.LG11.758	ENSGACG00000012753	MEOX2	mesenchyme homeobox 2 [Source:HGNC Symbol;Acc:7014]
on.gene.LG11.760	ENSORLG00000016721	SOSTDC1	sclerostin domain containing 1 [Source:HGNC Symbol;Acc:21748]
on.gene.LG11.763	NONE
on.gene.LG11.764	ENSGACG00000012718	HERPUD2 (1 of 2)	HERPUD family member 2 [Source:HGNC Symbol;Acc:21915]
on.gene.LG11.765	ENSGACG00000012706	TBX20	T-box 20 [Source:HGNC Symbol;Acc:11598]
on.gene.LG11.768	ENSDARG00000040130	CR391962.1	Uncharacterized protein [Source:UniProtKB/TrEMBL;Acc:F1R4S3]
on.gene.LG11.772	ENSDARG00000069981	cspg5a	chondroitin sulfate proteoglycan 5a [Source:ZFIN;Acc:ZDB-GENE-080425-4]
on.gene.LG11.782	ENSORLG00000015802	TMOD4	tropomodulin 4 (muscle) [Source:HGNC Symbol;Acc:11874]
on.gene.LG11.783	ENSGACG00000013511	MCL1	myeloid cell leukemia sequence 1 (BCL2-related) [Source:HGNC Symbol;Acc:6943]
on.gene.LG11.788	ENSORLG00000015733	CTSS (1 of 2)	cathepsin S [Source:HGNC Symbol;Acc:2545]
on.gene.LG11.789	ENSORLG00000015716	CTSK	cathepsin K [Source:HGNC Symbol;Acc:2536]
on.gene.LG11.792	ENSDARG00000040249	tlr18	toll-like receptor 18 [Source:ZFIN;Acc:ZDB-GENE-040220-2]
on.gene.LG11.793	ENSTNIG00000003926	PRDM1	PR domain containing 1, with ZNF domain [Source:HGNC Symbol;Acc:9346]
on.gene.LG11.795	ENSGACG00000001721	DCTN3	dynactin 3 (p22) [Source:HGNC Symbol;Acc:2713]
on.gene.LG11.796	ENSORLG00000015414	NT5C3	5'-nucleotidase, cytosolic III [Source:HGNC Symbol;Acc:17820]
on.gene.LG11.797	ENSORLG00000015468	BBS9	Bardet-Biedl syndrome 9 [Source:HGNC Symbol;Acc:30000]
on.gene.LG11.8	ENSGACG00000007350	HIVEP3	human immunodeficiency virus type I enhancer binding protein 3 [Source:HGNC Symbol;Acc:13561]
on.gene.LG11.800	ENSORLG00000015502	EAF1	ELL associated factor 1 [Source:HGNC Symbol;Acc:20907]
on.gene.LG11.8010001	ENSDARG00000062057	zgc:174945	zgc:174945 [Source:ZFIN;Acc:ZDB-GENE-080204-80]
on.gene.LG11.802	ENSORLG00000015519	SH3BP5	SH3-domain binding protein 5 (BTK-associated) [Source:HGNC Symbol;Acc:10827]
on.gene.LG11.807	NONE
on.gene.LG11.811	ENSGACG00000003101	IQGAP3	IQ motif containing GTPase activating protein 3 [Source:HGNC Symbol;Acc:20669]
on.gene.LG11.815	ENSTNIG00000002936	POLR3GL	polymerase (RNA) III (DNA directed) polypeptide G (32kD)-like [Source:HGNC Symbol;Acc:28466]
on.gene.LG11.817	ENSORLG00000020580	TXNIP (2 of 2)	thioredoxin interacting protein [Source:HGNC Symbol;Acc:16952]
on.gene.LG11.820	ENSTNIG00000001858	BNIPL (2 of 2)	BCL2/adenovirus E1B 19kD interacting protein like [Source:HGNC Symbol;Acc:16976]
on.gene.LG11.825	ENSORLG00000020846	SELENBP1	selenium binding protein 1 [Source:HGNC Symbol;Acc:10719]
on.gene.LG11.8280001	NONE
on.gene.LG11.83	ENSORLG00000002899	LAPTM4B (1 of 2)	lysosomal protein transmembrane 4 beta [Source:HGNC Symbol;Acc:13646]
on.gene.LG11.831	ENSGACG00000000939	DEK	DEK oncogene [Source:HGNC Symbol;Acc:2768]
on.gene.LG11.839	ENSORLG00000020841	PLEKHO1 (1 of 2)	pleckstrin homology domain containing, family O member 1 [Source:HGNC Symbol;Acc:24310]
on.gene.LG11.840	ENSDARG00000076402	si:ch211-138a11.5	si:ch211-138a11.5 [Source:ZFIN;Acc:ZDB-GENE-070912-63]
on.gene.LG11.845	NONE
on.gene.LG11.8450001	NONE
on.gene.LG11.846	ENSGACG00000002958	KIAA0319	KIAA0319 [Source:HGNC Symbol;Acc:21580]
on.gene.LG11.85	ENSDARG00000090127	CR855997.3	Uncharacterized protein [Source:UniProtKB/TrEMBL;Acc:E7FDF8]
on.gene.LG11.850	ENSGACG00000003034	SIGLEC15	sialic acid binding Ig-like lectin 15 [Source:HGNC Symbol;Acc:27596]
on.gene.LG11.855	ENSORLG00000007040	MRPS12	mitochondrial ribosomal protein S12 [Source:HGNC Symbol;Acc:10380]
on.gene.LG11.858	ENSDARG00000077155	TMEM116	transmembrane protein 116 [Source:HGNC Symbol;Acc:25084]
on.gene.LG11.861	NONE
on.gene.LG11.866	NONE
on.gene.LG11.868	ENSORLG00000020360	ATP2C1	ATPase, Ca++ transporting, type 2C, member 1 [Source:HGNC Symbol;Acc:13211]
on.gene.LG11.869	ENSORLG00000016926	CMTM6	CKLF-like MARVEL transmembrane domain containing 6 [Source:HGNC Symbol;Acc:19177]
on.gene.LG11.8700001	NONE
on.gene.LG11.871	ENSTNIG00000001633	DCST2	DC-STAMP domain containing 2 [Source:HGNC Symbol;Acc:26562]
on.gene.LG11.872	ENSTNIG00000006186	DCST1	DC-STAMP domain containing 1 [Source:HGNC Symbol;Acc:26539]
on.gene.LG11.873	ENSGACG00000000876	ADAM15	ADAM metallopeptidase domain 15 [Source:HGNC Symbol;Acc:193]
on.gene.LG11.880	ENSGACG00000000896	TG	thyroglobulin [Source:HGNC Symbol;Acc:11764]
on.gene.LG11.884	ENSDARG00000018048	zgc:171704	zgc:171704 [Source:ZFIN;Acc:ZDB-GENE-070820-16]
on.gene.LG11.885	ENSTNIG00000006185	PLIN1	perilipin 1 [Source:HGNC Symbol;Acc:9076]
on.gene.LG11.886	ENSGACG00000003136	SYT11	synaptotagmin XI [Source:HGNC Symbol;Acc:19239]
on.gene.LG11.889	ENSGACG00000003156	THBS3	thrombospondin 3 [Source:HGNC Symbol;Acc:11787]
on.gene.LG11.89	ENSGACG00000012531	ADAMTS19	ADAM metallopeptidase with thrombospondin type 1 motif, 19 [Source:HGNC Symbol;Acc:17111]
on.gene.LG11.892	NONE
on.gene.LG11.893	ENSDARG00000018853	si:dkey-199f5.8	si:dkey-199f5.8 [Source:ZFIN;Acc:ZDB-GENE-030131-4733]
on.gene.LG11.895	ENSGACG00000012379	PSMC4	proteasome (prosome, macropain) 26S subunit, ATPase, 4 [Source:HGNC Symbol;Acc:9551]
on.gene.LG11.898	ENSGACG00000012361	GRAMD1A	GRAM domain containing 1A [Source:HGNC Symbol;Acc:29305]
on.gene.LG11.899	ENSORLG00000016768	SCN1B (3 of 3)	sodium channel, voltage-gated, type I, beta subunit [Source:HGNC Symbol;Acc:10586]
on.gene.LG11.90	ENSGACG00000013974	MTHFS	5,10-methenyltetrahydrofolate synthetase (5-formyltetrahydrofolate cyclo-ligase) [Source:HGNC Symbol;Acc:7437]
on.gene.LG11.905	ENSDARG00000053868	etv2	ets variant gene 2 [Source:ZFIN;Acc:ZDB-GENE-050622-14]
on.gene.LG11.906	ENSDARG00000040080	fli1b	friend leukemia integration 1b [Source:ZFIN;Acc:ZDB-GENE-031114-3]
on.gene.LG11.909	ENSDARG00000087596	CT573389.2	Uncharacterized protein [Source:UniProtKB/TrEMBL;Acc:E7F6F8]
on.gene.LG11.91	NONE
on.gene.LG11.910	ENSDARG00000010782	zgc:55621	zgc:55621 [Source:ZFIN;Acc:ZDB-GENE-040426-762]
on.gene.LG11.912	ENSORLG00000015985	RNF223	ring finger protein 223 [Source:HGNC Symbol;Acc:40020]
on.gene.LG11.915	ENSTNIG00000011647	GABBR1	gamma-aminobutyric acid (GABA) B receptor, 1 [Source:HGNC Symbol;Acc:4070]
on.gene.LG11.917	ENSTNIG00000000171	LTA	lymphotoxin alpha (TNF superfamily, member 1) [Source:HGNC Symbol;Acc:6709]
on.gene.LG11.920	ENSGACG00000013337	BAG6 (2 of 2)	BCL2-associated athanogene 6 [Source:HGNC Symbol;Acc:13919]
on.gene.LG11.925	ENSGACG00000013285	LMNA (1 of 2)	lamin A/C [Source:HGNC Symbol;Acc:6636]
on.gene.LG11.926	ENSGACG00000013282	MEX3A	mex-3 homolog A (C. elegans) [Source:HGNC Symbol;Acc:33482]
on.gene.LG11.928	ENSGACG00000013259	RAB11A	RAB11A, member RAS oncogene family [Source:HGNC Symbol;Acc:9760]
on.gene.LG11.93	ENSDARG00000078541	CERS3 (2 of 2)	ceramide synthase 3 [Source:HGNC Symbol;Acc:23752]
on.gene.LG11.930	ENSGACG00000013237	LAMTOR2	late endosomal/lysosomal adaptor, MAPK and MTOR activator 2 [Source:HGNC Symbol;Acc:29796]
on.gene.LG11.933	ENSDARG00000089399	tmem176l.2	transmembrane protein 176l.2 [Source:ZFIN;Acc:ZDB-GENE-080829-12]
on.gene.LG11.938	ENSDARG00000061481	CABZ01041812.1	Uncharacterized protein [Source:UniProtKB/TrEMBL;Acc:E7FGT6]
on.gene.LG11.939	ENSDARG00000039871	rpz4	rapunzel 4 [Source:ZFIN;Acc:ZDB-GENE-050417-472]
on.gene.LG11.940	ENSDARG00000075718	rpz5	rapunzel 5 [Source:ZFIN;Acc:ZDB-GENE-030131-4678]
on.gene.LG11.9430001	ENSGACG00000013202	IL21R (1 of 3)	interleukin 21 receptor [Source:HGNC Symbol;Acc:6006]
on.gene.LG11.944	ENSGACG00000013194	IL21R (2 of 3)	interleukin 21 receptor [Source:HGNC Symbol;Acc:6006]
on.gene.LG11.947	ENSGACG00000013181	SV2A (1 of 2)	synaptic vesicle glycoprotein 2A [Source:HGNC Symbol;Acc:20566]
on.gene.LG11.951	ENSORLG00000016263	Q8JJC6_ORYLA	RNA binding motif protein 8 [Source:RefSeq peptide;Acc:NP_001098149]
on.gene.LG11.953	ENSGACG00000013148	PAQR6	progestin and adipoQ receptor family member VI [Source:HGNC Symbol;Acc:30132]
on.gene.LG11.958	ENSGACG00000013112	RGL2	ral guanine nucleotide dissociation stimulator-like 2 [Source:HGNC Symbol;Acc:9769]
on.gene.LG11.960	ENSTNIG00000003901	GPSM3	G-protein signaling modulator 3 [Source:HGNC Symbol;Acc:13945]
on.gene.LG11.961	ENSTNIG00000003902	Q4T6I3_TETNG	Chromosome 8 SCAF8740, whole genome shotgun sequence [Source:UniProtKB/TrEMBL;Acc:Q4T6I3]
on.gene.LG11.9620002	ENSTNIG00000000469	Q4S9E3_TETNG	Chromosome undetermined SCAF14699, whole genome shotgun sequence. [Source:UniProtKB/TrEMBL;Acc:Q4S9E3]
on.gene.LG11.963	ENSDARG00000088308	notchl	notch homolog, like [Source:ZFIN;Acc:ZDB-GENE-070220-2]
on.gene.LG11.964	ENSGACG00000013054	TAP1	transporter 1, ATP-binding cassette, sub-family B (MDR/TAP) [Source:HGNC Symbol;Acc:43]
on.gene.LG11.965	ENSGACG00000013037	BRD2 (1 of 2)	bromodomain containing 2 [Source:HGNC Symbol;Acc:1103]
on.gene.LG11.968	ENSGACG00000013026	CRISP3	cysteine-rich secretory protein 3 [Source:HGNC Symbol;Acc:16904]
on.gene.LG11.972	ENSTNIG00000011663	SATB1 (1 of 2)	SATB homeobox 1 [Source:HGNC Symbol;Acc:10541]
on.gene.LG11.974	ENSORLG00000016458	RAB5A (1 of 2)	RAB5A, member RAS oncogene family [Source:HGNC Symbol;Acc:9783]
on.gene.LG11.975	ENSGACG00000012978	ZNF385D (1 of 2)	zinc finger protein 385D [Source:HGNC Symbol;Acc:26191]
on.gene.LG11.977	ENSTNIG00000011659	Q4S9C4_TETNG	Chromosome undetermined SCAF14699, whole genome shotgun sequence. [Source:UniProtKB/TrEMBL;Acc:Q4S9C4]
on.gene.LG12.102	ENSORLG00000015770	UPB1	ureidopropionase, beta [Source:HGNC Symbol;Acc:16297]
on.gene.LG12.106	ENSGACG00000013323	SMAD2 (1 of 2)	SMAD family member 2 [Source:HGNC Symbol;Acc:6768]
on.gene.LG12.11	ENSGACG00000003512	CRB2 (1 of 2)	crumbs homolog 2 (Drosophila) [Source:HGNC Symbol;Acc:18688]
on.gene.LG12.110	ENSGACG00000013291	ZNF703 (2 of 2)	zinc finger protein 703 [Source:HGNC Symbol;Acc:25883]
on.gene.LG12.112	ENSGACG00000013278	CH25H	cholesterol 25-hydroxylase [Source:HGNC Symbol;Acc:1907]
on.gene.LG12.113	ENSGACG00000013276	BMP10 (1 of 2)	bone morphogenetic protein 10 [Source:HGNC Symbol;Acc:20869]
on.gene.LG12.114	ENSGACG00000013273	ARHGAP25	Rho GTPase activating protein 25 [Source:HGNC Symbol;Acc:28951]
on.gene.LG12.12	ENSORLG00000016465	LHX2	LIM homeobox 2 [Source:HGNC Symbol;Acc:6594]
on.gene.LG12.120	ENSGACG00000013189	ADD2	adducin 2 (beta) [Source:HGNC Symbol;Acc:244]
on.gene.LG12.1260001	ENSORLG00000015340	AP3M2	adaptor-related protein complex 3, mu 2 subunit [Source:HGNC Symbol;Acc:570]
on.gene.LG12.131	ENSGACG00000013057	TBX1	T-box 1 [Source:HGNC Symbol;Acc:11592]
on.gene.LG12.133	ENSGACG00000013011	TXNRD2	thioredoxin reductase 2 [Source:HGNC Symbol;Acc:18155]
on.gene.LG12.142	ENSDARG00000094887	si:ch211-170d8.2	si:ch211-170d8.2 [Source:ZFIN;Acc:ZDB-GENE-030328-34]
on.gene.LG12.146	ENSORLG00000019978	MSI1 (2 of 2)	musashi homolog 1 (Drosophila) [Source:HGNC Symbol;Acc:7330]
on.gene.LG12.148	ENSORLG00000014721	C12orf43	chromosome 12 open reading frame 43 [Source:HGNC Symbol;Acc:25719]
on.gene.LG12.1480001	ENSGACG00000012704	UNC119B	unc-119 homolog B (C. elegans) [Source:HGNC Symbol;Acc:16488]
on.gene.LG12.150	ENSGACG00000012715	RNF10	ring finger protein 10 [Source:HGNC Symbol;Acc:10055]
on.gene.LG12.154	ENSGACG00000012778	PXN (2 of 2)	paxillin [Source:HGNC Symbol;Acc:9718]
on.gene.LG12.1580001	ENSGACG00000012817	IDUA	iduronidase, alpha-L- [Source:HGNC Symbol;Acc:5391]
on.gene.LG12.164	ENSTNIG00000016753	FBRSL1	fibrosin-like 1 [Source:HGNC Symbol;Acc:29308]
on.gene.LG12.166	NONE
on.gene.LG12.167	ENSGACG00000012921	GOLGA3	golgin A3 [Source:HGNC Symbol;Acc:4426]
on.gene.LG12.168	ENSGACG00000012934	ANKLE2	ankyrin repeat and LEM domain containing 2 [Source:HGNC Symbol;Acc:29101]
on.gene.LG12.169	ENSORLG00000015061	PGAM5	phosphoglycerate mutase family member 5 [Source:HGNC Symbol;Acc:28763]
on.gene.LG12.170	ENSGACG00000012949	ZDHHC8	zinc finger, DHHC-type containing 8 [Source:HGNC Symbol;Acc:18474]
on.gene.LG12.170001	ENSGACG00000003560	NR6A1	nuclear receptor subfamily 6, group A, member 1 [Source:HGNC Symbol;Acc:7985]
on.gene.LG12.171	ENSGACG00000012965	TRMT2A	tRNA methyltransferase 2 homolog A (S. cerevisiae) [Source:HGNC Symbol;Acc:24974]
on.gene.LG12.172	ENSGACG00000012975	DGCR8	DiGeorge syndrome critical region gene 8 [Source:HGNC Symbol;Acc:2847]
on.gene.LG12.175	ENSDARG00000023526	ggt1a	gamma-glutamyltransferase 1a [Source:ZFIN;Acc:ZDB-GENE-040426-1388]
on.gene.LG12.183	ENSGACG00000012438	KLHL22	kelch-like 22 (Drosophila) [Source:HGNC Symbol;Acc:25888]
on.gene.LG12.187	ENSORLG00000014240	Q8JIQ8_ORYLA	Putative uncharacterized protein FLJ20038 [Source:UniProtKB/TrEMBL;Acc:Q8JIQ8]
on.gene.LG12.189	ENSORLG00000014206	Q91176_ORYLA	fibroblast growth factor receptor 1 [Source:RefSeq peptide;Acc:NP_001098367]
on.gene.LG12.192	ENSGACG00000012373	CCDC92	coiled-coil domain containing 92 [Source:HGNC Symbol;Acc:29563]
on.gene.LG12.196	ENSGACG00000012316	ULK1 (2 of 2)	unc-51-like kinase 1 (C. elegans) [Source:HGNC Symbol;Acc:12558]
on.gene.LG12.197	ENSGACG00000012305	GPR133	G protein-coupled receptor 133 [Source:HGNC Symbol;Acc:19893]
on.gene.LG12.198	ENSGACG00000012244	STX2 (1 of 2)	syntaxin 2 [Source:HGNC Symbol;Acc:3403]
on.gene.LG12.199	ENSGACG00000012233	RIMBP2 (1 of 2)	RIMS binding protein 2 [Source:HGNC Symbol;Acc:30339]
on.gene.LG12.2000001	ENSORLG00000013641	FZD10	frizzled family receptor 10 [Source:HGNC Symbol;Acc:4039]
on.gene.LG12.203	ENSDARG00000075837	si:dkey-1d7.3	si:dkey-1d7.3 [Source:ZFIN;Acc:ZDB-GENE-091118-46]
on.gene.LG12.2070001	ENSGACG00000012150	IER5L (2 of 2)	immediate early response 5-like [Source:HGNC Symbol;Acc:23679]
on.gene.LG12.208	ENSGACG00000012112	CRAT (1 of 2)	carnitine O-acetyltransferase [Source:HGNC Symbol;Acc:2342]
on.gene.LG12.209	ENSGACG00000012089	ADAMTS13	ADAM metallopeptidase with thrombospondin type 1 motif, 13 [Source:HGNC Symbol;Acc:1366]
on.gene.LG12.211	ENSORLG00000013379	HMCN2	hemicentin 2 [Source:HGNC Symbol;Acc:21293]
on.gene.LG12.212	ENSTNIG00000005995	Q4SWS8_TETNG	Chromosome undetermined SCAF13532, whole genome shotgun sequence. [Source:UniProtKB/TrEMBL;Acc:Q4SWS8]
on.gene.LG12.213	ENSORLG00000013322	ZBTB34	zinc finger and BTB domain containing 34 [Source:HGNC Symbol;Acc:31446]
on.gene.LG12.216	ENSGACG00000012015	LMX1B (1 of 2)	LIM homeobox transcription factor 1, beta [Source:HGNC Symbol;Acc:6654]
on.gene.LG12.218	ENSGACG00000011999	PBX3	pre-B-cell leukemia homeobox 3 [Source:HGNC Symbol;Acc:8634]
on.gene.LG12.219	ENSGACG00000011979	GAPVD1	GTPase activating protein and VPS9 domains 1 [Source:HGNC Symbol;Acc:23375]
on.gene.LG12.2210001	ENSGACG00000011961	SYN1	synapsin I [Source:HGNC Symbol;Acc:11494]
on.gene.LG12.222	ENSDARG00000068409	vgll4l	vestigial like 4 like [Source:ZFIN;Acc:ZDB-GENE-070112-1682]
on.gene.LG12.224	ENSGACG00000011932	RASAL1	RAS protein activator like 1 (GAP1 like) [Source:HGNC Symbol;Acc:9873]
on.gene.LG12.226	ENSORLG00000013067	SLC7A4	solute carrier family 7 (orphan transporter), member 4 [Source:HGNC Symbol;Acc:11062]
on.gene.LG12.227	ENSGACG00000011920	CCDC157	coiled-coil domain containing 157 [Source:HGNC Symbol;Acc:33854]
on.gene.LG12.229	ENSDARG00000011122	pptc7	PTC7 protein phosphatase homolog (S. cerevisiae) [Source:ZFIN;Acc:ZDB-GENE-041114-74]
on.gene.LG12.230	ENSDARG00000078356	aplnra	apelin receptor a [Source:ZFIN;Acc:ZDB-GENE-060929-512]
on.gene.LG12.231	ENSORLG00000012993	HPD	4-hydroxyphenylpyruvate dioxygenase [Source:HGNC Symbol;Acc:5147]
on.gene.LG12.232	ENSGACG00000011872	SETD1B (2 of 2)	SET domain containing 1B [Source:HGNC Symbol;Acc:29187]
on.gene.LG12.233	ENSGACG00000011865	ORAI1 (1 of 2)	ORAI calcium release-activated calcium modulator 1 [Source:HGNC Symbol;Acc:25896]
on.gene.LG12.237	ENSORLG00000012899	RICTOR	RPTOR independent companion of MTOR, complex 2 [Source:HGNC Symbol;Acc:28611]
on.gene.LG12.24	ENSGACG00000003569	OLFML2A	olfactomedin-like 2A [Source:HGNC Symbol;Acc:27270]
on.gene.LG12.243	ENSGACG00000011824	NONO	non-POU domain containing, octamer-binding [Source:HGNC Symbol;Acc:7871]
on.gene.LG12.244	NONE
on.gene.LG12.246	ENSORLG00000012688	Q000A8_ORYLA	steroidogenic acute regulatory protein [Source:RefSeq peptide;Acc:NP_001098380]
on.gene.LG12.249	ENSGACG00000011758	BAG4	BCL2-associated athanogene 4 [Source:HGNC Symbol;Acc:940]
on.gene.LG12.250	NONE
on.gene.LG12.2500001	ENSDARG00000091136	zgc:174259	zgc:174259 [Source:ZFIN;Acc:ZDB-GENE-080213-10]
on.gene.LG12.252	ENSTNIG00000004551	Q4T3D2_TETNG	Chromosome undetermined SCAF10097, whole genome shotgun sequence [Source:UniProtKB/TrEMBL;Acc:Q4T3D2]
on.gene.LG12.256	ENSGACG00000011569	TRPM6	transient receptor potential cation channel, subfamily M, member 6 [Source:HGNC Symbol;Acc:17995]
on.gene.LG12.2590001	ENSORLG00000012381	O93446_ORYLA	annexin max3 [Source:RefSeq peptide;Acc:NP_001098295]
on.gene.LG12.26	ENSGACG00000003574	RPL35	ribosomal protein L35 [Source:HGNC Symbol;Acc:10344]
on.gene.LG12.269	ENSGACG00000011494	ZFAND5 (2 of 2)	zinc finger, AN1-type domain 5 [Source:HGNC Symbol;Acc:13008]
on.gene.LG12.273	ENSORLG00000012192	IGSF9 (1 of 2)	immunoglobulin superfamily, member 9 [Source:HGNC Symbol;Acc:18132]
on.gene.LG12.276	ENSGACG00000011380	DPYSL2 (2 of 2)	dihydropyrimidinase-like 2 [Source:HGNC Symbol;Acc:3014]
on.gene.LG12.277	ENSGACG00000011374	BNIP3L (2 of 2)	BCL2/adenovirus E1B 19kDa interacting protein 3-like [Source:HGNC Symbol;Acc:1085]
on.gene.LG12.280	ENSORLG00000012014	RPH3A (2 of 2)	rabphilin 3A homolog (mouse) [Source:HGNC Symbol;Acc:17056]
on.gene.LG12.2800001	NONE
on.gene.LG12.289	ENSORLG00000011981	PLA2G3 (2 of 2)	phospholipase A2, group III [Source:HGNC Symbol;Acc:17934]
on.gene.LG12.290	ENSORLG00000011900	GPSM2	G-protein signaling modulator 2 [Source:HGNC Symbol;Acc:29501]
on.gene.LG12.291	ENSORLG00000011900	GPSM2	G-protein signaling modulator 2 [Source:HGNC Symbol;Acc:29501]
on.gene.LG12.294	ENSORLG00000011848	MN1	meningioma (disrupted in balanced translocation) 1 [Source:HGNC Symbol;Acc:7180]
on.gene.LG12.298	ENSORLG00000011829	TGOLN2	trans-golgi network protein 2 [Source:HGNC Symbol;Acc:15450]
on.gene.LG12.300	ENSDARG00000038576	ube2d1	ubiquitin-conjugating enzyme E2D 1 (UBC4/5 homolog, yeast) [Source:ZFIN;Acc:ZDB-GENE-030131-2735]
on.gene.LG12.3000001	ENSGACG00000011159	GINS4	GINS complex subunit 4 (Sld5 homolog) [Source:HGNC Symbol;Acc:28226]
on.gene.LG12.301	ENSDARG00000015657	zgc:77112	zgc:77112 [Source:ZFIN;Acc:ZDB-GENE-040426-2219]
on.gene.LG12.302	ENSDARG00000078176	CABZ01070468.1	Uncharacterized protein [Source:UniProtKB/TrEMBL;Acc:E7FFZ7]
on.gene.LG12.308	ENSORLG00000011445	SORBS3	sorbin and SH3 domain containing 3 [Source:HGNC Symbol;Acc:30907]
on.gene.LG12.3080001	NONE
on.gene.LG12.309	ENSGACG00000011056	PDLIM2	PDZ and LIM domain 2 (mystique) [Source:HGNC Symbol;Acc:13992]
on.gene.LG12.311	ENSTNIG00000002950	Q4TAH5_TETNG	Chromosome undetermined SCAF7325, whole genome shotgun sequence. [Source:UniProtKB/TrEMBL;Acc:Q4TAH5]
on.gene.LG12.3130001	ENSORLG00000011365	ADRB3	adrenoceptor beta 3 [Source:HGNC Symbol;Acc:288]
on.gene.LG12.317	NONE
on.gene.LG12.318	ENSORLG00000011344	MED22	mediator complex subunit 22 [Source:HGNC Symbol;Acc:11477]
on.gene.LG12.3190001	ENSORLG00000011320	NFU1	NFU1 iron-sulfur cluster scaffold homolog (S. cerevisiae) [Source:HGNC Symbol;Acc:16287]
on.gene.LG12.32	ENSGACG00000003297	DFNB31 (2 of 2)	deafness, autosomal recessive 31 [Source:HGNC Symbol;Acc:16361]
on.gene.LG12.323	ENSGACG00000010935	ANTXR1 (1 of 2)	anthrax toxin receptor 1 [Source:HGNC Symbol;Acc:21014]
on.gene.LG12.325	ENSGACG00000010897	BMP1 (1 of 2)	bone morphogenetic protein 1 [Source:HGNC Symbol;Acc:1067]
on.gene.LG12.326	ENSGACG00000010886	PTCHD2	patched domain containing 2 [Source:HGNC Symbol;Acc:29251]
on.gene.LG12.329	ENSDARG00000068026	CABZ01071153.1	Uncharacterized protein [Source:UniProtKB/TrEMBL;Acc:E7F992]
on.gene.LG12.330	ENSDARG00000078399	CABZ01071162.1	Uncharacterized protein [Source:UniProtKB/TrEMBL;Acc:E7F351]
on.gene.LG12.331	ENSGACG00000010828	BIN3	bridging integrator 3 [Source:HGNC Symbol;Acc:1054]
on.gene.LG12.335	ENSGACG00000010796	RHOBTB2	Rho-related BTB domain containing 2 [Source:HGNC Symbol;Acc:18756]
on.gene.LG12.336	ENSORLG00000010957	IDO2	indoleamine 2,3-dioxygenase 2 [Source:HGNC Symbol;Acc:27269]
on.gene.LG12.338	ENSGACG00000010776	NKX3-1	NK3 homeobox 1 [Source:HGNC Symbol;Acc:7838]
on.gene.LG12.339	ENSORLG00000010917	SLC25A37	solute carrier family 25 (mitochondrial iron transporter), member 37 [Source:HGNC Symbol;Acc:29786]
on.gene.LG12.341	ENSGACG00000010716	GDA	guanine deaminase [Source:HGNC Symbol;Acc:4212]
on.gene.LG12.343	ENSGACG00000010690	TMEM2	transmembrane protein 2 [Source:HGNC Symbol;Acc:11869]
on.gene.LG12.347	ENSGACG00000010656	FAM219A (2 of 2)	family with sequence similarity 219, member A [Source:HGNC Symbol;Acc:19920]
on.gene.LG12.348	ENSGACG00000010607	BCO2 (3 of 3)	beta-carotene oxygenase 2 [Source:HGNC Symbol;Acc:18503]
on.gene.LG12.351	ENSTNIG00000009891	HSPB11	heat shock protein family B (small), member 11 [Source:HGNC Symbol;Acc:25019]
on.gene.LG12.359	ENSGACG00000010487	GPR98	G protein-coupled receptor 98 [Source:HGNC Symbol;Acc:17416]
on.gene.LG12.360	ENSGACG00000010472	ARRDC3	arrestin domain containing 3 [Source:HGNC Symbol;Acc:29263]
on.gene.LG12.361	ENSGACG00000010433	TTC37	tetratricopeptide repeat domain 37 [Source:HGNC Symbol;Acc:23639]
on.gene.LG12.364	ENSTNIG00000000095	MCTP1 (2 of 3)	multiple C2 domains, transmembrane 1 [Source:HGNC Symbol;Acc:26183]
on.gene.LG12.366	ENSGACG00000010402	KIAA0825	KIAA0825 [Source:HGNC Symbol;Acc:28532]
on.gene.LG12.367	ENSGACG00000010385	NR2F1	nuclear receptor subfamily 2, group F, member 1 [Source:HGNC Symbol;Acc:7975]
on.gene.LG12.371	ENSDARG00000067664	si:dkey-172m14.2	si:dkey-172m14.2 [Source:ZFIN;Acc:ZDB-GENE-060526-222]
on.gene.LG12.372	ENSDARG00000067664	si:dkey-172m14.2	si:dkey-172m14.2 [Source:ZFIN;Acc:ZDB-GENE-060526-222]
on.gene.LG12.373	ENSGACG00000010315	AQP3	aquaporin 3 (Gill blood group) [Source:HGNC Symbol;Acc:636]
on.gene.LG12.375	ENSGACG00000010315	AQP3	aquaporin 3 (Gill blood group) [Source:HGNC Symbol;Acc:636]
on.gene.LG12.378	ENSDARG00000016868	rhobtb2a	Rho-related BTB domain containing 2a [Source:ZFIN;Acc:ZDB-GENE-060315-11]
on.gene.LG12.379	ENSDARG00000032482	si:dkey-40c11.2	si:dkey-40c11.2 [Source:ZFIN;Acc:ZDB-GENE-060526-300]
on.gene.LG12.382	ENSGACG00000010270	MEF2C (1 of 2)	myocyte enhancer factor 2C [Source:HGNC Symbol;Acc:6996]
on.gene.LG12.385	ENSGACG00000010257	TMEM161B	transmembrane protein 161B [Source:HGNC Symbol;Acc:28483]
on.gene.LG12.388	ENSGACG00000010214	EDIL3	EGF-like repeats and discoidin I-like domains 3 [Source:HGNC Symbol;Acc:3173]
on.gene.LG12.389	ENSDARG00000089769	hapln1a	hyaluronan and proteoglycan link protein 1a [Source:ZFIN;Acc:ZDB-GENE-050302-175]
on.gene.LG12.39	ENSORLG00000016798	MRPL41	mitochondrial ribosomal protein L41 [Source:HGNC Symbol;Acc:14492]
on.gene.LG12.390	ENSTNIG00000015434	VCAN	versican [Source:HGNC Symbol;Acc:2464]
on.gene.LG12.391	NONE
on.gene.LG12.392	ENSDARG00000039443	zgc:110353	zgc:110353 [Source:ZFIN;Acc:ZDB-GENE-050417-310]
on.gene.LG12.3920001	ENSDARG00000032444	CABZ01030429.1	NA
on.gene.LG12.3940001	NONE
on.gene.LG12.396	ENSGACG00000009985	UNC45B	unc-45 homolog B (C. elegans) [Source:HGNC Symbol;Acc:14304]
on.gene.LG12.398	ENSGACG00000009965	KIF2B (1 of 3)	kinesin family member 2B [Source:HGNC Symbol;Acc:29443]
on.gene.LG12.4	NONE
on.gene.LG12.401	ENSORLG00000009070	JMY (2 of 2)	junction mediating and regulatory protein, p53 cofactor [Source:HGNC Symbol;Acc:28916]
on.gene.LG12.402	ENSGACG00000009905	HOMER1 (2 of 2)	homer homolog 1 (Drosophila) [Source:HGNC Symbol;Acc:17512]
on.gene.LG12.404	ENSGACG00000009895	CMYA5	cardiomyopathy associated 5 [Source:HGNC Symbol;Acc:14305]
on.gene.LG12.406	ENSORLG00000008957	THBS4 (2 of 2)	thrombospondin 4 [Source:HGNC Symbol;Acc:11788]
on.gene.LG12.407	ENSGACG00000009870	SERINC5	serine incorporator 5 [Source:HGNC Symbol;Acc:18825]
on.gene.LG12.41	ENSGACG00000003622	SH3GLB2 (1 of 2)	SH3-domain GRB2-like endophilin B2 [Source:HGNC Symbol;Acc:10834]
on.gene.LG12.410	ENSDARG00000051914	slc14a2	solute carrier family 14 (urea transporter), member 2 [Source:ZFIN;Acc:ZDB-GENE-030131-4833]
on.gene.LG12.411	ENSGACG00000009799	LNPEP	leucyl/cystinyl aminopeptidase [Source:HGNC Symbol;Acc:6656]
on.gene.LG12.412	ENSGACG00000009777	ERAP2	endoplasmic reticulum aminopeptidase 2 [Source:HGNC Symbol;Acc:29499]
on.gene.LG12.413	ENSGACG00000009766	RGMB	RGM domain family, member B [Source:HGNC Symbol;Acc:26896]
on.gene.LG12.418	ENSORLG00000008476	VCP	valosin containing protein [Source:HGNC Symbol;Acc:12666]
on.gene.LG12.423	ENSDARG00000079745	si:ch211-166a6.5	si:ch211-166a6.5 [Source:ZFIN;Acc:ZDB-GENE-030131-9913]
on.gene.LG12.425	ENSTNIG00000015909	PLEKHA2	pleckstrin homology domain containing, family A (phosphoinositide binding specific) member 2 [Source:HGNC Symbol;Acc:14336]
on.gene.LG12.427	ENSORLG00000008185	tbx5	T-box 5 [Source:RefSeq peptide;Acc:NP_001188429]
on.gene.LG12.430001	ENSGACG00000003617	MEGF9	multiple EGF-like-domains 9 [Source:HGNC Symbol;Acc:3234]
on.gene.LG12.431	ENSGACG00000009535	SLC24A6	solute carrier family 24 (sodium/lithium/calcium exchanger), member 6 [Source:HGNC Symbol;Acc:26175]
on.gene.LG12.433	ENSDARG00000063288	slc2a11b	solute carrier family 2 (facilitated glucose transporter), member 11b [Source:ZFIN;Acc:ZDB-GENE-070705-96]
on.gene.LG12.434	ENSDARG00000068863	si:dkey-98f17.5	si:dkey-98f17.5 [Source:ZFIN;Acc:ZDB-GENE-060526-354]
on.gene.LG12.437	ENSORLG00000007922	LZTR1	leucine-zipper-like transcription regulator 1 [Source:HGNC Symbol;Acc:6742]
on.gene.LG12.442	ENSGACG00000009222	ACACB	acetyl-CoA carboxylase beta [Source:HGNC Symbol;Acc:85]
on.gene.LG12.4480005	NONE
on.gene.LG12.451	NONE
on.gene.LG12.452	ENSGACG00000009100	GIT2 (1 of 2)	G protein-coupled receptor kinase interacting ArfGAP 2 [Source:HGNC Symbol;Acc:4273]
on.gene.LG12.455	ENSORLG00000007192	SGSM1 (1 of 2)	small G protein signaling modulator 1 [Source:HGNC Symbol;Acc:29410]
on.gene.LG12.457	ENSGACG00000008963	PXMP2	peroxisomal membrane protein 2, 22kDa [Source:HGNC Symbol;Acc:9716]
on.gene.LG12.458	ENSGACG00000008939	UNG	uracil-DNA glycosylase [Source:HGNC Symbol;Acc:12572]
on.gene.LG12.46	ENSGACG00000003784	OCLN (2 of 2)	occludin [Source:HGNC Symbol;Acc:8104]
on.gene.LG12.462	ENSGACG00000008861	DAO	D-amino-acid oxidase [Source:HGNC Symbol;Acc:2671]
on.gene.LG12.463	ENSORLG00000007030	SSH1	slingshot homolog 1 (Drosophila) [Source:HGNC Symbol;Acc:30579]
on.gene.LG12.464	ENSGACG00000008816	CORO1C (1 of 2)	coronin, actin binding protein, 1C [Source:HGNC Symbol;Acc:2254]
on.gene.LG12.465	ENSGACG00000008814	TMEM119 (1 of 2)	transmembrane protein 119 [Source:HGNC Symbol;Acc:27884]
on.gene.LG12.468	ENSGACG00000008784	FICD	FIC domain containing [Source:HGNC Symbol;Acc:18416]
on.gene.LG12.47	ENSGACG00000003797	MARVELD2 (2 of 2)	MARVEL domain containing 2 [Source:HGNC Symbol;Acc:26401]
on.gene.LG12.473	ENSORLG00000006835	LIMK2	LIM domain kinase 2 [Source:HGNC Symbol;Acc:6614]
on.gene.LG12.476	ENSGACG00000008633	DNAH10	dynein, axonemal, heavy chain 10 [Source:HGNC Symbol;Acc:2941]
on.gene.LG12.477	ENSGACG00000008631	EMID1	EMI domain containing 1 [Source:HGNC Symbol;Acc:18036]
on.gene.LG12.481	ENSGACG00000008581	AP1B1	adaptor-related protein complex 1, beta 1 subunit [Source:HGNC Symbol;Acc:554]
on.gene.LG12.483	ENSORLG00000006598	OSBP2 (1 of 2)	oxysterol binding protein 2 [Source:HGNC Symbol;Acc:8504]
on.gene.LG12.4850001	ENSGACG00000008530	TCN2	transcobalamin II [Source:HGNC Symbol;Acc:11653]
on.gene.LG12.488	ENSGACG00000008464	ANK1 (2 of 2)	ankyrin 1, erythrocytic [Source:HGNC Symbol;Acc:492]
on.gene.LG12.489	ENSTNIG00000015845	EBF2	early B-cell factor 2 [Source:HGNC Symbol;Acc:19090]
on.gene.LG12.491	ENSGACG00000008426	SFTPB (2 of 2)	surfactant protein B [Source:HGNC Symbol;Acc:10801]
on.gene.LG12.495	ENSGACG00000008367	INPP5J (1 of 2)	inositol polyphosphate-5-phosphatase J [Source:HGNC Symbol;Acc:8956]
on.gene.LG12.496	NONE
on.gene.LG12.497	ENSTNIG00000015837	SMTN (1 of 2)	smoothelin [Source:HGNC Symbol;Acc:11126]
on.gene.LG12.5	ENSGACG00000003432	FGF17	fibroblast growth factor 17 [Source:HGNC Symbol;Acc:3673]
on.gene.LG12.501	ENSGACG00000008271	ARL6IP4	ADP-ribosylation-like factor 6 interacting protein 4 [Source:HGNC Symbol;Acc:18076]
on.gene.LG12.506	ENSGACG00000008222	HIP1R	huntingtin interacting protein 1 related [Source:HGNC Symbol;Acc:18415]
on.gene.LG12.51	ENSDARG00000078807	C5H9orf142	chromosome 9 open reading frame 142 [Source:HGNC Symbol;Acc:27849]
on.gene.LG12.511	ENSORLG00000005971	CLIP1 (1 of 2)	CAP-GLY domain containing linker protein 1 [Source:HGNC Symbol;Acc:10461]
on.gene.LG12.517	ENSGACG00000008111	WDR66	WD repeat domain 66 [Source:HGNC Symbol;Acc:28506]
on.gene.LG12.52	ENSTNIG00000003251	PPBP	pro-platelet basic protein (chemokine (C-X-C motif) ligand 7) [Source:HGNC Symbol;Acc:9240]
on.gene.LG12.520	ENSGACG00000008080	RFESD (1 of 2)	Rieske (Fe-S) domain containing [Source:HGNC Symbol;Acc:29587]
on.gene.LG12.521	ENSORLG00000005865	KIF24	kinesin family member 24 [Source:HGNC Symbol;Acc:19916]
on.gene.LG12.522	ENSTNIG00000015817	UBAP2 (2 of 4)	ubiquitin associated protein 2 [Source:HGNC Symbol;Acc:14185]
on.gene.LG12.523	ENSORLG00000005789	PCSK5	proprotein convertase subtilisin/kexin type 5 [Source:HGNC Symbol;Acc:8747]
on.gene.LG12.529	ENSDARG00000025013	gna14a	guanine nucleotide binding protein (G protein), alpha 14a [Source:ZFIN;Acc:ZDB-GENE-081105-76]
on.gene.LG12.531	ENSGACG00000007806	WDR31	WD repeat domain 31 [Source:HGNC Symbol;Acc:21421]
on.gene.LG12.535	ENSORLG00000005565	BMPR1B (1 of 2)	bone morphogenetic protein receptor, type IB [Source:HGNC Symbol;Acc:1077]
on.gene.LG12.536	ENSGACG00000007765	PDLIM5 (2 of 2)	PDZ and LIM domain 5 [Source:HGNC Symbol;Acc:17468]
on.gene.LG12.538	ENSDARG00000093957	si:dkey-251i10.2	si:dkey-251i10.2 [Source:ZFIN;Acc:ZDB-GENE-050506-102]
on.gene.LG12.539	ENSGACG00000007745	EGFLAM	EGF-like, fibronectin type III and laminin G domains [Source:HGNC Symbol;Acc:26810]
on.gene.LG12.54	ENSGACG00000005274	TNC (1 of 2)	tenascin C [Source:HGNC Symbol;Acc:5318]
on.gene.LG12.540	ENSGACG00000007743	GDNF (2 of 2)	glial cell derived neurotrophic factor [Source:HGNC Symbol;Acc:4232]
on.gene.LG12.548	ENSGACG00000007638	AGTPBP1	ATP/GTP binding protein 1 [Source:HGNC Symbol;Acc:17258]
on.gene.LG12.549	ENSGACG00000007625	NTRK2 (1 of 2)	neurotrophic tyrosine kinase, receptor, type 2 [Source:HGNC Symbol;Acc:8032]
on.gene.LG12.551	ENSGACG00000007616	RMI1	RMI1, RecQ mediated genome instability 1, homolog (S. cerevisiae) [Source:HGNC Symbol;Acc:25764]
on.gene.LG12.552	ENSGACG00000007581	HNRNPK (1 of 2)	heterogeneous nuclear ribonucleoprotein K [Source:HGNC Symbol;Acc:5044]
on.gene.LG12.559	ENSGACG00000007528	RASEF	RAS and EF-hand domain containing [Source:HGNC Symbol;Acc:26464]
on.gene.LG12.568	ENSORLG00000004896	TRIM36	tripartite motif containing 36 [Source:HGNC Symbol;Acc:16280]
on.gene.LG12.57	ENSDARG00000032372	C5H9orf174	chromosome 9 open reading frame 174 [Source:HGNC Symbol;Acc:29303]
on.gene.LG12.572	ENSGACG00000007342	ATOH1	atonal homolog 1 (Drosophila) [Source:HGNC Symbol;Acc:797]
on.gene.LG12.574	ENSORLG00000004857	PRF1 (7 of 7)	perforin 1 (pore forming protein) [Source:HGNC Symbol;Acc:9360]
on.gene.LG12.575	ENSGACG00000007315	MPEG1	macrophage expressed 1 [Source:HGNC Symbol;Acc:29619]
on.gene.LG12.576	ENSGACG00000007312	HIST1H1T	histone cluster 1, H1t [Source:HGNC Symbol;Acc:4720]
on.gene.LG12.577	ENSDARG00000024540	zgc:100919	zgc:100919 [Source:ZFIN;Acc:ZDB-GENE-040718-248]
on.gene.LG12.578	ENSGACG00000007292	MAPK4	mitogen-activated protein kinase 4 [Source:HGNC Symbol;Acc:6878]
on.gene.LG12.579	ENSORLG00000004810	ME2	malic enzyme 2, NAD(+)-dependent, mitochondrial [Source:HGNC Symbol;Acc:6984]
on.gene.LG12.582	ENSGACG00000007218	PLK2	polo-like kinase 2 [Source:HGNC Symbol;Acc:19699]
on.gene.LG12.583	ENSDARG00000025914	si:dkey-190g11.3	si:dkey-190g11.3 [Source:ZFIN;Acc:ZDB-GENE-081104-341]
on.gene.LG12.584	ENSORLG00000004659	RAB3C	RAB3C, member RAS oncogene family [Source:HGNC Symbol;Acc:30269]
on.gene.LG12.585	ENSGACG00000007191	PDE4D	phosphodiesterase 4D, cAMP-specific [Source:HGNC Symbol;Acc:8783]
on.gene.LG12.59	ENSDARG00000056245	CABZ01075543.1	uncharacterized protein LOC555791 [Source:RefSeq peptide;Acc:NP_001083043]
on.gene.LG12.591	ENSGACG00000007106	PGM5	phosphoglucomutase 5 [Source:HGNC Symbol;Acc:8908]
on.gene.LG12.594	ENSGACG00000007048	DOCK8	dedicator of cytokinesis 8 [Source:HGNC Symbol;Acc:19191]
on.gene.LG12.605	ENSGACG00000006905	C7 (2 of 2)	complement component 7 [Source:HGNC Symbol;Acc:1346]
on.gene.LG12.607	ENSORLG00000004169	OXCT2	3-oxoacid CoA transferase 2 [Source:HGNC Symbol;Acc:18606]
on.gene.LG12.613	ENSDARG00000074087	AL929453.1	Uncharacterized protein [Source:UniProtKB/TrEMBL;Acc:E7F7X7]
on.gene.LG12.614	ENSGACG00000006815	CREB3	cAMP responsive element binding protein 3 [Source:HGNC Symbol;Acc:2347]
on.gene.LG12.616	ENSORLG00000003965	EFNA5 (1 of 2)	ephrin-A5 [Source:HGNC Symbol;Acc:3225]
on.gene.LG12.62	ENSGACG00000005345	CD53 (2 of 2)	CD53 molecule [Source:HGNC Symbol;Acc:1686]
on.gene.LG12.6200001	NONE
on.gene.LG12.623	ENSTNIG00000016674	ZNF367	zinc finger protein 367 [Source:HGNC Symbol;Acc:18320]
on.gene.LG12.624	NONE
on.gene.LG12.628	ENSORLG00000003877	SMYD1 (2 of 2)	SET and MYND domain containing 1 [Source:HGNC Symbol;Acc:20986]
on.gene.LG12.631	ENSORLG00000003805	ZNF366	zinc finger protein 366 [Source:HGNC Symbol;Acc:18316]
on.gene.LG12.632	ENSORLG00000003780	PTGER4 (2 of 2)	prostaglandin E receptor 4 (subtype EP4) [Source:HGNC Symbol;Acc:9596]
on.gene.LG12.633	ENSGACG00000006524	LOXHD1 (2 of 2)	lipoxygenase homology domains 1 [Source:HGNC Symbol;Acc:26521]
on.gene.LG12.635	ENSORLG00000003740	ATP5A1 (2 of 2)	ATP synthase, H+ transporting, mitochondrial F1 complex, alpha subunit 1, cardiac muscle [Source:HGNC Symbol;Acc:823]
on.gene.LG12.636	ENSORLG00000003714	PPAP2A (1 of 2)	phosphatidic acid phosphatase type 2A [Source:HGNC Symbol;Acc:9228]
on.gene.LG12.638	ENSTNIG00000001169	NMRK1	nicotinamide riboside kinase 1 [Source:HGNC Symbol;Acc:26057]
on.gene.LG12.639	ENSORLG00000003643	OSTF1	osteoclast stimulating factor 1 [Source:HGNC Symbol;Acc:8510]
on.gene.LG12.643	NONE
on.gene.LG12.647	ENSTNIG00000016697	SEMA6A	sema domain, transmembrane domain (TM), and cytoplasmic domain, (semaphorin) 6A [Source:HGNC Symbol;Acc:10738]
on.gene.LG12.649	ENSTNIG00000016699	AP3S1	adaptor-related protein complex 3, sigma 1 subunit [Source:HGNC Symbol;Acc:2013]
on.gene.LG12.650	ENSORLG00000003390	CDO1	cysteine dioxygenase, type I [Source:HGNC Symbol;Acc:1795]
on.gene.LG12.653	ENSGACG00000006116	SPEF2	sperm flagellar 2 [Source:HGNC Symbol;Acc:26293]
on.gene.LG12.655	ENSTNIG00000016704	MRPS36	mitochondrial ribosomal protein S36 [Source:HGNC Symbol;Acc:16631]
on.gene.LG12.659	ENSGACG00000006024	LHFPL2	lipoma HMGIC fusion partner-like 2 [Source:HGNC Symbol;Acc:6588]
on.gene.LG12.6630001	NONE
on.gene.LG12.664	ENSORLG00000003070	MSH3 (2 of 2)	mutS homolog 3 (E. coli) [Source:HGNC Symbol;Acc:7326]
on.gene.LG12.667	ENSGACG00000005917	KIAA1161 (1 of 2)	KIAA1161 [Source:HGNC Symbol;Acc:19918]
on.gene.LG12.668	ENSORLG00000003043	DUSP2	dual specificity phosphatase 2 [Source:HGNC Symbol;Acc:3068]
on.gene.LG12.669	ENSORLG00000003027	ADRA2B	adrenoceptor alpha 2B [Source:HGNC Symbol;Acc:282]
on.gene.LG12.671	ENSORLG00000002982	FAHD2B	fumarylacetoacetate hydrolase domain containing 2B [Source:HGNC Symbol;Acc:25318]
on.gene.LG12.673	ENSGACG00000005726	PCNA	proliferating cell nuclear antigen [Source:HGNC Symbol;Acc:8729]
on.gene.LG12.674	ENSORLG00000002889	SLC23A2	solute carrier family 23 (nucleobase transporters), member 2 [Source:HGNC Symbol;Acc:10973]
on.gene.LG12.677	ENSTNIG00000000106	Q58DW9_TETNG	StPrP-2 protein [Source:UniProtKB/TrEMBL;Acc:Q58DW9]
on.gene.LG12.678	ENSTNIG00000015931	LETM2	leucine zipper-EF-hand containing transmembrane protein 2 [Source:HGNC Symbol;Acc:14648]
on.gene.LG12.68	ENSORLG00000016270	UNC5D (1 of 2)	unc-5 homolog D (C. elegans) [Source:HGNC Symbol;Acc:18634]
on.gene.LG12.680	ENSORLG00000002747	PPAPDC1B	phosphatidic acid phosphatase type 2 domain containing 1B [Source:HGNC Symbol;Acc:25026]
on.gene.LG12.681	ENSGACG00000005574	CDC45	cell division cycle 45 homolog (S. cerevisiae) [Source:HGNC Symbol;Acc:1739]
on.gene.LG12.6820001	ENSORLG00000002676	CLDN5 (2 of 2)	claudin 5 [Source:HGNC Symbol;Acc:2047]
on.gene.LG12.683	ENSDARG00000027590	2021-09-02	septin 2 [Source:ZFIN;Acc:ZDB-GENE-030131-911]
on.gene.LG12.684	ENSORLG00000018535	SEPT5 (1 of 2)	septin 5 [Source:HGNC Symbol;Acc:9164]
on.gene.LG12.685	ENSGACG00000005534	GP1BB	glycoprotein Ib (platelet), beta polypeptide [Source:HGNC Symbol;Acc:4440]
on.gene.LG12.688	ENSGACG00000003987	MRPL40	mitochondrial ribosomal protein L40 [Source:HGNC Symbol;Acc:14491]
on.gene.LG12.689	ENSGACG00000003989	ACAA2	acetyl-CoA acyltransferase 2 [Source:HGNC Symbol;Acc:83]
on.gene.LG12.69	ENSTNIG00000018860	LOXL2 (1 of 2)	lysyl oxidase-like 2 [Source:HGNC Symbol;Acc:6666]
on.gene.LG12.691	ENSORLG00000002519	RPL6 (1 of 2)	ribosomal protein L6 [Source:HGNC Symbol;Acc:10362]
on.gene.LG12.693	ENSGACG00000004114	C16orf48	chromosome 16 open reading frame 48 [Source:HGNC Symbol;Acc:25246]
on.gene.LG12.694	ENSGACG00000004119	VDAC3 (2 of 2)	voltage-dependent anion channel 3 [Source:HGNC Symbol;Acc:12674]
on.gene.LG12.696	ENSGACG00000004146	PLAT	plasminogen activator, tissue [Source:HGNC Symbol;Acc:9051]
on.gene.LG12.697	ENSTNIG00000000988	SH2D6	SH2 domain containing 6 [Source:HGNC Symbol;Acc:30439]
on.gene.LG12.698	ENSORLG00000002325	CLTCL1	clathrin, heavy chain-like 1 [Source:HGNC Symbol;Acc:2093]
on.gene.LG12.7	ENSDARG00000093315	cyr61l2	cysteine-rich, angiogenic inducer, 61 like 2 [Source:ZFIN;Acc:ZDB-GENE-060404-5]
on.gene.LG12.700	ENSORLG00000002292	SLC25A1 (2 of 2)	solute carrier family 25 (mitochondrial carrier; citrate transporter), member 1 [Source:HGNC Symbol;Acc:10979]
on.gene.LG12.7020001	ENSGACG00000004263	SERPIND1	serpin peptidase inhibitor, clade D (heparin cofactor), member 1 [Source:HGNC Symbol;Acc:4838]
on.gene.LG12.705	ENSDARG00000042903	osmr	oncostatin M receptor [Source:ZFIN;Acc:ZDB-GENE-060526-48]
on.gene.LG12.7050001	ENSDARG00000042903	osmr	oncostatin M receptor [Source:ZFIN;Acc:ZDB-GENE-060526-48]
on.gene.LG12.708	ENSORLG00000002010	GCK	glucokinase (hexokinase 4) [Source:HGNC Symbol;Acc:4195]
on.gene.LG12.71	ENSGACG00000005508	SFRP1	secreted frizzled-related protein 1 [Source:HGNC Symbol;Acc:10776]
on.gene.LG12.710	ENSTNIG00000015935	ADAMTS12	ADAM metallopeptidase with thrombospondin type 1 motif, 12 [Source:HGNC Symbol;Acc:14605]
on.gene.LG12.711	ENSGACG00000004529	PAIP1	poly(A) binding protein interacting protein 1 [Source:HGNC Symbol;Acc:16945]
on.gene.LG12.712	ENSGACG00000004583	FST	follistatin [Source:HGNC Symbol;Acc:3971]
on.gene.LG12.713	ENSGACG00000004614	NDUFS4	NADH dehydrogenase (ubiquinone) Fe-S protein 4, 18kDa (NADH-coenzyme Q reductase) [Source:HGNC Symbol;Acc:7711]
on.gene.LG12.715	ENSORLG00000001877	SNX18	sorting nexin 18 [Source:HGNC Symbol;Acc:19245]
on.gene.LG12.716	ENSDARG00000076735	si:dkey-193c22.2	si:dkey-193c22.2 [Source:ZFIN;Acc:ZDB-GENE-070705-337]
on.gene.LG12.719	ENSGACG00000004641	LIPG	lipase, endothelial [Source:HGNC Symbol;Acc:6623]
on.gene.LG12.726	ENSDARG00000037002	zgc:152968	zgc:152968 [Source:ZFIN;Acc:ZDB-GENE-061013-448]
on.gene.LG12.728	ENSTNIG00000004112	RAB27B (2 of 2)	RAB27B, member RAS oncogene family [Source:HGNC Symbol;Acc:9767]
on.gene.LG12.73	ENSORLG00000016159	C8orf4	chromosome 8 open reading frame 4 [Source:HGNC Symbol;Acc:1357]
on.gene.LG12.731	ENSGACG00000013826	CCNG2 (2 of 2)	cyclin G2 [Source:HGNC Symbol;Acc:1593]
on.gene.LG12.734	NONE
on.gene.LG12.7350001	NONE
on.gene.LG12.737	ENSGACG00000013789	MRPS30	mitochondrial ribosomal protein S30 [Source:HGNC Symbol;Acc:8769]
on.gene.LG12.7370001	NONE
on.gene.LG12.738	ENSGACG00000013783	EMB	embigin [Source:HGNC Symbol;Acc:30465]
on.gene.LG12.74	ENSORLG00000016155	ADAM28	ADAM metallopeptidase domain 28 [Source:HGNC Symbol;Acc:206]
on.gene.LG12.742	ENSGACG00000013747	MFSD10	major facilitator superfamily domain containing 10 [Source:HGNC Symbol;Acc:16894]
on.gene.LG12.746	ENSDARG00000052109	zgc:114041	zgc:114041 [Source:ZFIN;Acc:ZDB-GENE-050706-122]
on.gene.LG12.747	ENSGACG00000017365	JAK2 (1 of 2)	Janus kinase 2 [Source:HGNC Symbol;Acc:6192]
on.gene.LG12.75	ENSDARG00000014962	ppp3cca	protein phosphatase 3, catalytic subunit, gamma isozyme, a [Source:ZFIN;Acc:ZDB-GENE-030829-36]
on.gene.LG12.756	ENSGACG00000013665	FAM214B	family with sequence similarity 214, member B [Source:HGNC Symbol;Acc:25666]
on.gene.LG12.759	ENSDARG00000077298	gas1a	growth arrest-specific 1a [Source:ZFIN;Acc:ZDB-GENE-050302-155]
on.gene.LG12.761	ENSORLG00000001594	TARS (2 of 2)	threonyl-tRNA synthetase [Source:HGNC Symbol;Acc:11572]
on.gene.LG12.762	ENSGACG00000004917	TMEM8B (1 of 2)	transmembrane protein 8B [Source:HGNC Symbol;Acc:21427]
on.gene.LG12.764	ENSORLG00000001687	PSAT1	phosphoserine aminotransferase 1 [Source:HGNC Symbol;Acc:19129]
on.gene.LG12.765	ENSGACG00000004735	ZCCHC6	zinc finger, CCHC domain containing 6 [Source:HGNC Symbol;Acc:25817]
on.gene.LG12.7680001	ENSTNIG00000015949	GPX8_TETNG	Probable glutathione peroxidase 8 [Source:UniProtKB/Swiss-Prot;Acc:Q4RSM6]
on.gene.LG12.774	NONE
on.gene.LG12.776	NONE
on.gene.LG12.777	ENSGACG00000013937	PMPCA	peptidase (mitochondrial processing) alpha [Source:HGNC Symbol;Acc:18667]
on.gene.LG12.778	ENSGACG00000013962	INPP5E	inositol polyphosphate-5-phosphatase, 72 kDa [Source:HGNC Symbol;Acc:21474]
on.gene.LG12.780	ENSGACG00000013973	NOTCH1 (1 of 2)	notch 1 [Source:HGNC Symbol;Acc:7881]
on.gene.LG12.781	ENSGACG00000013983	UBAC1	UBA domain containing 1 [Source:HGNC Symbol;Acc:30221]
on.gene.LG12.789	ENSORLG00000000783	COL27A1 (2 of 2)	collagen, type XXVII, alpha 1 [Source:HGNC Symbol;Acc:22986]
on.gene.LG12.79	ENSDARG00000035532	zgc:110329	zgc:110329 [Source:ZFIN;Acc:ZDB-GENE-050417-334]
on.gene.LG12.791	ENSORLG00000000805	LRRC8A (1 of 2)	leucine rich repeat containing 8 family, member A [Source:HGNC Symbol;Acc:19027]
on.gene.LG12.792	NONE
on.gene.LG12.793	ENSTNIG00000015600	SCARF2	scavenger receptor class F, member 2 [Source:HGNC Symbol;Acc:19869]
on.gene.LG12.796	ENSTNIG00000015603	NF2	neurofibromin 2 (merlin) [Source:HGNC Symbol;Acc:7773]
on.gene.LG12.798	ENSTNIG00000015605	TESC (2 of 2)	tescalcin [Source:HGNC Symbol;Acc:26065]
on.gene.LG12.799	ENSGACG00000014100	FBXW8 (1 of 2)	F-box and WD repeat domain containing 8 [Source:HGNC Symbol;Acc:13597]
on.gene.LG12.8	ENSDARG00000052657	si:dkey-90l8.3	si:dkey-90l8.3 [Source:ZFIN;Acc:ZDB-GENE-081105-149]
on.gene.LG12.80	ENSGACG00000013609	TACR1	tachykinin receptor 1 [Source:HGNC Symbol;Acc:11526]
on.gene.LG12.800	ENSORLG00000000944	RNFT2	ring finger protein, transmembrane 2 [Source:HGNC Symbol;Acc:25905]
on.gene.LG12.806	NONE
on.gene.LG12.807	ENSORLG00000001125	TAOK3 (1 of 2)	TAO kinase 3 [Source:HGNC Symbol;Acc:18133]
on.gene.LG12.81	ENSGACG00000013606	NCAPH	non-SMC condensin I complex, subunit H [Source:HGNC Symbol;Acc:1112]
on.gene.LG12.812	ENSTNIG00000015621	XBP1	X-box binding protein 1 [Source:HGNC Symbol;Acc:12801]
on.gene.LG12.813	ENSTNIG00000015622	ZNRF3 (1 of 2)	zinc and ring finger 3 [Source:HGNC Symbol;Acc:18126]
on.gene.LG12.815	ENSDARG00000062579	KREMEN1	kringle containing transmembrane protein 1 [Source:HGNC Symbol;Acc:17550]
on.gene.LG12.817	ENSDARG00000062579	KREMEN1	kringle containing transmembrane protein 1 [Source:HGNC Symbol;Acc:17550]
on.gene.LG12.818	ENSORLG00000000288	SUSD2 (1 of 2)	sushi domain containing 2 [Source:HGNC Symbol;Acc:30667]
on.gene.LG12.819	ENSDARG00000035579	si:dkey-174n20.1	si:dkey-174n20.1 [Source:ZFIN;Acc:ZDB-GENE-030131-7890]
on.gene.LG12.8190002	NONE
on.gene.LG12.820	ENSDARG00000035578	hs3st1l2	heparan sulfate (glucosamine) 3-O-sulfotransferase 1-like 2 [Source:ZFIN;Acc:ZDB-GENE-070202-3]
on.gene.LG12.8200001	ENSGACG00000014618	H2AFV	H2A histone family, member V [Source:HGNC Symbol;Acc:20664]
on.gene.LG12.829	ENSDARG00000004722	ddr2l	discoidin domain receptor family, member 2, like [Source:ZFIN;Acc:ZDB-GENE-041210-162]
on.gene.LG12.83	ENSGACG00000001614	VAMP5	vesicle-associated membrane protein 5 (myobrevin) [Source:HGNC Symbol;Acc:12646]
on.gene.LG12.833	ENSTNIG00000016745	SNX2	sorting nexin 2 [Source:HGNC Symbol;Acc:11173]
on.gene.LG12.838	ENSTNIG00000016743	GRAMD3 (2 of 2)	GRAM domain containing 3 [Source:HGNC Symbol;Acc:24911]
on.gene.LG12.840	ENSORLG00000017067	SLC12A2 (2 of 2)	solute carrier family 12 (sodium/potassium/chloride transporters), member 2 [Source:HGNC Symbol;Acc:10911]
on.gene.LG12.843	ENSTNIG00000016740	HIRA	HIR histone cell cycle regulation defective homolog A (S. cerevisiae) [Source:HGNC Symbol;Acc:4916]
on.gene.LG12.845	NONE
on.gene.LG12.846	ENSORLG00000016982	TMEM8C	transmembrane protein 8C [Source:HGNC Symbol;Acc:33778]
on.gene.LG12.847	ENSTNIG00000016737	ADAMTSL2	ADAMTS-like 2 [Source:HGNC Symbol;Acc:14631]
on.gene.LG12.848	ENSORLG00000016979	ADAMTSL2	ADAMTS-like 2 [Source:HGNC Symbol;Acc:14631]
on.gene.LG12.855	ENSTNIG00000016730	STRBP (2 of 2)	spermatid perinuclear RNA binding protein [Source:HGNC Symbol;Acc:16462]
on.gene.LG12.860	ENSORLG00000018894	MMP11 (1 of 2)	matrix metallopeptidase 11 (stromelysin 3) [Source:HGNC Symbol;Acc:7157]
on.gene.LG12.863	NONE
on.gene.LG12.864	ENSGACG00000014775	PTGES2	prostaglandin E synthase 2 [Source:HGNC Symbol;Acc:17822]
on.gene.LG12.866	ENSGACG00000014783	ODF2 (2 of 2)	outer dense fiber of sperm tails 2 [Source:HGNC Symbol;Acc:8114]
on.gene.LG12.867	ENSDARG00000031495	seta	SET translocation (myeloid leukemia-associated) A [Source:ZFIN;Acc:ZDB-GENE-030131-2221]
on.gene.LG12.870	ENSTNIG00000016720	SLC25A25	solute carrier family 25 (mitochondrial carrier; phosphate carrier), member 25 [Source:HGNC Symbol;Acc:20663]
on.gene.LG12.871	ENSGACG00000014808	FAM102A (1 of 2)	family with sequence similarity 102, member A [Source:HGNC Symbol;Acc:31419]
on.gene.LG12.874	ENSTNIG00000016714	Q4RPQ2_TETNG	Chromosome 12 SCAF15007, whole genome shotgun sequence. [Source:UniProtKB/TrEMBL;Acc:Q4RPQ2]
on.gene.LG12.875	ENSTNIG00000016715	FRAS1	Fraser syndrome 1 [Source:HGNC Symbol;Acc:19185]
on.gene.LG12.8760001	ENSTNIG00000016716	MRPL1	mitochondrial ribosomal protein L1 [Source:HGNC Symbol;Acc:14275]
on.gene.LG12.879	ENSDARG00000020009	bmp2k	BMP2 inducible kinase [Source:ZFIN;Acc:ZDB-GENE-041212-72]
on.gene.LG12.883	ENSGACG00000000214	ANTXR2 (1 of 2)	anthrax toxin receptor 2 [Source:HGNC Symbol;Acc:21732]
on.gene.LG12.884	ENSTNIG00000016712	PRDM8	PR domain containing 8 [Source:HGNC Symbol;Acc:13993]
on.gene.LG12.885	ENSTNIG00000016711	FGF5	fibroblast growth factor 5 [Source:HGNC Symbol;Acc:3683]
on.gene.LG12.889	ENSGACG00000014334	TMEM175	transmembrane protein 175 [Source:HGNC Symbol;Acc:28709]
on.gene.LG12.893	ENSDARG00000058389	ccl-c5a	chemokine CCL-C5a [Source:ZFIN;Acc:ZDB-GENE-060526-181]
on.gene.LG12.894	ENSGACG00000014309	RUSC2	RUN and SH3 domain containing 2 [Source:HGNC Symbol;Acc:23625]
on.gene.LG12.896	ENSTNIG00000015360	UNC13B (2 of 3)	unc-13 homolog B (C. elegans) [Source:HGNC Symbol;Acc:12566]
on.gene.LG12.90	ENSGACG00000013531	MTMR3	myotubularin related protein 3 [Source:HGNC Symbol;Acc:7451]
on.gene.LG12.905	ENSORLG00000019908	GRSF1	G-rich RNA sequence binding factor 1 [Source:HGNC Symbol;Acc:4610]
on.gene.LG12.907	ENSGACG00000014452	RUFY3	RUN and FYVE domain containing 3 [Source:HGNC Symbol;Acc:30285]
on.gene.LG12.910	ENSGACG00000014484	ADAMTS3	ADAM metallopeptidase with thrombospondin type 1 motif, 3 [Source:HGNC Symbol;Acc:219]
on.gene.LG12.912	ENSGACG00000014508	DMRT2	doublesex and mab-3 related transcription factor 2 [Source:HGNC Symbol;Acc:2935]
on.gene.LG12.919	ENSORLG00000020808	FBP1 (1 of 2)	fructose-1,6-bisphosphatase 1 [Source:HGNC Symbol;Acc:3606]
on.gene.LG12.920	ENSTNIG00000015636	FBP2	fructose-1,6-bisphosphatase 2 [Source:HGNC Symbol;Acc:3607]
on.gene.LG12.923	ENSGACG00000004719	GZMA	granzyme A (granzyme 1, cytotoxic T-lymphocyte-associated serine esterase 3) [Source:HGNC Symbol;Acc:4708]
on.gene.LG12.925	ENSGACG00000000352	ACTL8	actin-like 8 [Source:HGNC Symbol;Acc:24018]
on.gene.LG12.930	ENSGACG00000001091	EPB49	erythrocyte membrane protein band 4.9 (dematin) [Source:HGNC Symbol;Acc:3382]
on.gene.LG12.931	ENSDARG00000077212	si:dkey-220o5.5	si:dkey-220o5.5 [Source:ZFIN;Acc:ZDB-GENE-081104-376]
on.gene.LG12.935	ENSORLG00000019750	Q6GWU7_ORYLA	spindlin protein A [Source:RefSeq peptide;Acc:NP_001098263]
on.gene.LG12.942	ENSTNIG00000005855	OGDH (1 of 2)	oxoglutarate (alpha-ketoglutarate) dehydrogenase (lipoamide) [Source:HGNC Symbol;Acc:8124]
on.gene.LG12.944	ENSTNIG00000005853	Q4SXN5_TETNG	Peptidyl-prolyl cis-trans isomerase [Source:UniProtKB/TrEMBL;Acc:Q4SXN5]
on.gene.LG12.9440001	NONE
on.gene.LG12.945	ENSORLG00000017535	SLC18A1	solute carrier family 18 (vesicular monoamine), member 1 [Source:HGNC Symbol;Acc:10934]
on.gene.LG12.948	ENSGACG00000014809	TTI2	TELO2 interacting protein 2 [Source:HGNC Symbol;Acc:26262]
on.gene.LG12.949	ENSTNIG00000005860	C5	complement component 5 [Source:HGNC Symbol;Acc:1331]
on.gene.LG12.952	ENSDARG00000035131	surf4l	surfeit gene 4, like [Source:ZFIN;Acc:ZDB-GENE-040718-172]
on.gene.LG12.954	ENSDARG00000053509	kazald3	Kazal-type serine peptidase inhibitor domain 3 [Source:ZFIN;Acc:ZDB-GENE-050208-155]
on.gene.LG12.956	ENSTNIG00000006045	DOK2	docking protein 2, 56kDa [Source:HGNC Symbol;Acc:2991]
on.gene.LG12.957	ENSGACG00000001642	TSC1 (2 of 2)	tuberous sclerosis 1 [Source:HGNC Symbol;Acc:12362]
on.gene.LG12.958	ENSORLG00000016621	AK8	adenylate kinase 8 [Source:HGNC Symbol;Acc:26526]
on.gene.LG12.96	ENSORLG00000015888	ATP2A2 (2 of 2)	ATPase, Ca++ transporting, cardiac muscle, slow twitch 2 [Source:HGNC Symbol;Acc:812]
on.gene.LG12.965	ENSTNIG00000006043	BRD3	bromodomain containing 3 [Source:HGNC Symbol;Acc:1104]
on.gene.LG12.967	ENSORLG00000016664	PPAPDC3 (1 of 2)	phosphatidic acid phosphatase type 2 domain containing 3 [Source:HGNC Symbol;Acc:28174]
on.gene.LG12.968	ENSDARG00000095464	zgc:66350	zgc:66350 [Source:ZFIN;Acc:ZDB-GENE-040426-1617]
on.gene.LG12.97	ENSGACG00000013431	IFT81	intraflagellar transport 81 homolog (Chlamydomonas) [Source:HGNC Symbol;Acc:14313]
on.gene.LG12.973	ENSGACG00000010670	OLFM1 (2 of 2)	olfactomedin 1 [Source:HGNC Symbol;Acc:17187]
on.gene.LG12.975	ENSORLG00000017647	FNBP1 (2 of 2)	formin binding protein 1 [Source:HGNC Symbol;Acc:17069]
on.gene.LG12.976	ENSGACG00000010655	MED27	mediator complex subunit 27 [Source:HGNC Symbol;Acc:2377]
on.gene.LG12.980	ENSGACG00000010633	ENDOG	endonuclease G [Source:HGNC Symbol;Acc:3346]
on.gene.LG12.984	NONE
on.gene.LG12.985	ENSGACG00000010691	FIBCD1 (2 of 2)	fibrinogen C domain containing 1 [Source:HGNC Symbol;Acc:25922]
on.gene.LG12.986	ENSORLG00000017593	PHF19	PHD finger protein 19 [Source:HGNC Symbol;Acc:24566]
on.gene.LG12.987	ENSORLG00000017607	DAB2IP (2 of 2)	DAB2 interacting protein [Source:HGNC Symbol;Acc:17294]
on.gene.LG12.992	ENSORLG00000017638	DNM1 (1 of 2)	dynamin 1 [Source:HGNC Symbol;Acc:2972]
on.gene.LG12.993	ENSDARG00000043593	rapgef1a	Rap guanine nucleotide exchange factor (GEF) 1a [Source:ZFIN;Acc:ZDB-GENE-081105-26]
on.gene.LG13.1	ENSTNIG00000007446	PANK1	pantothenate kinase 1 [Source:HGNC Symbol;Acc:8598]
on.gene.LG13.100	ENSGACG00000011080	CYP26C1	cytochrome P450, family 26, subfamily C, polypeptide 1 [Source:HGNC Symbol;Acc:20577]
on.gene.LG13.107	ENSTNIG00000002855	SLC30A6	solute carrier family 30 (zinc transporter), member 6 [Source:HGNC Symbol;Acc:19305]
on.gene.LG13.11	ENSGACG00000012095	ARHGEF33	Rho guanine nucleotide exchange factor (GEF) 33 [Source:HGNC Symbol;Acc:37252]
on.gene.LG13.1100001	ENSGACG00000011202	ACYP2	acylphosphatase 2, muscle type [Source:HGNC Symbol;Acc:180]
on.gene.LG13.113	NONE
on.gene.LG13.114	ENSORLG00000001886	RTN4	reticulon 4 [Source:HGNC Symbol;Acc:14085]
on.gene.LG13.115	NONE
on.gene.LG13.118	ENSGACG00000010981	USP54 (1 of 2)	ubiquitin specific peptidase 54 [Source:HGNC Symbol;Acc:23513]
on.gene.LG13.119	ENSDARG00000076135	mmrn2a	multimerin 2a [Source:ZFIN;Acc:ZDB-GENE-080424-3]
on.gene.LG13.120	ENSDARG00000034423	sncga	synuclein, gamma a [Source:ZFIN;Acc:ZDB-GENE-050417-18]
on.gene.LG13.1200001	NONE
on.gene.LG13.121	ENSORLG00000002947	FAM35A	family with sequence similarity 35, member A [Source:HGNC Symbol;Acc:28773]
on.gene.LG13.122	ENSDARG00000008816	glud1a	glutamate dehydrogenase 1a [Source:ZFIN;Acc:ZDB-GENE-030114-2]
on.gene.LG13.123	ENSGACG00000001323	NFKB2	nuclear factor of kappa light polypeptide gene enhancer in B-cells 2 (p49/p100) [Source:HGNC Symbol;Acc:7795]
on.gene.LG13.128	ENSDARG00000038639	elovl6l	ELOVL family member 6, elongation of long chain fatty acids like [Source:ZFIN;Acc:ZDB-GENE-031110-3]
on.gene.LG13.13	ENSORLG00000002258	EEF1A1	eukaryotic translation elongation factor 1 alpha 1 [Source:HGNC Symbol;Acc:3189]
on.gene.LG13.134	ENSGACG00000012166	GINS1	GINS complex subunit 1 (Psf1 homolog) [Source:HGNC Symbol;Acc:28980]
on.gene.LG13.135	NONE
on.gene.LG13.136	NONE
on.gene.LG13.137	ENSGACG00000013931	AIFM2	apoptosis-inducing factor, mitochondrion-associated, 2 [Source:HGNC Symbol;Acc:21411]
on.gene.LG13.139	ENSORLG00000002999	VSX1	visual system homeobox 1 [Source:HGNC Symbol;Acc:12723]
on.gene.LG13.143	ENSTNIG00000013371	ACSS1	acyl-CoA synthetase short-chain family member 1 [Source:HGNC Symbol;Acc:16091]
on.gene.LG13.145	ENSGACG00000001353	CST7	cystatin F (leukocystatin) [Source:HGNC Symbol;Acc:2479]
on.gene.LG13.15	ENSGACG00000012068	KCNQ5 (2 of 2)	potassium voltage-gated channel, KQT-like subfamily, member 5 [Source:HGNC Symbol;Acc:6299]
on.gene.LG13.150	ENSORLG00000003136	ZNF318	zinc finger protein 318 [Source:HGNC Symbol;Acc:13578]
on.gene.LG13.153	ENSGACG00000012246	LRRC73	leucine rich repeat containing 73 [Source:HGNC Symbol;Acc:21375]
on.gene.LG13.157	ENSGACG00000012262	C6orf108	chromosome 6 open reading frame 108 [Source:HGNC Symbol;Acc:21218]
on.gene.LG13.158	ENSGACG00000012266	YIPF3	Yip1 domain family, member 3 [Source:HGNC Symbol;Acc:21023]
on.gene.LG13.159	ENSGACG00000012317	NCOA4	nuclear receptor coactivator 4 [Source:HGNC Symbol;Acc:7671]
on.gene.LG13.165	ENSGACG00000012336	UBR2	ubiquitin protein ligase E3 component n-recognin 2 [Source:HGNC Symbol;Acc:21289]
on.gene.LG13.178	ENSORLG00000001704	BCL11A (1 of 2)	B-cell CLL/lymphoma 11A (zinc finger protein) [Source:HGNC Symbol;Acc:13221]
on.gene.LG13.181	ENSORLG00000001748	RIMS1 (1 of 2)	regulating synaptic membrane exocytosis 1 [Source:HGNC Symbol;Acc:17282]
on.gene.LG13.185	ENSORLG00000020237	OGFRL1	opioid growth factor receptor-like 1 [Source:HGNC Symbol;Acc:21378]
on.gene.LG13.192	ENSDARG00000063229	xpo1b	exportin 1 (CRM1 homolog, yeast) b [Source:ZFIN;Acc:ZDB-GENE-070530-6]
on.gene.LG13.1920001	NONE
on.gene.LG13.194	ENSGACG00000002736	KIAA1841	KIAA1841 [Source:HGNC Symbol;Acc:29387]
on.gene.LG13.196	ENSTNIG00000017107	Q4RN32_TETNG	Chromosome undetermined SCAF15016, whole genome shotgun sequence [Source:UniProtKB/TrEMBL;Acc:Q4RN32]
on.gene.LG13.199	ENSGACG00000002666	HAAO	3-hydroxyanthranilate 3,4-dioxygenase [Source:HGNC Symbol;Acc:4796]
on.gene.LG13.20	NONE
on.gene.LG13.201	ENSORLG00000001530	OXER1 (1 of 2)	oxoeicosanoid (OXE) receptor 1 [Source:HGNC Symbol;Acc:24884]
on.gene.LG13.202	ENSTNIG00000017103	ZFP36L2	zinc finger protein 36, C3H type-like 2 [Source:HGNC Symbol;Acc:1108]
on.gene.LG13.204	ENSGACG00000002649	PLEKHH2	pleckstrin homology domain containing, family H (with MyTH4 domain) member 2 [Source:HGNC Symbol;Acc:30506]
on.gene.LG13.205	ENSGACG00000002632	EPCAM	epithelial cell adhesion molecule [Source:HGNC Symbol;Acc:11529]
on.gene.LG13.206	ENSORLG00000001452	CALM_ORYLA	Calmodulin-A [Source:UniProtKB/Swiss-Prot;Acc:P62150]
on.gene.LG13.207	ENSGACG00000002595	TTC7A	tetratricopeptide repeat domain 7A [Source:HGNC Symbol;Acc:19750]
on.gene.LG13.212	ENSTNIG00000017093	RHOQ	ras homolog family member Q [Source:HGNC Symbol;Acc:17736]
on.gene.LG13.213	ENSGACG00000002838	TTC40	tetratricopeptide repeat domain 40 [Source:HGNC Symbol;Acc:25247]
on.gene.LG13.217	ENSTNIG00000017087	INPP5A	inositol polyphosphate-5-phosphatase, 40kDa [Source:HGNC Symbol;Acc:6076]
on.gene.LG13.220	ENSDARG00000087568	STK32B	serine/threonine kinase 32B [Source:HGNC Symbol;Acc:14217]
on.gene.LG13.221	NONE
on.gene.LG13.226	ENSGACG00000002953	IDE	insulin-degrading enzyme [Source:HGNC Symbol;Acc:5381]
on.gene.LG13.227	ENSORLG00000000814	KMO	kynurenine 3-monooxygenase (kynurenine 3-hydroxylase) [Source:HGNC Symbol;Acc:6381]
on.gene.LG13.229	ENSGACG00000002988	CDC42EP3	CDC42 effector protein (Rho GTPase binding) 3 [Source:HGNC Symbol;Acc:16943]
on.gene.LG13.230	ENSGACG00000003000	FAM82A1	family with sequence similarity 82, member A1 [Source:HGNC Symbol;Acc:26567]
on.gene.LG13.231	ENSGACG00000003007	CYP1B1	cytochrome P450, family 1, subfamily B, polypeptide 1 [Source:HGNC Symbol;Acc:2597]
on.gene.LG13.236	ENSTNIG00000004159	Q4T5A2_TETNG	Chromosome undetermined SCAF9347, whole genome shotgun sequence.Putative Ikaros protein [Source:UniProtKB/TrEMBL;Acc:Q4T5A2]
on.gene.LG13.24	ENSTNIG00000009828	MEIS1	Meis homeobox 1 [Source:HGNC Symbol;Acc:7000]
on.gene.LG13.242	ENSGACG00000003133	PRDX3	peroxiredoxin 3 [Source:HGNC Symbol;Acc:9354]
on.gene.LG13.243	ENSGACG00000003163	SFXN4	sideroflexin 4 [Source:HGNC Symbol;Acc:16088]
on.gene.LG13.245	NONE
on.gene.LG13.2450001	ENSGACG00000003199	EMX2	empty spiracles homeobox 2 [Source:HGNC Symbol;Acc:3341]
on.gene.LG13.247	ENSGACG00000003208	RAB11FIP2	RAB11 family interacting protein 2 (class I) [Source:HGNC Symbol;Acc:29152]
on.gene.LG13.249	ENSTNIG00000013082	SORBS1	sorbin and SH3 domain containing 1 [Source:HGNC Symbol;Acc:14565]
on.gene.LG13.250	ENSDARG00000019845	pdlim1	PDZ and LIM domain 1 (elfin) [Source:ZFIN;Acc:ZDB-GENE-030131-5227]
on.gene.LG13.251	ENSGACG00000003253	SGPL1	sphingosine-1-phosphate lyase 1 [Source:HGNC Symbol;Acc:10817]
on.gene.LG13.253	ENSGACG00000003259	PCBD1	pterin-4 alpha-carbinolamine dehydratase/dimerization cofactor of hepatocyte nuclear factor 1 alpha [Source:HGNC Symbol;Acc:8646]
on.gene.LG13.257	ENSGACG00000003302	CSGALNACT2	chondroitin sulfate N-acetylgalactosaminyltransferase 2 [Source:HGNC Symbol;Acc:24292]
on.gene.LG13.259	ENSGACG00000003332	MCMBP	minichromosome maintenance complex binding protein [Source:HGNC Symbol;Acc:25782]
on.gene.LG13.26	ENSGACG00000000163	SPRED2 (2 of 2)	sprouty-related, EVH1 domain containing 2 [Source:HGNC Symbol;Acc:17722]
on.gene.LG13.261	ENSGACG00000003360	BAG3	BCL2-associated athanogene 3 [Source:HGNC Symbol;Acc:939]
on.gene.LG13.262	ENSGACG00000003365	TIAL1	TIA1 cytotoxic granule-associated RNA binding protein-like 1 [Source:HGNC Symbol;Acc:11804]
on.gene.LG13.265	ENSTNIG00000013094	MYPN	myopalladin [Source:HGNC Symbol;Acc:23246]
on.gene.LG13.270	NONE
on.gene.LG13.272	ENSTNIG00000013101	MLH1	mutL homolog 1, colon cancer, nonpolyposis type 2 (E. coli) [Source:HGNC Symbol;Acc:7127]
on.gene.LG13.273	ENSGACG00000003611	LRRFIP2	leucine rich repeat (in FLII) interacting protein 2 [Source:HGNC Symbol;Acc:6703]
on.gene.LG13.274	ENSGACG00000003607	DACT2	dapper, antagonist of beta-catenin, homolog 2 (Xenopus laevis) [Source:HGNC Symbol;Acc:21231]
on.gene.LG13.275	ENSTNIG00000004229	SMOC2 (1 of 2)	SPARC related modular calcium binding 2 [Source:HGNC Symbol;Acc:20323]
on.gene.LG13.279	NONE
on.gene.LG13.283	ENSGACG00000003443	FGFR2	fibroblast growth factor receptor 2 [Source:HGNC Symbol;Acc:3689]
on.gene.LG13.287	ENSGACG00000003705	HABP2 (2 of 2)	hyaluronan binding protein 2 [Source:HGNC Symbol;Acc:4798]
on.gene.LG13.290	ENSGACG00000003778	SRF (1 of 2)	serum response factor (c-fos serum response element-binding transcription factor) [Source:HGNC Symbol;Acc:11291]
on.gene.LG13.291	ENSGACG00000004033	PTK7	PTK7 protein tyrosine kinase 7 [Source:HGNC Symbol;Acc:9618]
on.gene.LG13.295	ENSGACG00000004080	KLC4	kinesin light chain 4 [Source:HGNC Symbol;Acc:21624]
on.gene.LG13.296	ENSGACG00000004104	MRPL2	mitochondrial ribosomal protein L2 [Source:HGNC Symbol;Acc:14056]
on.gene.LG13.3	ENSORLG00000003818	NPHP1	nephronophthisis 1 (juvenile) [Source:HGNC Symbol;Acc:7905]
on.gene.LG13.30	ENSORLG00000002477	PELI1 (1 of 2)	pellino E3 ubiquitin protein ligase 1 [Source:HGNC Symbol;Acc:8827]
on.gene.LG13.301	NONE
on.gene.LG13.308	ENSGACG00000004174	EGLN1	egl nine homolog 1 (C. elegans) [Source:HGNC Symbol;Acc:1232]
on.gene.LG13.309	ENSGACG00000004188	GPR137B (1 of 3)	G protein-coupled receptor 137B [Source:HGNC Symbol;Acc:11862]
on.gene.LG13.310	ENSGACG00000004210	NID1 (1 of 2)	nidogen 1 [Source:HGNC Symbol;Acc:7821]
on.gene.LG13.316	ENSGACG00000004340	IRF2BP2 (1 of 2)	interferon regulatory factor 2 binding protein 2 [Source:HGNC Symbol;Acc:21729]
on.gene.LG13.317	ENSGACG00000004345	EIF2AK2 (1 of 2)	eukaryotic translation initiation factor 2-alpha kinase 2 [Source:HGNC Symbol;Acc:9437]
on.gene.LG13.32	ENSGACG00000000973	MDH1 (2 of 2)	malate dehydrogenase 1, NAD (soluble) [Source:HGNC Symbol;Acc:6970]
on.gene.LG13.324	ENSORLG00000012264	VIT	vitrin [Source:HGNC Symbol;Acc:12697]
on.gene.LG13.326	ENSGACG00000004443	SPAST	spastin [Source:HGNC Symbol;Acc:11233]
on.gene.LG13.329	ENSGACG00000004493	JAG1 (1 of 2)	jagged 1 [Source:HGNC Symbol;Acc:6188]
on.gene.LG13.33	ENSORLG00000002531	WDPCP	WD repeat containing planar cell polarity effector [Source:HGNC Symbol;Acc:28027]
on.gene.LG13.330001	ENSTNIG00000009840	OTX1	orthodenticle homeobox 1 [Source:HGNC Symbol;Acc:8521]
on.gene.LG13.331	ENSGACG00000004507	BTBD3 (2 of 2)	BTB (POZ) domain containing 3 [Source:HGNC Symbol;Acc:15854]
on.gene.LG13.332	ENSGACG00000004532	TASP1	taspase, threonine aspartase, 1 [Source:HGNC Symbol;Acc:15859]
on.gene.LG13.333	ENSGACG00000004513	SPTLC3	serine palmitoyltransferase, long chain base subunit 3 [Source:HGNC Symbol;Acc:16253]
on.gene.LG13.334	ENSGACG00000004530	ISM1	isthmin 1 homolog (zebrafish) [Source:HGNC Symbol;Acc:16213]
on.gene.LG13.336	ENSGACG00000004572	FLRT3	fibronectin leucine rich transmembrane protein 3 [Source:HGNC Symbol;Acc:3762]
on.gene.LG13.34	ENSTNIG00000009841	EHBP1 (2 of 2)	EH domain binding protein 1 [Source:HGNC Symbol;Acc:29144]
on.gene.LG13.343	ENSGACG00000004737	RRBP1	ribosome binding protein 1 homolog 180kDa (dog) [Source:HGNC Symbol;Acc:10448]
on.gene.LG13.345	ENSDARG00000052702	capn1a	calpain 1, (mu/I) large subunit a [Source:ZFIN;Acc:ZDB-GENE-040426-1263]
on.gene.LG13.347	ENSDARG00000001637	CU695232.1	Uncharacterized protein [Source:UniProtKB/TrEMBL;Acc:E7EXQ5]
on.gene.LG13.35	ENSGACG00000011971	B3GNT2	UDP-GlcNAc:betaGal beta-1,3-N-acetylglucosaminyltransferase 2 [Source:HGNC Symbol;Acc:15629]
on.gene.LG13.351	ENSGACG00000005068	TACC2	transforming, acidic coiled-coil containing protein 2 [Source:HGNC Symbol;Acc:11523]
on.gene.LG13.353	ENSGACG00000005108	PSAPL1	prosaposin-like 1 (gene/pseudogene) [Source:HGNC Symbol;Acc:33131]
on.gene.LG13.355	ENSORLG00000011426	NOLC1 (2 of 2)	nucleolar and coiled-body phosphoprotein 1 [Source:HGNC Symbol;Acc:15608]
on.gene.LG13.356	ENSGACG00000005152	MICU1	mitochondrial calcium uptake 1 [Source:HGNC Symbol;Acc:1530]
on.gene.LG13.357	ENSORLG00000011399	MCU	mitochondrial calcium uniporter [Source:HGNC Symbol;Acc:23526]
on.gene.LG13.359	ENSGACG00000005211	PLA2G12B (2 of 2)	phospholipase A2, group XIIB [Source:HGNC Symbol;Acc:18555]
on.gene.LG13.360	ENSGACG00000005227	PDE10A	phosphodiesterase 10A [Source:HGNC Symbol;Acc:8772]
on.gene.LG13.362	ENSORLG00000011234	PRR18	proline rich 18 [Source:HGNC Symbol;Acc:28574]
on.gene.LG13.3620001	ENSGACG00000005268	SFT2D1	SFT2 domain containing 1 [Source:HGNC Symbol;Acc:21102]
on.gene.LG13.366	ENSORLG00000011223	MERTK	c-mer proto-oncogene tyrosine kinase [Source:HGNC Symbol;Acc:7027]
on.gene.LG13.369	ENSGACG00000005343	ZC3H8	zinc finger CCCH-type containing 8 [Source:HGNC Symbol;Acc:30941]
on.gene.LG13.3700001	NONE
on.gene.LG13.377	ENSGACG00000005527	GTF2A1L	general transcription factor IIA, 1-like [Source:HGNC Symbol;Acc:30727]
on.gene.LG13.379	ENSDARG00000061647	nrxn1a	neurexin 1a [Source:ZFIN;Acc:ZDB-GENE-070206-1]
on.gene.LG13.382	ENSGACG00000005596	ERLEC1	endoplasmic reticulum lectin 1 [Source:HGNC Symbol;Acc:25222]
on.gene.LG13.384	ENSGACG00000005686	PSME4 (1 of 2)	proteasome (prosome, macropain) activator subunit 4 [Source:HGNC Symbol;Acc:20635]
on.gene.LG13.385	ENSGACG00000005759	WDR27	WD repeat domain 27 [Source:HGNC Symbol;Acc:21248]
on.gene.LG13.386	ENSORLG00000010727	THBS2 (1 of 2)	thrombospondin 2 [Source:HGNC Symbol;Acc:11786]
on.gene.LG13.388	ENSGACG00000005813	MAP3K4	mitogen-activated protein kinase kinase kinase 4 [Source:HGNC Symbol;Acc:6856]
on.gene.LG13.389	ENSGACG00000005832	KCNK1	potassium channel, subfamily K, member 1 [Source:HGNC Symbol;Acc:6272]
on.gene.LG13.394	ENSGACG00000005885	FRMD1	FERM domain containing 1 [Source:HGNC Symbol;Acc:21240]
on.gene.LG13.395	NONE
on.gene.LG13.4	ENSORLG00000003778	MAL (3 of 3)	mal, T-cell differentiation protein [Source:HGNC Symbol;Acc:6817]
on.gene.LG13.401	ENSGACG00000006014	BAI3	brain-specific angiogenesis inhibitor 3 [Source:HGNC Symbol;Acc:945]
on.gene.LG13.405	ENSDARG00000052721	zgc:110727	zgc:110727 [Source:ZFIN;Acc:ZDB-GENE-050522-471]
on.gene.LG13.407	ENSORLG00000010100	BAG2	BCL2-associated athanogene 2 [Source:HGNC Symbol;Acc:938]
on.gene.LG13.410	ENSTNIG00000016572	DST (2 of 2)	dystonin [Source:HGNC Symbol;Acc:1090]
on.gene.LG13.411	ENSORLG00000010066	DST	dystonin [Source:HGNC Symbol;Acc:1090]
on.gene.LG13.413	ENSDARG00000074745	CABZ01044297.1	Uncharacterized protein [Source:UniProtKB/TrEMBL;Acc:E7EXE7]
on.gene.LG13.414	ENSORLG00000009951	COL21A1	collagen, type XXI, alpha 1 [Source:HGNC Symbol;Acc:17025]
on.gene.LG13.415	ENSGACG00000006266	BMP5	bone morphogenetic protein 5 [Source:HGNC Symbol;Acc:1072]
on.gene.LG13.416	ENSGACG00000006272	HMGCLL1	3-hydroxymethyl-3-methylglutaryl-CoA lyase-like 1 [Source:HGNC Symbol;Acc:21359]
on.gene.LG13.418	ENSORLG00000009856	FAM83B (1 of 2)	family with sequence similarity 83, member B [Source:HGNC Symbol;Acc:21357]
on.gene.LG13.419	ENSDARG00000089920	MLIP	muscular LMNA-interacting protein [Source:HGNC Symbol;Acc:21355]
on.gene.LG13.420	ENSGACG00000006327	LRRC1	leucine rich repeat containing 1 [Source:HGNC Symbol;Acc:14307]
on.gene.LG13.421	ENSDARG00000079957	CABZ01066734.1	Uncharacterized protein [Source:UniProtKB/TrEMBL;Acc:E7F7H1]
on.gene.LG13.422	ENSGACG00000006367	KLHL31	kelch-like 31 (Drosophila) [Source:HGNC Symbol;Acc:21353]
on.gene.LG13.425	ENSGACG00000006416	ELOVL5	ELOVL fatty acid elongase 5 [Source:HGNC Symbol;Acc:21308]
on.gene.LG13.427	ENSGACG00000006468	ICK	intestinal cell (MAK-like) kinase [Source:HGNC Symbol;Acc:21219]
on.gene.LG13.428	ENSGACG00000006489	GSTA5	glutathione S-transferase alpha 5 [Source:HGNC Symbol;Acc:19662]
on.gene.LG13.431	ENSORLG00000009631	ANGPT2	angiopoietin 2 [Source:HGNC Symbol;Acc:485]
on.gene.LG13.4320001	ENSDARG00000095867	si:ch73-132k15.2	si:ch73-132k15.2 [Source:ZFIN;Acc:ZDB-GENE-110411-191]
on.gene.LG13.434	ENSTNIG00000016550	Q4RQD0_TETNG	Chromosome 17 SCAF15006, whole genome shotgun sequence [Source:UniProtKB/TrEMBL;Acc:Q4RQD0]
on.gene.LG13.435	ENSTNIG00000016549	DUSP13 (1 of 3)	dual specificity phosphatase 13 [Source:HGNC Symbol;Acc:19681]
on.gene.LG13.436	ENSTNIG00000016547	DUPD1	dual specificity phosphatase and pro isomerase domain containing 1 [Source:HGNC Symbol;Acc:23481]
on.gene.LG13.439	ENSGACG00000006671	VCL (2 of 2)	vinculin [Source:HGNC Symbol;Acc:12665]
on.gene.LG13.44	ENSTNIG00000003552	TMEM41A (2 of 2)	transmembrane protein 41A [Source:HGNC Symbol;Acc:30544]
on.gene.LG13.440	ENSGACG00000006694	PLAU (2 of 2)	plasminogen activator, urokinase [Source:HGNC Symbol;Acc:9052]
on.gene.LG13.441	ENSGACG00000006698	CHUK (2 of 2)	conserved helix-loop-helix ubiquitous kinase [Source:HGNC Symbol;Acc:1974]
on.gene.LG13.442	ENSGACG00000006721	ERLIN1	ER lipid raft associated 1 [Source:HGNC Symbol;Acc:16947]
on.gene.LG13.443	ENSORLG00000009299	SPEF1	sperm flagellar 1 [Source:HGNC Symbol;Acc:15874]
on.gene.LG13.445	ENSORLG00000009201	ZNF511	zinc finger protein 511 [Source:HGNC Symbol;Acc:28445]
on.gene.LG13.446	ENSDARG00000008886	msxb	muscle segment homeobox B [Source:ZFIN;Acc:ZDB-GENE-980526-26]
on.gene.LG13.448	ENSGACG00000006785	ECHS1	enoyl CoA hydratase, short chain, 1, mitochondrial [Source:HGNC Symbol;Acc:3151]
on.gene.LG13.450	ENSGACG00000006850	PAOX	polyamine oxidase (exo-N4-amino) [Source:HGNC Symbol;Acc:20837]
on.gene.LG13.4500001	NONE
on.gene.LG13.4540001	NONE
on.gene.LG13.455	ENSORLG00000009027	VSTM4 (2 of 2)	V-set and transmembrane domain containing 4 [Source:HGNC Symbol;Acc:26470]
on.gene.LG13.462	ENSGACG00000007139	GDF10	growth differentiation factor 10 [Source:HGNC Symbol;Acc:4215]
on.gene.LG13.464	ENSDARG00000063612	antxr1	anthrax toxin receptor 1 [Source:ZFIN;Acc:ZDB-GENE-090514-5]
on.gene.LG13.465	ENSGACG00000007175	RRP12	ribosomal RNA processing 12 homolog (S. cerevisiae) [Source:HGNC Symbol;Acc:29100]
on.gene.LG13.466	ENSGACG00000007189	UBTD1 (2 of 2)	ubiquitin domain containing 1 [Source:HGNC Symbol;Acc:25683]
on.gene.LG13.4660001	ENSGACG00000007213	ZDHHC16 (2 of 2)	zinc finger, DHHC-type containing 16 [Source:HGNC Symbol;Acc:20714]
on.gene.LG13.469	ENSGACG00000007294	NPM3	nucleophosmin/nucleoplasmin 3 [Source:HGNC Symbol;Acc:7931]
on.gene.LG13.470	ENSGACG00000007296	MGEA5	meningioma expressed antigen 5 (hyaluronidase) [Source:HGNC Symbol;Acc:7056]
on.gene.LG13.472	ENSGACG00000007317	LDB1 (2 of 2)	LIM domain binding 1 [Source:HGNC Symbol;Acc:6532]
on.gene.LG13.473	ENSGACG00000007331	PROM2	prominin 2 [Source:HGNC Symbol;Acc:20685]
on.gene.LG13.474	ENSGACG00000007363	HPS6	Hermansky-Pudlak syndrome 6 [Source:HGNC Symbol;Acc:18817]
on.gene.LG13.476	ENSORLG00000008304	COX15	COX15 homolog, cytochrome c oxidase assembly protein (yeast) [Source:HGNC Symbol;Acc:2263]
on.gene.LG13.477	ENSTNIG00000016513	CUTC	cutC copper transporter homolog (E. coli) [Source:HGNC Symbol;Acc:24271]
on.gene.LG13.48	ENSORLG00000001346	Q3V5Z3_ORYLA	HoxD4b [Source:UniProtKB/TrEMBL;Acc:Q3V5Z3]
on.gene.LG13.480	ENSDARG00000044954	slit1a	slit homolog 1a (Drosophila) [Source:ZFIN;Acc:ZDB-GENE-030722-3]
on.gene.LG13.481	ENSORLG00000007811	C10orf12	chromosome 10 open reading frame 12 [Source:HGNC Symbol;Acc:23420]
on.gene.LG13.484	ENSORLG00000007799	siat9	alpha-2,3-sialyltransferase ST3Gal V [Source:RefSeq peptide;Acc:NP_001098240]
on.gene.LG13.486	ENSGACG00000007523	HPSE2	heparanase 2 [Source:HGNC Symbol;Acc:18374]
on.gene.LG13.488	ENSGACG00000007534	GOT1 (2 of 2)	glutamic-oxaloacetic transaminase 1, soluble (aspartate aminotransferase 1) [Source:HGNC Symbol;Acc:4432]
on.gene.LG13.489	ENSGACG00000007568	NKX2-3	NK2 homeobox 3 [Source:HGNC Symbol;Acc:7836]
on.gene.LG13.491	ENSGACG00000007574	SLC25A28 (2 of 2)	solute carrier family 25 (mitochondrial iron transporter), member 28 [Source:HGNC Symbol;Acc:23472]
on.gene.LG13.494	ENSORLG00000007662	LOXL4 (2 of 2)	lysyl oxidase-like 4 [Source:HGNC Symbol;Acc:17171]
on.gene.LG13.497	ENSGACG00000007665	SFRP5	secreted frizzled-related protein 5 [Source:HGNC Symbol;Acc:10779]
on.gene.LG13.5	ENSORLG00000003768	MRPS5	mitochondrial ribosomal protein S5 [Source:HGNC Symbol;Acc:14498]
on.gene.LG13.502	ENSGACG00000007709	FAM21D	family with sequence similarity 21, member D [Source:HGNC Symbol;Acc:23418]
on.gene.LG13.504	ENSDARG00000062489	2021-03-08	membrane-associated ring finger (C3HC4) 8 [Source:ZFIN;Acc:ZDB-GENE-080204-8]
on.gene.LG13.506	NONE
on.gene.LG13.507	ENSGACG00000007784	SLC25A16	solute carrier family 25 (mitochondrial carrier; Graves disease autoantigen), member 16 [Source:HGNC Symbol;Acc:10986]
on.gene.LG13.51	ENSTNIG00000009848	CHRNA1 (2 of 2)	cholinergic receptor, nicotinic, alpha 1 (muscle) [Source:HGNC Symbol;Acc:1955]
on.gene.LG13.510	ENSDARG00000012274	eif4e1c	eukaryotic translation initiation factor 4E family member 1c [Source:ZFIN;Acc:ZDB-GENE-050417-398]
on.gene.LG13.511	ENSDARG00000057440	si:dkey-228d14.5	si:dkey-228d14.5 [Source:ZFIN;Acc:ZDB-GENE-090313-252]
on.gene.LG13.514	ENSGACG00000007917	STOX1	storkhead box 1 [Source:HGNC Symbol;Acc:23508]
on.gene.LG13.517	ENSDARG00000069795	zgc:154058	zgc:154058 [Source:ZFIN;Acc:ZDB-GENE-060929-48]
on.gene.LG13.518	ENSORLG00000007386	MAT1A (2 of 2)	methionine adenosyltransferase I, alpha [Source:HGNC Symbol;Acc:6903]
on.gene.LG13.52	ENSORLG00000001383	CDH11	cadherin 11, type 2, OB-cadherin (osteoblast) [Source:HGNC Symbol;Acc:1750]
on.gene.LG13.522	ENSGACG00000008031	LZTS2 (1 of 2)	leucine zipper, putative tumor suppressor 2 [Source:HGNC Symbol;Acc:29381]
on.gene.LG13.523	NONE
on.gene.LG13.527	ENSGACG00000008091	EFEMP1	EGF containing fibulin-like extracellular matrix protein 1 [Source:HGNC Symbol;Acc:3218]
on.gene.LG13.528	ENSGACG00000008095	MARK1 (2 of 2)	MAP/microtubule affinity-regulating kinase 1 [Source:HGNC Symbol;Acc:6896]
on.gene.LG13.529	ENSGACG00000008101	LGI1 (1 of 2)	leucine-rich, glioma inactivated 1 [Source:HGNC Symbol;Acc:6572]
on.gene.LG13.5380001	ENSGACG00000008386	CHST3 (2 of 2)	carbohydrate (chondroitin 6) sulfotransferase 3 [Source:HGNC Symbol;Acc:1971]
on.gene.LG13.539	ENSTNIG00000008644	PAX2 (3 of 3)	paired box 2 [Source:HGNC Symbol;Acc:8616]
on.gene.LG13.542	ENSORLG00000006864	HIF1AN	hypoxia inducible factor 1, alpha subunit inhibitor [Source:HGNC Symbol;Acc:17113]
on.gene.LG13.544	ENSGACG00000008528	DNAJB12 (1 of 2)	DnaJ (Hsp40) homolog, subfamily B, member 12 [Source:HGNC Symbol;Acc:14891]
on.gene.LG13.5440001	NONE
on.gene.LG13.546	ENSORLG00000006790	SPOCK2 (2 of 2)	sparc/osteonectin, cwcv and kazal-like domains proteoglycan (testican) 2 [Source:HGNC Symbol;Acc:13564]
on.gene.LG13.548	ENSDARG00000033320	sar1a	SAR1 gene homolog A (S. cerevisiae) [Source:ZFIN;Acc:ZDB-GENE-050417-437]
on.gene.LG13.549	ENSORLG00000006765	PPA1 (1 of 2)	pyrophosphatase (inorganic) 1 [Source:HGNC Symbol;Acc:9226]
on.gene.LG13.550	ENSTNIG00000000893	RPS24	ribosomal protein S24 [Source:HGNC Symbol;Acc:10411]
on.gene.LG13.552	ENSGACG00000008751	ZMIZ1 (2 of 2)	zinc finger, MIZ-type containing 1 [Source:HGNC Symbol;Acc:16493]
on.gene.LG13.5530001	ENSTNIG00000008632	Q4SL41_TETNG	Peptidyl-prolyl cis-trans isomerase [Source:UniProtKB/TrEMBL;Acc:Q4SL41]
on.gene.LG13.555	ENSORLG00000006680	ZCCHC24 (1 of 2)	zinc finger, CCHC domain containing 24 [Source:HGNC Symbol;Acc:26911]
on.gene.LG13.556	ENSGACG00000008793	ANXA11 (2 of 2)	annexin A11 [Source:HGNC Symbol;Acc:535]
on.gene.LG13.557	ENSDARG00000074059	dlg5	discs, large homolog 5 (Drosophila) [Source:ZFIN;Acc:ZDB-GENE-030131-3149]
on.gene.LG13.56	ENSTNIG00000009851	CRLS1	cardiolipin synthase 1 [Source:HGNC Symbol;Acc:16148]
on.gene.LG13.561	ENSORLG00000006570	ZNF503 (1 of 2)	zinc finger protein 503 [Source:HGNC Symbol;Acc:23589]
on.gene.LG13.5630001	ENSGACG00000008932	VDAC2 (1 of 2)	voltage-dependent anion channel 2 [Source:HGNC Symbol;Acc:12672]
on.gene.LG13.57	ENSTNIG00000009852	Q4SGA5_TETNG	Chromosome 17 SCAF14597, whole genome shotgun sequence [Source:UniProtKB/TrEMBL;Acc:Q4SGA5]
on.gene.LG13.572	ENSDARG00000071059	GTPBP2	GTP binding protein 2 [Source:HGNC Symbol;Acc:4670]
on.gene.LG13.574	ENSORLG00000006472	PCSK2	proprotein convertase subtilisin/kexin type 2 [Source:HGNC Symbol;Acc:8744]
on.gene.LG13.575	ENSGACG00000009101	BFSP1	beaded filament structural protein 1, filensin [Source:HGNC Symbol;Acc:1040]
on.gene.LG13.577	ENSGACG00000009115	PLEK	pleckstrin [Source:HGNC Symbol;Acc:9070]
on.gene.LG13.579	ENSGACG00000009135	PCDH15 (1 of 2)	protocadherin-related 15 [Source:HGNC Symbol;Acc:14674]
on.gene.LG13.581	NONE
on.gene.LG13.582	ENSGACG00000009143	DKK1	dickkopf 1 homolog (Xenopus laevis) [Source:HGNC Symbol;Acc:2891]
on.gene.LG13.583	ENSORLG00000006327	prkg1	cGMP-dependent protein kinase I alpha [Source:RefSeq peptide;Acc:NP_001098184]
on.gene.LG13.586	ENSGACG00000009178	MINPP1 (1 of 2)	multiple inositol-polyphosphate phosphatase 1 [Source:HGNC Symbol;Acc:7102]
on.gene.LG13.59	ENSTNIG00000001455	NAPB (2 of 2)	N-ethylmaleimide-sensitive factor attachment protein, beta [Source:HGNC Symbol;Acc:15751]
on.gene.LG13.590	ENSGACG00000009287	GSTO2	glutathione S-transferase omega 2 [Source:HGNC Symbol;Acc:23064]
on.gene.LG13.591	ENSGACG00000009318	WDR96 (2 of 2)	WD repeat domain 96 [Source:HGNC Symbol;Acc:26684]
on.gene.LG13.593	ENSGACG00000009340	COL17A1 (2 of 2)	collagen, type XVII, alpha 1 [Source:HGNC Symbol;Acc:2194]
on.gene.LG13.594	ENSORLG00000006110	SLK (2 of 2)	STE20-like kinase [Source:HGNC Symbol;Acc:11088]
on.gene.LG13.595	ENSORLG00000006049	SH3PXD2A (2 of 2)	SH3 and PX domains 2A [Source:HGNC Symbol;Acc:23664]
on.gene.LG13.596	ENSGACG00000009385	NEURL (2 of 2)	neuralized homolog (Drosophila) [Source:HGNC Symbol;Acc:7761]
on.gene.LG13.6	ENSTNIG00000009816	SLC8A1 (1 of 2)	solute carrier family 8 (sodium/calcium exchanger), member 1 [Source:HGNC Symbol;Acc:11068]
on.gene.LG13.600	ENSGACG00000009438	ADD3 (2 of 2)	adducin 3 (gamma) [Source:HGNC Symbol;Acc:245]
on.gene.LG13.601	ENSORLG00000005955	MXI1 (2 of 2)	MAX interactor 1 [Source:HGNC Symbol;Acc:7534]
on.gene.LG13.604	ENSORLG00000005914	BNIP3	BCL2/adenovirus E1B 19kDa interacting protein 3 [Source:HGNC Symbol;Acc:1084]
on.gene.LG13.607	ENSGACG00000009577	MGMT	O-6-methylguanine-DNA methyltransferase [Source:HGNC Symbol;Acc:7059]
on.gene.LG13.61	ENSTNIG00000009857	GJA5 (2 of 2)	gap junction protein, alpha 5, 40kDa [Source:HGNC Symbol;Acc:4279]
on.gene.LG13.611	ENSORLG00000005762	IDO1	indoleamine 2,3-dioxygenase 1 [Source:HGNC Symbol;Acc:6059]
on.gene.LG13.615	ENSGACG00000009631	C10orf137	chromosome 10 open reading frame 137 [Source:HGNC Symbol;Acc:24640]
on.gene.LG13.617	ENSDARG00000044062	ctbp2	C-terminal binding protein 2 [Source:ZFIN;Acc:ZDB-GENE-010130-2]
on.gene.LG13.618	NONE
on.gene.LG13.62	ENSGACG00000011687	CYCS (1 of 2)	cytochrome c, somatic [Source:HGNC Symbol;Acc:19986]
on.gene.LG13.623	ENSTNIG00000013346	FAM53B (2 of 2)	family with sequence similarity 53, member B [Source:HGNC Symbol;Acc:28968]
on.gene.LG13.624	ENSGACG00000009700	CHST15 (2 of 2)	carbohydrate (N-acetylgalactosamine 4-sulfate 6-O) sulfotransferase 15 [Source:HGNC Symbol;Acc:18137]
on.gene.LG13.627	ENSORLG00000005586	HMX2	H6 family homeobox 2 [Source:HGNC Symbol;Acc:5018]
on.gene.LG13.630	ENSGACG00000009742	AGT	angiotensinogen (serpin peptidase inhibitor, clade A, member 8) [Source:HGNC Symbol;Acc:333]
on.gene.LG13.631	ENSGACG00000009756	COG2	component of oligomeric golgi complex 2 [Source:HGNC Symbol;Acc:6546]
on.gene.LG13.633	ENSORLG00000005490	KLF5	Kruppel-like factor 5 (intestinal) [Source:HGNC Symbol;Acc:6349]
on.gene.LG13.634	ENSGACG00000009800	PIBF1	progesterone immunomodulatory binding factor 1 [Source:HGNC Symbol;Acc:23352]
on.gene.LG13.637	ENSGACG00000009894	DACH1 (2 of 2)	dachshund homolog 1 (Drosophila) [Source:HGNC Symbol;Acc:2663]
on.gene.LG13.639	ENSGACG00000009958	CCDC6	coiled-coil domain containing 6 [Source:HGNC Symbol;Acc:18782]
on.gene.LG13.640	ENSGACG00000009969	SLC16A9	solute carrier family 16, member 9 (monocarboxylic acid transporter 9) [Source:HGNC Symbol;Acc:23520]
on.gene.LG13.641	ENSGACG00000010005	FAM13C	family with sequence similarity 13, member C [Source:HGNC Symbol;Acc:19371]
on.gene.LG13.6410001	ENSGACG00000010033	PHYHIPL (1 of 2)	phytanoyl-CoA 2-hydroxylase interacting protein-like [Source:HGNC Symbol;Acc:29378]
on.gene.LG13.643	ENSORLG00000005313	BICC1	bicaudal C homolog 1 (Drosophila) [Source:HGNC Symbol;Acc:19351]
on.gene.LG13.644	ENSGACG00000010086	RGS7	regulator of G-protein signaling 7 [Source:HGNC Symbol;Acc:10003]
on.gene.LG13.6440001	ENSORLG00000005251	GREM2	gremlin 2 [Source:HGNC Symbol;Acc:17655]
on.gene.LG13.645	ENSTNIG00000017025	Q4RNF8_TETNG	Chromosome undetermined SCAF15013, whole genome shotgun sequence. [Source:UniProtKB/TrEMBL;Acc:Q4RNF8]
on.gene.LG13.650	ENSORLG00000005081	FAM149B1	family with sequence similarity 149, member B1 [Source:HGNC Symbol;Acc:29162]
on.gene.LG13.651	ENSGACG00000010267	DNAJC9	DnaJ (Hsp40) homolog, subfamily C, member 9 [Source:HGNC Symbol;Acc:19123]
on.gene.LG13.652	ENSDARG00000076462	CU928220.1	Uncharacterized protein [Source:UniProtKB/TrEMBL;Acc:E7F019]
on.gene.LG13.658	ENSTNIG00000017012	HTRA1 (2 of 2)	HtrA serine peptidase 1 [Source:HGNC Symbol;Acc:9476]
on.gene.LG13.659	ENSGACG00000010343	PLEKHA1 (1 of 2)	pleckstrin homology domain containing, family A (phosphoinositide binding specific) member 1 [Source:HGNC Symbol;Acc:14335]
on.gene.LG13.664	ENSGACG00000010377	PCNXL2	pecanex-like 2 (Drosophila) [Source:HGNC Symbol;Acc:8736]
on.gene.LG13.665	ENSDARG00000079473	si:ch211-120p12.3	si:ch211-120p12.3 [Source:ZFIN;Acc:ZDB-GENE-090312-24]
on.gene.LG13.667	ENSGACG00000010404	IL22RA1	interleukin 22 receptor, alpha 1 [Source:HGNC Symbol;Acc:13700]
on.gene.LG13.668	NONE
on.gene.LG13.670	ENSTNIG00000017002	ATL2	atlastin GTPase 2 [Source:HGNC Symbol;Acc:24047]
on.gene.LG13.672	ENSGACG00000010439	SLC29A1 (1 of 2)	solute carrier family 29 (nucleoside transporters), member 1 [Source:HGNC Symbol;Acc:11003]
on.gene.LG13.674	ENSORLG00000004855	ADSS	adenylosuccinate synthase [Source:HGNC Symbol;Acc:292]
on.gene.LG13.675	ENSGACG00000010518	ZNF238	zinc finger protein 238 [Source:HGNC Symbol;Acc:13030]
on.gene.LG13.676	ENSGACG00000010522	AKT3 (1 of 2)	v-akt murine thymoma viral oncogene homolog 3 (protein kinase B, gamma) [Source:HGNC Symbol;Acc:393]
on.gene.LG13.6790001	ENSGACG00000010566	PERP	PERP, TP53 apoptosis effector [Source:HGNC Symbol;Acc:17637]
on.gene.LG13.680	ENSORLG00000004760	TMEM26	transmembrane protein 26 [Source:HGNC Symbol;Acc:28550]
on.gene.LG13.684	ENSGACG00000010618	CEP170 (1 of 2)	centrosomal protein 170kDa [Source:HGNC Symbol;Acc:28920]
on.gene.LG13.685	ENSGACG00000010631	HINT2	histidine triad nucleotide binding protein 2 [Source:HGNC Symbol;Acc:18344]
on.gene.LG13.686	ENSGACG00000010638	DYNC2LI1	dynein, cytoplasmic 2, light intermediate chain 1 [Source:HGNC Symbol;Acc:24595]
on.gene.LG13.687	ENSGACG00000010667	ABCG8	ATP-binding cassette, sub-family G (WHITE), member 8 [Source:HGNC Symbol;Acc:13887]
on.gene.LG13.689	ENSORLG00000004605	LRPPRC	leucine-rich pentatricopeptide repeat containing [Source:HGNC Symbol;Acc:15714]
on.gene.LG13.697	ENSTNIG00000007466	SIX3	SIX homeobox 3 [Source:HGNC Symbol;Acc:10889]
on.gene.LG13.698	ENSORLG00000004433	SIX2	SIX homeobox 2 [Source:HGNC Symbol;Acc:10888]
on.gene.LG13.70	ENSGACG00000011628	NCKAP1	NCK-associated protein 1 [Source:HGNC Symbol;Acc:7666]
on.gene.LG13.700	ENSGACG00000010801	CD74 (2 of 2)	CD74 molecule, major histocompatibility complex, class II invariant chain [Source:HGNC Symbol;Acc:1697]
on.gene.LG13.703	ENSORLG00000004395	CCDC104	coiled-coil domain containing 104 [Source:HGNC Symbol;Acc:30540]
on.gene.LG13.706	ENSTNIG00000007458	CAMK2G (2 of 3)	calcium/calmodulin-dependent protein kinase II gamma [Source:HGNC Symbol;Acc:1463]
on.gene.LG13.7070001	ENSGACG00000010901	SYNPO2L (1 of 2)	synaptopodin 2-like [Source:HGNC Symbol;Acc:23532]
on.gene.LG13.708	ENSORLG00000004086	MYOZ1 (1 of 2)	myozenin 1 [Source:HGNC Symbol;Acc:13752]
on.gene.LG13.710	ENSGACG00000010947	MRP63	mitochondrial ribosomal protein 63 [Source:HGNC Symbol;Acc:14514]
on.gene.LG13.711	ENSTNIG00000007453	Q4SQM8_TETNG	Chromosome 17 SCAF14532, whole genome shotgun sequence [Source:UniProtKB/TrEMBL;Acc:Q4SQM8]
on.gene.LG13.716	ENSORLG00000003905	VIP	vasoactive intestinal peptide [Source:HGNC Symbol;Acc:12693]
on.gene.LG13.7180001	NONE
on.gene.LG13.719	NONE
on.gene.LG13.721	ENSORLG00000005924	KCNC1	potassium voltage-gated channel, Shaw-related subfamily, member 1 [Source:HGNC Symbol;Acc:6233]
on.gene.LG13.722	ENSTNIG00000013678	CD81 (2 of 2)	CD81 molecule [Source:HGNC Symbol;Acc:1701]
on.gene.LG13.723	ENSTNIG00000013679	PKP3 (1 of 2)	plakophilin 3 [Source:HGNC Symbol;Acc:9025]
on.gene.LG13.724	ENSGACG00000005853	SIGIRR	single immunoglobulin and toll-interleukin 1 receptor (TIR) domain [Source:HGNC Symbol;Acc:30575]
on.gene.LG13.727	NONE
on.gene.LG13.728	ENSGACG00000005889	ANO5 (2 of 2)	anoctamin 5 [Source:HGNC Symbol;Acc:27337]
on.gene.LG13.729	ENSGACG00000005899	SLC17A6 (2 of 2)	solute carrier family 17 (sodium-dependent inorganic phosphate cotransporter), member 6 [Source:HGNC Symbol;Acc:16703]
on.gene.LG13.73	ENSGACG00000011619	PLEKHA3	pleckstrin homology domain containing, family A (phosphoinositide binding specific) member 3 [Source:HGNC Symbol;Acc:14338]
on.gene.LG13.731	ENSGACG00000005909	GAS2 (1 of 2)	growth arrest-specific 2 [Source:HGNC Symbol;Acc:4167]
on.gene.LG13.734	ENSORLG00000005683	FIBIN (2 of 2)	fin bud initiation factor homolog (zebrafish) [Source:HGNC Symbol;Acc:33747]
on.gene.LG13.736	ENSORLG00000005668	SPI1 (2 of 2)	spleen focus forming virus (SFFV) proviral integration oncogene spi1 [Source:HGNC Symbol;Acc:11241]
on.gene.LG13.737	ENSORLG00000005653	PRC1	protein regulator of cytokinesis 1 [Source:HGNC Symbol;Acc:9341]
on.gene.LG13.7380001	ENSGACG00000005974	CLPX	ClpX caseinolytic peptidase X homolog (E. coli) [Source:HGNC Symbol;Acc:2088]
on.gene.LG13.74	ENSORLG00000003545	COX20	COX20 Cox2 chaperone homolog (S. cerevisiae) [Source:HGNC Symbol;Acc:26970]
on.gene.LG13.740	ENSGACG00000005982	CYP19A1 (2 of 2)	cytochrome P450, family 19, subfamily A, polypeptide 1 [Source:HGNC Symbol;Acc:2594]
on.gene.LG13.742	ENSORLG00000005515	GNB5 (1 of 2)	guanine nucleotide binding protein (G protein), beta 5 [Source:HGNC Symbol;Acc:4401]
on.gene.LG13.744	ENSDARG00000061635	myo5aa	myosin VAa [Source:ZFIN;Acc:ZDB-GENE-041027-2]
on.gene.LG13.750	ENSORLG00000005330	TCF12 (2 of 2)	transcription factor 12 [Source:HGNC Symbol;Acc:11623]
on.gene.LG13.751	ENSGACG00000006110	CGNL1 (2 of 2)	cingulin-like 1 [Source:HGNC Symbol;Acc:25931]
on.gene.LG13.752	ENSGACG00000006120	AQP9 (2 of 2)	aquaporin 9 [Source:HGNC Symbol;Acc:643]
on.gene.LG13.754	ENSORLG00000005304	ADAM10	ADAM metallopeptidase domain 10 [Source:HGNC Symbol;Acc:188]
on.gene.LG13.758	ENSGACG00000006163	DUOX1	dual oxidase 1 [Source:HGNC Symbol;Acc:3062]
on.gene.LG13.76	ENSTNIG00000009866	EPAS1	endothelial PAS domain protein 1 [Source:HGNC Symbol;Acc:3374]
on.gene.LG13.760	ENSGACG00000006219	SLC27A2 (2 of 3)	solute carrier family 27 (fatty acid transporter), member 2 [Source:HGNC Symbol;Acc:10996]
on.gene.LG13.761	ENSTNIG00000013696	SLC27A2 (4 of 4)	solute carrier family 27 (fatty acid transporter), member 2 [Source:HGNC Symbol;Acc:10996]
on.gene.LG13.762	ENSORLG00000005155	CEP152	centrosomal protein 152kDa [Source:HGNC Symbol;Acc:29298]
on.gene.LG13.7620001	ENSGACG00000006232	GALK2	galactokinase 2 [Source:HGNC Symbol;Acc:4119]
on.gene.LG13.763	ENSORLG00000005106	ATP8B4	ATPase, class I, type 8B, member 4 [Source:HGNC Symbol;Acc:13536]
on.gene.LG13.764	ENSDARG00000017034	sqrdl	sulfide quinone reductase-like (yeast) [Source:ZFIN;Acc:ZDB-GENE-050417-436]
on.gene.LG13.768	ENSGACG00000006326	SCAMP5 (1 of 2)	secretory carrier membrane protein 5 [Source:HGNC Symbol;Acc:30386]
on.gene.LG13.769	ENSGACG00000006341	UBE2Q2 (2 of 2)	ubiquitin-conjugating enzyme E2Q family member 2 [Source:HGNC Symbol;Acc:19248]
on.gene.LG13.77	ENSORLG00000003528	PRKCE (1 of 2)	protein kinase C, epsilon [Source:HGNC Symbol;Acc:9401]
on.gene.LG13.773	ENSGACG00000006393	PKM (2 of 2)	pyruvate kinase, muscle [Source:HGNC Symbol;Acc:9021]
on.gene.LG13.777	ENSGACG00000006516	COX5A (2 of 2)	cytochrome c oxidase subunit Va [Source:HGNC Symbol;Acc:2267]
on.gene.LG13.778	ENSORLG00000014769	ARID3B	AT rich interactive domain 3B (BRIGHT-like) [Source:HGNC Symbol;Acc:14350]
on.gene.LG13.779	ENSDARG00000087019	BX323444.1	Uncharacterized protein [Source:UniProtKB/TrEMBL;Acc:E7EY16]
on.gene.LG13.78	ENSORLG00000003498	ATRNL1 (2 of 2)	attractin-like 1 [Source:HGNC Symbol;Acc:29063]
on.gene.LG13.781	ENSORLG00000004867	CSK (2 of 2)	c-src tyrosine kinase [Source:HGNC Symbol;Acc:2444]
on.gene.LG13.785	ENSGACG00000009874	LMO2	LIM domain only 2 (rhombotin-like 1) [Source:HGNC Symbol;Acc:6642]
on.gene.LG13.786	ENSORLG00000004731	ALX4 (2 of 2)	ALX homeobox 4 [Source:HGNC Symbol;Acc:450]
on.gene.LG13.787	ENSORLG00000004716	TSPAN18	tetraspanin 18 [Source:HGNC Symbol;Acc:20660]
on.gene.LG13.788	ENSORLG00000004691	CD82 (1 of 2)	CD82 molecule [Source:HGNC Symbol;Acc:6210]
on.gene.LG13.789	ENSORLG00000004665	TP53I11	tumor protein p53 inducible protein 11 [Source:HGNC Symbol;Acc:16842]
on.gene.LG13.79	ENSGACG00000011398	GFRA1 (1 of 2)	GDNF family receptor alpha 1 [Source:HGNC Symbol;Acc:4243]
on.gene.LG13.792	ENSORLG00000004641	Q8AYS9_ORYLA	Reelin [Source:UniProtKB/TrEMBL;Acc:Q8AYS9]
on.gene.LG13.7920002	NONE
on.gene.LG13.794	ENSGACG00000010003	PIK3C2G	phosphoinositide-3-kinase, class 2, gamma polypeptide [Source:HGNC Symbol;Acc:8973]
on.gene.LG13.798	ENSGACG00000010024	AEBP2 (1 of 2)	AE binding protein 2 [Source:HGNC Symbol;Acc:24051]
on.gene.LG13.799	ENSTNIG00000016031	PDE3A (2 of 2)	phosphodiesterase 3A, cGMP-inhibited [Source:HGNC Symbol;Acc:8778]
on.gene.LG13.801	ENSTNIG00000016029	BCAP29 (2 of 2)	B-cell receptor-associated protein 29 [Source:HGNC Symbol;Acc:24131]
on.gene.LG13.804	ENSORLG00000004396	HBP1 (1 of 2)	HMG-box transcription factor 1 [Source:HGNC Symbol;Acc:23200]
on.gene.LG13.805	ENSORLG00000004379	PRKAR2B	protein kinase, cAMP-dependent, regulatory, type II, beta [Source:HGNC Symbol;Acc:9392]
on.gene.LG13.807	ENSORLG00000004304	NT5DC3	5'-nucleotidase domain containing 3 [Source:HGNC Symbol;Acc:30826]
on.gene.LG13.809	NONE
on.gene.LG13.810	ENSDARG00000092598	FLNB (2 of 4)	filamin B, beta [Source:HGNC Symbol;Acc:3755]
on.gene.LG13.812	ENSGACG00000010174	NR2C1	nuclear receptor subfamily 2, group C, member 1 [Source:HGNC Symbol;Acc:7971]
on.gene.LG13.813	ENSTNIG00000012677	FGD6 (2 of 2)	FYVE, RhoGEF and PH domain containing 6 [Source:HGNC Symbol;Acc:21740]
on.gene.LG13.814	NONE
on.gene.LG13.815	NONE
on.gene.LG13.8150001	ENSGACG00000004563	METAP2 (2 of 2)	methionyl aminopeptidase 2 [Source:HGNC Symbol;Acc:16672]
on.gene.LG13.816	NONE
on.gene.LG13.8160001	ENSGACG00000004555	NTN4 (2 of 2)	netrin 4 [Source:HGNC Symbol;Acc:13658]
on.gene.LG13.818	ENSGACG00000004528	HAL	histidine ammonia-lyase [Source:HGNC Symbol;Acc:4806]
on.gene.LG13.819	ENSGACG00000004498	CDK17 (2 of 2)	cyclin-dependent kinase 17 [Source:HGNC Symbol;Acc:8750]
on.gene.LG13.820	ENSGACG00000004488	UCMA (2 of 2)	upper zone of growth plate and cartilage matrix associated [Source:HGNC Symbol;Acc:25205]
on.gene.LG13.8330002	ENSGACG00000004310	KCNA6 (2 of 2)	potassium voltage-gated channel, shaker-related subfamily, member 6 [Source:HGNC Symbol;Acc:6225]
on.gene.LG13.837	ENSDARG00000070830	zgc:136858	zgc:136858 [Source:ZFIN;Acc:ZDB-GENE-060421-6632]
on.gene.LG13.838	NONE
on.gene.LG13.839	ENSDARG00000036671	tnni1al	troponin I, skeletal, slow like [Source:ZFIN;Acc:ZDB-GENE-040625-81]
on.gene.LG13.840	ENSDARG00000028343	zgc:101560	zgc:101560 [Source:ZFIN;Acc:ZDB-GENE-041010-75]
on.gene.LG13.841	ENSGACG00000004215	BPGM	2,3-bisphosphoglycerate mutase [Source:HGNC Symbol;Acc:1093]
on.gene.LG13.842	ENSORLG00000003654	CALD1 (2 of 2)	caldesmon 1 [Source:HGNC Symbol;Acc:1441]
on.gene.LG13.843	ENSDARG00000045822	tnnt2e	troponin T2e, cardiac [Source:ZFIN;Acc:ZDB-GENE-041210-27]
on.gene.LG13.845	ENSGACG00000004140	PNPLA8 (1 of 2)	patatin-like phospholipase domain containing 8 [Source:HGNC Symbol;Acc:28900]
on.gene.LG13.846	ENSORLG00000003354	NRCAM (1 of 2)	neuronal cell adhesion molecule [Source:HGNC Symbol;Acc:7994]
on.gene.LG13.847	ENSGACG00000004129	CNTN1 (1 of 2)	contactin 1 [Source:HGNC Symbol;Acc:2171]
on.gene.LG13.848	ENSGACG00000004122	PDZRN4 (1 of 2)	PDZ domain containing ring finger 4 [Source:HGNC Symbol;Acc:30552]
on.gene.LG13.851	ENSTNIG00000015985	Q4RSH6_TETNG	Chromosome 13 SCAF15000, whole genome shotgun sequence. [Source:UniProtKB/TrEMBL;Acc:Q4RSH6]
on.gene.LG13.855	ENSORLG00000003106	TWF1	twinfilin, actin-binding protein, homolog 1 (Drosophila) [Source:HGNC Symbol;Acc:9620]
on.gene.LG13.856	ENSGACG00000004020	TMEM117	transmembrane protein 117 [Source:HGNC Symbol;Acc:25308]
on.gene.LG13.860	ENSORLG00000002944	MOV10L1	Mov10l1, Moloney leukemia virus 10-like 1, homolog (mouse) [Source:HGNC Symbol;Acc:7201]
on.gene.LG13.863	ENSORLG00000002887	APPL2	adaptor protein, phosphotyrosine interaction, PH domain and leucine zipper containing 2 [Source:HGNC Symbol;Acc:18242]
on.gene.LG13.864	ENSGACG00000003928	TUBGCP6	tubulin, gamma complex associated protein 6 [Source:HGNC Symbol;Acc:18127]
on.gene.LG13.867	ENSORLG00000009350	HDAC10	histone deacetylase 10 [Source:HGNC Symbol;Acc:18128]
on.gene.LG13.870001	ENSDARG00000089853	ATP5J (2 of 2)	ATP synthase, H+ transporting, mitochondrial Fo complex, subunit F6 [Source:HGNC Symbol;Acc:847]
on.gene.LG13.880	ENSGACG00000003792	DENND2A (1 of 2)	DENN/MADD domain containing 2A [Source:HGNC Symbol;Acc:22212]
on.gene.LG13.881	NONE
on.gene.LG13.883	ENSDARG00000088397	CABZ01057918.1	Uncharacterized protein [Source:UniProtKB/TrEMBL;Acc:E7F0Y2]
on.gene.LG13.891	ENSORLG00000002408	WNT7B	wingless-type MMTV integration site family, member 7B [Source:HGNC Symbol;Acc:12787]
on.gene.LG13.893	ENSDARG00000029738	fbln1	fibulin 1 [Source:ZFIN;Acc:ZDB-GENE-990415-73]
on.gene.LG13.895	ENSGACG00000003639	AKR1D1 (2 of 2)	aldo-keto reductase family 1, member D1 (delta 4-3-ketosteroid-5-beta-reductase) [Source:HGNC Symbol;Acc:388]
on.gene.LG13.899	ENSORLG00000002126	AVPR1A (1 of 2)	arginine vasopressin receptor 1A [Source:HGNC Symbol;Acc:895]
on.gene.LG13.90	ENSTNIG00000013394	Q4S2J7_TETNG	Chromosome 17 SCAF14760, whole genome shotgun sequence [Source:UniProtKB/TrEMBL;Acc:Q4S2J7]
on.gene.LG13.9010001	NONE
on.gene.LG13.902	NONE
on.gene.LG13.903	ENSORLG00000002040	PPP1R3A (1 of 2)	protein phosphatase 1, regulatory subunit 3A [Source:HGNC Symbol;Acc:9291]
on.gene.LG13.906	ENSGACG00000003546	PTDSS2	phosphatidylserine synthase 2 [Source:HGNC Symbol;Acc:15463]
on.gene.LG13.907	ENSORLG00000002085	CDKN1C	cyclin-dependent kinase inhibitor 1C (p57, Kip2) [Source:HGNC Symbol;Acc:1786]
on.gene.LG13.910	NONE
on.gene.LG13.92	ENSGACG00000011512	KIAA1244	KIAA1244 [Source:HGNC Symbol;Acc:21213]
on.gene.LG13.93	ENSGACG00000011020	ANKRD1	ankyrin repeat domain 1 (cardiac muscle) [Source:HGNC Symbol;Acc:15819]
on.gene.LG13.96	ENSGACG00000011058	HECTD2	HECT domain containing E3 ubiquitin protein ligase 2 [Source:HGNC Symbol;Acc:26736]
on.gene.LG13.960001	NONE
on.gene.LG13.97	ENSORLG00000018878	PPP1R3C (1 of 2)	protein phosphatase 1, regulatory subunit 3C [Source:HGNC Symbol;Acc:9293]
on.gene.LG14.106	ENSORLG00000015653	FAM115A	family with sequence similarity 115, member A [Source:HGNC Symbol;Acc:22201]
on.gene.LG14.107	ENSGACG00000005918	PNKP	polynucleotide kinase 3'-phosphatase [Source:HGNC Symbol;Acc:9154]
on.gene.LG14.108	ENSORLG00000015672	C2	complement component 2 [Source:HGNC Symbol;Acc:1248]
on.gene.LG14.110	ENSGACG00000005962	NUDT8	nudix (nucleoside diphosphate linked moiety X)-type motif 8 [Source:HGNC Symbol;Acc:8055]
on.gene.LG14.110001	ENSTNIG00000014383	SGSM2	small G protein signaling modulator 2 [Source:HGNC Symbol;Acc:29026]
on.gene.LG14.112	ENSDARG00000090969	CU469509.3	Uncharacterized protein [Source:UniProtKB/TrEMBL;Acc:E7F332]
on.gene.LG14.1120001	ENSORLG00000015714	TAGLN (1 of 2)	transgelin [Source:HGNC Symbol;Acc:11553]
on.gene.LG14.113	ENSGACG00000006013	PCSK7	proprotein convertase subtilisin/kexin type 7 [Source:HGNC Symbol;Acc:8748]
on.gene.LG14.114	ENSTNIG00000014351	BACE1	beta-site APP-cleaving enzyme 1 [Source:HGNC Symbol;Acc:933]
on.gene.LG14.115	ENSORLG00000015744	APOA1	apolipoprotein A-I [Source:HGNC Symbol;Acc:600]
on.gene.LG14.116	ENSGACG00000006068	CEP164	centrosomal protein 164kDa [Source:HGNC Symbol;Acc:29182]
on.gene.LG14.120	ENSORLG00000015826	MPZL2 (1 of 2)	myelin protein zero-like 2 [Source:HGNC Symbol;Acc:3496]
on.gene.LG14.122	ENSORLG00000015837	GAP43	growth associated protein 43 [Source:HGNC Symbol;Acc:4140]
on.gene.LG14.123	ENSTNIG00000006446	LSAMP	limbic system-associated membrane protein [Source:HGNC Symbol;Acc:6705]
on.gene.LG14.126	ENSORLG00000013761	IGSF11	immunoglobulin superfamily, member 11 [Source:HGNC Symbol;Acc:16669]
on.gene.LG14.128	ENSDARG00000075524	CABZ01044023.1	Uncharacterized protein [Source:UniProtKB/TrEMBL;Acc:F1QKB9]
on.gene.LG14.129	ENSGACG00000007649	HIP1	huntingtin interacting protein 1 [Source:HGNC Symbol;Acc:4913]
on.gene.LG14.13	ENSGACG00000013486	TPST1	tyrosylprotein sulfotransferase 1 [Source:HGNC Symbol;Acc:12020]
on.gene.LG14.131	ENSORLG00000011464	GDPD1	glycerophosphodiester phosphodiesterase domain containing 1 [Source:HGNC Symbol;Acc:20883]
on.gene.LG14.134	ENSDARG00000059029	CU633910.1	Uncharacterized protein [Source:UniProtKB/TrEMBL;Acc:E7F9I3]
on.gene.LG14.135	ENSORLG00000011343	FAM124B	family with sequence similarity 124B [Source:HGNC Symbol;Acc:26224]
on.gene.LG14.138	ENSGACG00000007728	ARAP1	ArfGAP with RhoGAP domain, ankyrin repeat and PH domain 1 [Source:HGNC Symbol;Acc:16925]
on.gene.LG14.139	ENSGACG00000007754	STARD10	StAR-related lipid transfer (START) domain containing 10 [Source:HGNC Symbol;Acc:10666]
on.gene.LG14.140	ENSGACG00000007783	CLPB	ClpB caseinolytic peptidase B homolog (E. coli) [Source:HGNC Symbol;Acc:30664]
on.gene.LG14.147	ENSDARG00000089563	CABZ01110305.1	Uncharacterized protein [Source:UniProtKB/TrEMBL;Acc:F1R1X6]
on.gene.LG14.159	ENSORLG00000011586	FZD9	frizzled family receptor 9 [Source:HGNC Symbol;Acc:4047]
on.gene.LG14.1590001	NONE
on.gene.LG14.16	ENSDARG00000042397	zgc:158340	zgc:158340 [Source:ZFIN;Acc:ZDB-GENE-061201-30]
on.gene.LG14.163	ENSGACG00000007520	RASA2	RAS p21 protein activator 2 [Source:HGNC Symbol;Acc:9872]
on.gene.LG14.164	ENSGACG00000007520	RASA2	RAS p21 protein activator 2 [Source:HGNC Symbol;Acc:9872]
on.gene.LG14.165	ENSGACG00000007517	ZBTB38	zinc finger and BTB domain containing 38 [Source:HGNC Symbol;Acc:26636]
on.gene.LG14.167	ENSGACG00000007464	TRIP12	thyroid hormone receptor interactor 12 [Source:HGNC Symbol;Acc:12306]
on.gene.LG14.168	ENSGACG00000007444	DNER	delta/notch-like EGF repeat containing [Source:HGNC Symbol;Acc:24456]
on.gene.LG14.169	ENSGACG00000007440	PID1	phosphotyrosine interaction domain containing 1 [Source:HGNC Symbol;Acc:26084]
on.gene.LG14.170	ENSGACG00000007428	SPHKAP	SPHK1 interactor, AKAP domain containing [Source:HGNC Symbol;Acc:30619]
on.gene.LG14.171	ENSGACG00000007395	WDR69	WD repeat domain 69 [Source:HGNC Symbol;Acc:26383]
on.gene.LG14.174	ENSGACG00000007374	AGFG1 (1 of 2)	ArfGAP with FG repeats 1 [Source:HGNC Symbol;Acc:5175]
on.gene.LG14.178	ENSGACG00000007320	EHD2 (2 of 2)	EH-domain containing 2 [Source:HGNC Symbol;Acc:3243]
on.gene.LG14.180	ENSGACG00000007276	MECOM	MDS1 and EVI1 complex locus [Source:HGNC Symbol;Acc:3498]
on.gene.LG14.181	ENSGACG00000007272	SCN4B (1 of 2)	sodium channel, voltage-gated, type IV, beta subunit [Source:HGNC Symbol;Acc:10592]
on.gene.LG14.188	ENSDARG00000069723	ZBBX	zinc finger, B-box domain containing [Source:HGNC Symbol;Acc:26245]
on.gene.LG14.191	ENSGACG00000007161	SERPINI1	serpin peptidase inhibitor, clade I (neuroserpin), member 1 [Source:HGNC Symbol;Acc:8943]
on.gene.LG14.193	ENSGACG00000007144	GOLIM4	golgi integral membrane protein 4 [Source:HGNC Symbol;Acc:15448]
on.gene.LG14.195	ENSGACG00000007117	VEPH1	ventricular zone expressed PH domain homolog 1 (zebrafish) [Source:HGNC Symbol;Acc:25735]
on.gene.LG14.1950001	ENSGACG00000007125	PTX3	pentraxin 3, long [Source:HGNC Symbol;Acc:9692]
on.gene.LG14.197	ENSGACG00000007101	CCNL1	cyclin L1 [Source:HGNC Symbol;Acc:20569]
on.gene.LG14.2	ENSORLG00000010103	BCO2 (2 of 3)	beta-carotene oxygenase 2 [Source:HGNC Symbol;Acc:18503]
on.gene.LG14.20	ENSTNIG00000014385	Q4RYN6_TETNG	Aldehyde dehydrogenase [Source:UniProtKB/TrEMBL;Acc:Q4RYN6]
on.gene.LG14.202	ENSTNIG00000019580	SSR3	signal sequence receptor, gamma (translocon-associated protein gamma) [Source:HGNC Symbol;Acc:11325]
on.gene.LG14.204	ENSDARG00000005942	v2rl1	vomeronasal 2 receptor, l1 [Source:ZFIN;Acc:ZDB-GENE-050419-65]
on.gene.LG14.205	ENSDARG00000005942	v2rl1	vomeronasal 2 receptor, l1 [Source:ZFIN;Acc:ZDB-GENE-050419-65]
on.gene.LG14.208	ENSTNIG00000003337	RPS6KB1 (1 of 2)	ribosomal protein S6 kinase, 70kDa, polypeptide 1 [Source:HGNC Symbol;Acc:10436]
on.gene.LG14.212	ENSGACG00000006936	BACE2	beta-site APP-cleaving enzyme 2 [Source:HGNC Symbol;Acc:934]
on.gene.LG14.214	ENSGACG00000006917	DSCAM (2 of 2)	Down syndrome cell adhesion molecule [Source:HGNC Symbol;Acc:3039]
on.gene.LG14.217	ENSGACG00000006903	IGSF5 (2 of 2)	immunoglobulin superfamily, member 5 [Source:HGNC Symbol;Acc:5952]
on.gene.LG14.218	ENSTNIG00000004970	SH3BGRL	SH3 domain binding glutamic acid-rich protein like [Source:HGNC Symbol;Acc:10823]
on.gene.LG14.221	ENSORLG00000012957	BRWD1	bromodomain and WD repeat domain containing 1 [Source:HGNC Symbol;Acc:12760]
on.gene.LG14.2230001	ENSGACG00000006869	TNFRSF19	tumor necrosis factor receptor superfamily, member 19 [Source:HGNC Symbol;Acc:11915]
on.gene.LG14.2240001	ENSGACG00000006866	SACS	spastic ataxia of Charlevoix-Saguenay (sacsin) [Source:HGNC Symbol;Acc:10519]
on.gene.LG14.225	ENSGACG00000006839	SGCG	sarcoglycan, gamma (35kDa dystrophin-associated glycoprotein) [Source:HGNC Symbol;Acc:10809]
on.gene.LG14.226	ENSGACG00000006818	RPS25	ribosomal protein S25 [Source:HGNC Symbol;Acc:10413]
on.gene.LG14.229	ENSGACG00000006784	CCDC19	coiled-coil domain containing 19 [Source:HGNC Symbol;Acc:17229]
on.gene.LG14.23	ENSORLG00000014915	TMEM97	transmembrane protein 97 [Source:HGNC Symbol;Acc:28106]
on.gene.LG14.232	ENSGACG00000006697	SNRPD2	small nuclear ribonucleoprotein D2 polypeptide 16.5kDa [Source:HGNC Symbol;Acc:11159]
on.gene.LG14.233	ENSORLG00000013289	PGLYRP3	peptidoglycan recognition protein 3 [Source:HGNC Symbol;Acc:30014]
on.gene.LG14.236	ENSGACG00000006666	C5AR1	complement component 5a receptor 1 [Source:HGNC Symbol;Acc:1338]
on.gene.LG14.239	ENSORLG00000013393	CLMP (1 of 2)	CXADR-like membrane protein [Source:HGNC Symbol;Acc:24039]
on.gene.LG14.24	ENSDARG00000086369	CR848814.2	Uncharacterized protein [Source:UniProtKB/TrEMBL;Acc:E7F4F6]
on.gene.LG14.241	ENSORLG00000013417	BARX2	BARX homeobox 2 [Source:HGNC Symbol;Acc:956]
on.gene.LG14.243	ENSORLG00000013508	ETS1	v-ets erythroblastosis virus E26 oncogene homolog 1 (avian) [Source:HGNC Symbol;Acc:3488]
on.gene.LG14.244	ENSORLG00000013548	FLI1	Friend leukemia virus integration 1 [Source:HGNC Symbol;Acc:3749]
on.gene.LG14.245	ENSORLG00000013560	KCNJ1 (2 of 2)	potassium inwardly-rectifying channel, subfamily J, member 1 [Source:HGNC Symbol;Acc:6255]
on.gene.LG14.246	ENSORLG00000013595	KCNJ5	potassium inwardly-rectifying channel, subfamily J, member 5 [Source:HGNC Symbol;Acc:6266]
on.gene.LG14.247	ENSGACG00000006559	ST3GAL4	ST3 beta-galactoside alpha-2,3-sialyltransferase 4 [Source:HGNC Symbol;Acc:10864]
on.gene.LG14.25	ENSORLG00000014900	USP6	ubiquitin specific peptidase 6 (Tre-2 oncogene) [Source:HGNC Symbol;Acc:12629]
on.gene.LG14.250	ENSGACG00000006546	FAM118B	family with sequence similarity 118, member B [Source:HGNC Symbol;Acc:26110]
on.gene.LG14.251	ENSGACG00000006518	ILVBL	ilvB (bacterial acetolactate synthase)-like [Source:HGNC Symbol;Acc:6041]
on.gene.LG14.253	ENSDARG00000034941	GLB1L2	galactosidase, beta 1-like 2 [Source:HGNC Symbol;Acc:25129]
on.gene.LG14.254	ENSGACG00000006478	B3GAT1	beta-1,3-glucuronyltransferase 1 (glucuronosyltransferase P) [Source:HGNC Symbol;Acc:921]
on.gene.LG14.255	ENSGACG00000006472	SIAE (2 of 2)	sialic acid acetylesterase [Source:HGNC Symbol;Acc:18187]
on.gene.LG14.257	ENSORLG00000014453	MMP13	matrix metallopeptidase 13 (collagenase 3) [Source:HGNC Symbol;Acc:7159]
on.gene.LG14.258	ENSGACG00000006415	TSKU	tsukushi small leucine rich proteoglycan homolog (Xenopus laevis) [Source:HGNC Symbol;Acc:28850]
on.gene.LG14.261	ENSORLG00000014312	SERPINH1	serpin peptidase inhibitor, clade H (heat shock protein 47), member 1, (collagen binding protein 1) [Source:HGNC Symbol;Acc:1546]
on.gene.LG14.262	ENSORLG00000014292	GDPD5 (1 of 2)	glycerophosphodiester phosphodiesterase domain containing 5 [Source:HGNC Symbol;Acc:28804]
on.gene.LG14.264	ENSGACG00000006331	SAMSN1	SAM domain, SH3 domain and nuclear localization signals 1 [Source:HGNC Symbol;Acc:10528]
on.gene.LG14.268	ENSGACG00000007861	NUMA1	nuclear mitotic apparatus protein 1 [Source:HGNC Symbol;Acc:8059]
on.gene.LG14.269	ENSGACG00000006300	DHX40	DEAH (Asp-Glu-Ala-His) box polypeptide 40 [Source:HGNC Symbol;Acc:18018]
on.gene.LG14.271	ENSGACG00000006274	VWA7	von Willebrand factor A domain containing 7 [Source:HGNC Symbol;Acc:13939]
on.gene.LG14.275	ENSGACG00000007960	TYR (1 of 2)	tyrosinase (oculocutaneous albinism IA) [Source:HGNC Symbol;Acc:12442]
on.gene.LG14.278	ENSGACG00000007985	CTSC	cathepsin C [Source:HGNC Symbol;Acc:2528]
on.gene.LG14.279	ENSORLG00000010789	RAB38 (1 of 2)	RAB38, member RAS oncogene family [Source:HGNC Symbol;Acc:9776]
on.gene.LG14.28	ENSTNIG00000014393	BRIP1	BRCA1 interacting protein C-terminal helicase 1 [Source:HGNC Symbol;Acc:20473]
on.gene.LG14.281	ENSGACG00000008058	FZD4	frizzled family receptor 4 [Source:HGNC Symbol;Acc:4042]
on.gene.LG14.282	ENSGACG00000008068	DYNC2H1	dynein, cytoplasmic 2, heavy chain 1 [Source:HGNC Symbol;Acc:2962]
on.gene.LG14.283	ENSGACG00000008121	PDGFD	platelet derived growth factor D [Source:HGNC Symbol;Acc:30620]
on.gene.LG14.2860001	ENSGACG00000008161	GUCY1A2	guanylate cyclase 1, soluble, alpha 2 [Source:HGNC Symbol;Acc:4684]
on.gene.LG14.29	ENSGACG00000013565	TBX4	T-box 4 [Source:HGNC Symbol;Acc:11603]
on.gene.LG14.292	ENSGACG00000008198	P2RY6	pyrimidinergic receptor P2Y, G-protein coupled, 6 [Source:HGNC Symbol;Acc:8543]
on.gene.LG14.293	ENSDARG00000091766	CABZ01039580.2	Uncharacterized protein [Source:UniProtKB/TrEMBL;Acc:E7F7M4]
on.gene.LG14.294	ENSDARG00000091157	CABZ01089783.1	NA
on.gene.LG14.295	ENSGACG00000008224	RELT	RELT tumor necrosis factor receptor [Source:HGNC Symbol;Acc:13764]
on.gene.LG14.296	ENSGACG00000008233	P2RY2 (2 of 2)	purinergic receptor P2Y, G-protein coupled, 2 [Source:HGNC Symbol;Acc:8541]
on.gene.LG14.298	ENSGACG00000008263	HERC6	HECT and RLD domain containing E3 ubiquitin protein ligase family member 6 [Source:HGNC Symbol;Acc:26072]
on.gene.LG14.30	ENSGACG00000013575	TBX2 (1 of 2)	T-box 2 [Source:HGNC Symbol;Acc:11597]
on.gene.LG14.301	ENSDARG00000060927	si:ch211-136a13.1	si:ch211-136a13.1 [Source:ZFIN;Acc:ZDB-GENE-050419-214]
on.gene.LG14.311	ENSORLG00000008353	VPS53	vacuolar protein sorting 53 homolog (S. cerevisiae) [Source:HGNC Symbol;Acc:25608]
on.gene.LG14.312	ENSGACG00000008380	FAM101B	family with sequence similarity 101, member B [Source:HGNC Symbol;Acc:28705]
on.gene.LG14.314	ENSGACG00000008749	SLCO1B1	solute carrier organic anion transporter family, member 1B1 [Source:HGNC Symbol;Acc:10959]
on.gene.LG14.320	ENSORLG00000007743	CHCHD2	coiled-coil-helix-coiled-coil-helix domain containing 2 [Source:HGNC Symbol;Acc:21645]
on.gene.LG14.321	ENSGACG00000008901	PHKG1	phosphorylase kinase, gamma 1 (muscle) [Source:HGNC Symbol;Acc:8930]
on.gene.LG14.324	ENSGACG00000008832	GBAS (1 of 2)	glioblastoma amplified sequence [Source:HGNC Symbol;Acc:4179]
on.gene.LG14.327	ENSGACG00000008792	SEPT4 (1 of 2)	septin 4 [Source:HGNC Symbol;Acc:9165]
on.gene.LG14.329	ENSORLG00000007910	PAFAH1B1 (1 of 2)	platelet-activating factor acetylhydrolase 1b, regulatory subunit 1 (45kDa) [Source:HGNC Symbol;Acc:8574]
on.gene.LG14.330	ENSGACG00000008439	KIAA0664	KIAA0664 [Source:HGNC Symbol;Acc:29094]
on.gene.LG14.339	ENSORLG00000008065	SCARF1	scavenger receptor class F, member 1 [Source:HGNC Symbol;Acc:16820]
on.gene.LG14.340	ENSDARG00000055388	vtna	vitronectin a [Source:ZFIN;Acc:ZDB-GENE-050522-440]
on.gene.LG14.341	ENSGACG00000008602	SARM1	sterile alpha and TIR motif containing 1 [Source:HGNC Symbol;Acc:17074]
on.gene.LG14.344	ENSORLG00000008116	UNC119 (2 of 2)	unc-119 homolog (C. elegans) [Source:HGNC Symbol;Acc:12565]
on.gene.LG14.347	ENSORLG00000008170	CPD	carboxypeptidase D [Source:HGNC Symbol;Acc:2301]
on.gene.LG14.350	ENSDARG00000068180	bmp16	bone morphogenetic protein 16 [Source:ZFIN;Acc:ZDB-GENE-100115-1]
on.gene.LG14.350001	ENSORLG00000010127	SDHD	succinate dehydrogenase complex, subunit D, integral membrane protein [Source:HGNC Symbol;Acc:10683]
on.gene.LG14.358	ENSORLG00000006842	CALM_ORYLA	Calmodulin-A [Source:UniProtKB/Swiss-Prot;Acc:P62150]
on.gene.LG14.359	ENSGACG00000009600	PTGIR	prostaglandin I2 (prostacyclin) receptor (IP) [Source:HGNC Symbol;Acc:9602]
on.gene.LG14.361	ENSORLG00000006877	RTN2 (1 of 2)	reticulon 2 [Source:HGNC Symbol;Acc:10468]
on.gene.LG14.363	ENSDARG00000012968	rhoub	ras homolog gene family, member Ub [Source:ZFIN;Acc:ZDB-GENE-050417-308]
on.gene.LG14.364	ENSORLG00000006902	RAB4B	RAB4B, member RAS oncogene family [Source:HGNC Symbol;Acc:9782]
on.gene.LG14.3650001	ENSGACG00000009502	ARHGAP35 (1 of 2)	Rho GTPase activating protein 35 [Source:HGNC Symbol;Acc:4591]
on.gene.LG14.368	ENSORLG00000006962	EGLN2	egl nine homolog 2 (C. elegans) [Source:HGNC Symbol;Acc:14660]
on.gene.LG14.369	ENSORLG00000007018	SLC1A5	solute carrier family 1 (neutral amino acid transporter), member 5 [Source:HGNC Symbol;Acc:10943]
on.gene.LG14.372	ENSGACG00000009426	PRKD2	protein kinase D2 [Source:HGNC Symbol;Acc:17293]
on.gene.LG14.373	ENSGACG00000009424	GPR132	G protein-coupled receptor 132 [Source:HGNC Symbol;Acc:17482]
on.gene.LG14.374	ENSTNIG00000007765	Q4SPG6_TETNG	Chromosome 16 SCAF14537, whole genome shotgun sequence. [Source:UniProtKB/TrEMBL;Acc:Q4SPG6]
on.gene.LG14.375	ENSGACG00000009383	DSCAML1 (2 of 2)	Down syndrome cell adhesion molecule like 1 [Source:HGNC Symbol;Acc:14656]
on.gene.LG14.381	ENSGACG00000009314	CEP57	centrosomal protein 57kDa [Source:HGNC Symbol;Acc:30794]
on.gene.LG14.385	ENSORLG00000007371	RSRC1	arginine/serine-rich coiled-coil 1 [Source:HGNC Symbol;Acc:24152]
on.gene.LG14.386	ENSGACG00000009235	MLF1	myeloid leukemia factor 1 [Source:HGNC Symbol;Acc:7125]
on.gene.LG14.389	ENSGACG00000009184	SIK2	salt-inducible kinase 2 [Source:HGNC Symbol;Acc:21680]
on.gene.LG14.391	ENSGACG00000009176	LAYN (2 of 2)	layilin [Source:HGNC Symbol;Acc:29471]
on.gene.LG14.392	ENSDARG00000062319	BX572077.2	Uncharacterized protein [Source:UniProtKB/TrEMBL;Acc:E7F274]
on.gene.LG14.393	ENSDARG00000069375	zgc:162608	zgc:162608 [Source:ZFIN;Acc:ZDB-GENE-070410-86]
on.gene.LG14.396	ENSGACG00000009158	ANKK1	ankyrin repeat and kinase domain containing 1 [Source:HGNC Symbol;Acc:21027]
on.gene.LG14.398	ENSGACG00000009125	SCN3B	sodium channel, voltage-gated, type III, beta subunit [Source:HGNC Symbol;Acc:20665]
on.gene.LG14.401	ENSTNIG00000007782	SPA17	sperm autoantigenic protein 17 [Source:HGNC Symbol;Acc:11210]
on.gene.LG14.402	ENSGACG00000009109	HEPACAM (1 of 2)	hepatic and glial cell adhesion molecule [Source:HGNC Symbol;Acc:26361]
on.gene.LG14.403	ENSTNIG00000007784	PDE9A	phosphodiesterase 9A [Source:HGNC Symbol;Acc:8795]
on.gene.LG14.404	ENSORLG00000007569	OAF	OAF homolog (Drosophila) [Source:HGNC Symbol;Acc:28752]
on.gene.LG14.409	ENSGACG00000009060	CBL (1 of 2)	Cbl proto-oncogene, E3 ubiquitin protein ligase [Source:HGNC Symbol;Acc:1541]
on.gene.LG14.410	ENSGACG00000009035	MCAM (2 of 2)	melanoma cell adhesion molecule [Source:HGNC Symbol;Acc:6934]
on.gene.LG14.413	ENSGACG00000009009	MLL	myeloid/lymphoid or mixed-lineage leukemia (trithorax homolog, Drosophila) [Source:HGNC Symbol;Acc:7132]
on.gene.LG14.417	ENSGACG00000010305	MME	membrane metallo-endopeptidase [Source:HGNC Symbol;Acc:7154]
on.gene.LG14.42	ENSGACG00000000029	ADAMTS8	ADAM metallopeptidase with thrombospondin type 1 motif, 8 [Source:HGNC Symbol;Acc:224]
on.gene.LG14.422	ENSGACG00000010259	P2RY1	purinergic receptor P2Y, G-protein coupled, 1 [Source:HGNC Symbol;Acc:8539]
on.gene.LG14.423	ENSORLG00000005925	MBNL1 (1 of 2)	muscleblind-like splicing regulator 1 [Source:HGNC Symbol;Acc:6923]
on.gene.LG14.425	ENSGACG00000010246	AADACL2	arylacetamide deacetylase-like 2 [Source:HGNC Symbol;Acc:24427]
on.gene.LG14.426	ENSGACG00000010238	IGSF10	immunoglobulin superfamily, member 10 [Source:HGNC Symbol;Acc:26384]
on.gene.LG14.427	ENSGACG00000010220	P2RY13	purinergic receptor P2Y, G-protein coupled, 13 [Source:HGNC Symbol;Acc:4537]
on.gene.LG14.428	ENSORLG00000006020	MFSD1	major facilitator superfamily domain containing 1 [Source:HGNC Symbol;Acc:25874]
on.gene.LG14.431	ENSDARG00000086712	CR478286.2	Uncharacterized protein [Source:UniProtKB/TrEMBL;Acc:E7FGV0]
on.gene.LG14.433	ENSTNIG00000007706	IFT80	intraflagellar transport 80 homolog (Chlamydomonas) [Source:HGNC Symbol;Acc:29262]
on.gene.LG14.434	ENSGACG00000010151	SMC4	structural maintenance of chromosomes 4 [Source:HGNC Symbol;Acc:14013]
on.gene.LG14.44	ENSTNIG00000014370	C11orf53	chromosome 11 open reading frame 53 [Source:HGNC Symbol;Acc:30527]
on.gene.LG14.448	ENSORLG00000006781	CLPTM1	cleft lip and palate associated transmembrane protein 1 [Source:HGNC Symbol;Acc:2087]
on.gene.LG14.449	ENSGACG00000009693	TBCB	tubulin folding cofactor B [Source:HGNC Symbol;Acc:1989]
on.gene.LG14.450	ENSGACG00000009721	SIX5	SIX homeobox 5 [Source:HGNC Symbol;Acc:10891]
on.gene.LG14.453	ENSORLG00000006731	RRM1 (1 of 2)	ribonucleotide reductase M1 [Source:HGNC Symbol;Acc:10451]
on.gene.LG14.455	ENSGACG00000009773	MAP3K10	mitogen-activated protein kinase kinase kinase 10 [Source:HGNC Symbol;Acc:6849]
on.gene.LG14.457	ENSORLG00000006685	TTC9B	tetratricopeptide repeat domain 9B [Source:HGNC Symbol;Acc:26395]
on.gene.LG14.459	ENSORLG00000006665	FOSB	FBJ murine osteosarcoma viral oncogene homolog B [Source:HGNC Symbol;Acc:3797]
on.gene.LG14.461	ENSORLG00000006568	CLASRP	CLK4-associating serine/arginine rich protein [Source:HGNC Symbol;Acc:17731]
on.gene.LG14.464	ENSGACG00000009859	ITPKC (1 of 2)	inositol-trisphosphate 3-kinase C [Source:HGNC Symbol;Acc:14897]
on.gene.LG14.465	ENSGACG00000009864	GFM1	G elongation factor, mitochondrial 1 [Source:HGNC Symbol;Acc:13780]
on.gene.LG14.4650001	ENSORLG00000006494	RARRES1	retinoic acid receptor responder (tazarotene induced) 1 [Source:HGNC Symbol;Acc:9867]
on.gene.LG14.468	ENSTNIG00000007724	Q4TGT2_TETNG	Chromosome undetermined SCAF3497, whole genome shotgun sequence.Chromosome undetermined SCAF3498, whole genome shotgun sequence. [Source:UniProtKB/TrEMBL;Acc:Q4TGT2]
on.gene.LG14.469	ENSGACG00000009915	CUX1	cut-like homeobox 1 [Source:HGNC Symbol;Acc:2557]
on.gene.LG14.47	ENSDARG00000058263	zgc:113279	zgc:113279 [Source:ZFIN;Acc:ZDB-GENE-050522-529]
on.gene.LG14.471	ENSGACG00000009944	SH2B2	SH2B adaptor protein 2 [Source:HGNC Symbol;Acc:17381]
on.gene.LG14.472	NONE
on.gene.LG14.478	ENSGACG00000010741	DIXDC1	DIX domain containing 1 [Source:HGNC Symbol;Acc:23695]
on.gene.LG14.48	ENSTNIG00000014367	Q4RYQ6_TETNG	Chromosome 16 SCAF14974, whole genome shotgun sequence. [Source:UniProtKB/TrEMBL;Acc:Q4RYQ6]
on.gene.LG14.480	ENSORLG00000005122	ZBTB16 (3 of 3)	zinc finger and BTB domain containing 16 [Source:HGNC Symbol;Acc:12930]
on.gene.LG14.481	ENSORLG00000005127	NCAM1 (2 of 2)	neural cell adhesion molecule 1 [Source:HGNC Symbol;Acc:7656]
on.gene.LG14.482	ENSORLG00000005159	CADM1 (2 of 2)	cell adhesion molecule 1 [Source:HGNC Symbol;Acc:5951]
on.gene.LG14.483	ENSDARG00000074184	si:dkey-269g4.4	si:dkey-269g4.4 [Source:ZFIN;Acc:ZDB-GENE-091204-147]
on.gene.LG14.486	ENSORLG00000005205	VPS26B	vacuolar protein sorting 26 homolog B (S. pombe) [Source:HGNC Symbol;Acc:28119]
on.gene.LG14.487	ENSGACG00000010645	THYN1	thymocyte nuclear protein 1 [Source:HGNC Symbol;Acc:29560]
on.gene.LG14.492	ENSDARG00000086272	CR626889.2	Uncharacterized protein [Source:UniProtKB/TrEMBL;Acc:E7EYI4]
on.gene.LG14.494	ENSGACG00000010444	ALCAM (1 of 2)	activated leukocyte cell adhesion molecule [Source:HGNC Symbol;Acc:400]
on.gene.LG14.497	ENSTNIG00000003291	MAP6 (1 of 2)	microtubule-associated protein 6 [Source:HGNC Symbol;Acc:6868]
on.gene.LG14.50	ENSDARG00000008835	si:dkey-46g23.5	si:dkey-46g23.5 [Source:ZFIN;Acc:ZDB-GENE-030131-9306]
on.gene.LG14.502	ENSTNIG00000003538	PLCH1	phospholipase C, eta 1 [Source:HGNC Symbol;Acc:29185]
on.gene.LG14.5020001	ENSDARG00000053036	si:ch211-203b20.7	si:ch211-203b20.7 [Source:ZFIN;Acc:ZDB-GENE-060503-302]
on.gene.LG14.5020004	ENSDARG00000056180	v2ra17	vomeronasal 2 receptor, a17 [Source:ZFIN;Acc:ZDB-GENE-050419-130]
on.gene.LG14.503	ENSORLG00000012111	LPAR1	lysophosphatidic acid receptor 1 [Source:HGNC Symbol;Acc:3166]
on.gene.LG14.505	ENSGACG00000018236	RASSF6	Ras association (RalGDS/AF-6) domain family member 6 [Source:HGNC Symbol;Acc:20796]
on.gene.LG14.506	ENSDARG00000074425	si:busm1-57f23.1	si:busm1-57f23.1 [Source:ZFIN;Acc:ZDB-GENE-030616-512]
on.gene.LG14.507	ENSGACG00000018240	IL11RA	interleukin 11 receptor, alpha [Source:HGNC Symbol;Acc:5967]
on.gene.LG14.514	ENSGACG00000010797	SAMD4B	sterile alpha motif domain containing 4B [Source:HGNC Symbol;Acc:25492]
on.gene.LG14.516	ENSGACG00000010818	PAF1	Paf1, RNA polymerase II associated factor, homolog (S. cerevisiae) [Source:HGNC Symbol;Acc:25459]
on.gene.LG14.52	ENSGACG00000005183	ARCN1	archain 1 [Source:HGNC Symbol;Acc:649]
on.gene.LG14.523	ENSGACG00000010854	RTN4RL1 (1 of 2)	reticulon 4 receptor-like 1 [Source:HGNC Symbol;Acc:21329]
on.gene.LG14.531	ENSGACG00000010966	NXN	nucleoredoxin [Source:HGNC Symbol;Acc:18008]
on.gene.LG14.532	ENSGACG00000010971	RNMTL1	RNA methyltransferase like 1 [Source:HGNC Symbol;Acc:18485]
on.gene.LG14.536	ENSORLG00000004580	SRSF1	serine/arginine-rich splicing factor 1 [Source:HGNC Symbol;Acc:10780]
on.gene.LG14.539	ENSGACG00000011112	SYNRG	synergin, gamma [Source:HGNC Symbol;Acc:557]
on.gene.LG14.540	ENSORLG00000004501	DUSP14	dual specificity phosphatase 14 [Source:HGNC Symbol;Acc:17007]
on.gene.LG14.544	ENSGACG00000011167	NEK8	NIMA (never in mitosis gene a)- related kinase 8 [Source:HGNC Symbol;Acc:13387]
on.gene.LG14.546	ENSORLG00000004394	RAB34	RAB34, member RAS oncogene family [Source:HGNC Symbol;Acc:16519]
on.gene.LG14.547	ENSORLG00000004378	APRT	adenine phosphoribosyltransferase [Source:HGNC Symbol;Acc:626]
on.gene.LG14.548	ENSGACG00000011223	PROCA1	protein interacting with cyclin A1 [Source:HGNC Symbol;Acc:28600]
on.gene.LG14.549	ENSDARG00000074614	RIMBP2 (4 of 4)	RIMS binding protein 2 [Source:HGNC Symbol;Acc:30339]
on.gene.LG14.55	ENSGACG00000005161	UBASH3B (1 of 2)	ubiquitin associated and SH3 domain containing B [Source:HGNC Symbol;Acc:29884]
on.gene.LG14.550	ENSDARG00000074614	RIMBP2 (4 of 4)	RIMS binding protein 2 [Source:HGNC Symbol;Acc:30339]
on.gene.LG14.552	ENSDARG00000074614	RIMBP2 (4 of 4)	RIMS binding protein 2 [Source:HGNC Symbol;Acc:30339]
on.gene.LG14.558	ENSGACG00000011259	CAMKK1 (2 of 2)	calcium/calmodulin-dependent protein kinase kinase 1, alpha [Source:HGNC Symbol;Acc:1469]
on.gene.LG14.5580002	NONE
on.gene.LG14.559	NONE
on.gene.LG14.565	ENSGACG00000011337	PVRL3 (1 of 2)	poliovirus receptor-related 3 [Source:HGNC Symbol;Acc:17664]
on.gene.LG14.566	NONE
on.gene.LG14.568	ENSGACG00000011346	ILK (1 of 2)	integrin-linked kinase [Source:HGNC Symbol;Acc:6040]
on.gene.LG14.57	ENSGACG00000005634	MRPS22	mitochondrial ribosomal protein S22 [Source:HGNC Symbol;Acc:14508]
on.gene.LG14.570	ENSDARG00000026784	robo1	roundabout homolog 1 [Source:ZFIN;Acc:ZDB-GENE-000209-3]
on.gene.LG14.571	ENSTNIG00000016250	ROBO2 (1 of 2)	roundabout, axon guidance receptor, homolog 2 (Drosophila) [Source:HGNC Symbol;Acc:10250]
on.gene.LG14.578	ENSORLG00000003951	HMGB1 (2 of 2)	high mobility group box 1 [Source:HGNC Symbol;Acc:4983]
on.gene.LG14.58	ENSDARG00000038743	copb2	coatomer protein complex, subunit beta 2 [Source:ZFIN;Acc:ZDB-GENE-010724-7]
on.gene.LG14.581	ENSGACG00000011460	B3GALTL	beta 1,3-galactosyltransferase-like [Source:HGNC Symbol;Acc:20207]
on.gene.LG14.582	ENSGACG00000011469	FRY (1 of 2)	furry homolog (Drosophila) [Source:HGNC Symbol;Acc:20367]
on.gene.LG14.5880001	ENSORLG00000003801	MAB21L1	mab-21-like 1 (C. elegans) [Source:HGNC Symbol;Acc:6757]
on.gene.LG14.59	ENSORLG00000015593	RBP2	retinol binding protein 2, cellular [Source:HGNC Symbol;Acc:9920]
on.gene.LG14.591	ENSORLG00000003609	SPG20 (1 of 2)	spastic paraplegia 20 (Troyer syndrome) [Source:HGNC Symbol;Acc:18514]
on.gene.LG14.592	ENSGACG00000011606	POSTN (1 of 2)	periostin, osteoblast specific factor [Source:HGNC Symbol;Acc:16953]
on.gene.LG14.593	ENSTNIG00000016270	TRPC4 (2 of 2)	transient receptor potential cation channel, subfamily C, member 4 [Source:HGNC Symbol;Acc:12336]
on.gene.LG14.594	ENSORLG00000003520	FREM2 (1 of 2)	FRAS1 related extracellular matrix protein 2 [Source:HGNC Symbol;Acc:25396]
on.gene.LG14.596	ENSDARG00000086261	AL935181.3	Uncharacterized protein [Source:UniProtKB/TrEMBL;Acc:E7F7A1]
on.gene.LG14.597	ENSGACG00000011689	ARFIP2 (2 of 2)	ADP-ribosylation factor interacting protein 2 [Source:HGNC Symbol;Acc:17160]
on.gene.LG14.598	ENSGACG00000011697	DCHS1 (1 of 2)	dachsous 1 (Drosophila) [Source:HGNC Symbol;Acc:13681]
on.gene.LG14.60	ENSDARG00000068638	CR759918.1	similar to purinergic receptor P2Y, G-protein coupled, 5 [Source:RefSeq peptide;Acc:NP_001122269]
on.gene.LG14.601	ENSORLG00000003407	TIAM1 (1 of 2)	T-cell lymphoma invasion and metastasis 1 [Source:HGNC Symbol;Acc:11805]
on.gene.LG14.6010001	NONE
on.gene.LG14.603	ENSDARG00000069139	grik1a	glutamate receptor, ionotropic, kainate 1a [Source:ZFIN;Acc:ZDB-GENE-030131-6502]
on.gene.LG14.608	ENSGACG00000011821	GBE1	glucan (1,4-alpha-), branching enzyme 1 [Source:HGNC Symbol;Acc:4180]
on.gene.LG14.609	ENSGACG00000011861	SLC7A1 (1 of 2)	solute carrier family 7 (cationic amino acid transporter, y+ system), member 1 [Source:HGNC Symbol;Acc:11057]
on.gene.LG14.61	ENSORLG00000015614	CLSTN2	calsyntenin 2 [Source:HGNC Symbol;Acc:17448]
on.gene.LG14.610	ENSORLG00000003169	MTUS2	microtubule associated tumor suppressor candidate 2 [Source:HGNC Symbol;Acc:20595]
on.gene.LG14.6100002	ENSORLG00000003151	STOML3 (1 of 2)	stomatin (EPB72)-like 3 [Source:HGNC Symbol;Acc:19420]
on.gene.LG14.611	ENSDARG00000063539	slc25a15a	solute carrier family 25 (mitochondrial carrier; ornithine transporter) member 15a [Source:ZFIN;Acc:ZDB-GENE-070112-1072]
on.gene.LG14.612	ENSORLG00000003107	C1K302_ORYLA	forkhead box O1.a [Source:RefSeq peptide;Acc:NP_001153936]
on.gene.LG14.614	ENSGACG00000011929	LHFP	lipoma HMGIC fusion partner [Source:HGNC Symbol;Acc:6586]
on.gene.LG14.616	ENSORLG00000003013	LPAR6 (1 of 2)	lysophosphatidic acid receptor 6 [Source:HGNC Symbol;Acc:15520]
on.gene.LG14.618	ENSTNIG00000019038	FNDC3A	fibronectin type III domain containing 3A [Source:HGNC Symbol;Acc:20296]
on.gene.LG14.619	ENSORLG00000002888	MLNR	motilin receptor [Source:HGNC Symbol;Acc:4495]
on.gene.LG14.621	ENSGACG00000012003	THRSP	thyroid hormone responsive [Source:HGNC Symbol;Acc:11800]
on.gene.LG14.6210001	ENSORLG00000002863	NDUFC2	NADH dehydrogenase (ubiquinone) 1, subcomplex unknown, 2, 14.5kDa [Source:HGNC Symbol;Acc:7706]
on.gene.LG14.622	ENSGACG00000012006	RAB30	RAB30, member RAS oncogene family [Source:HGNC Symbol;Acc:9770]
on.gene.LG14.625	ENSDARG00000034264	odz4	odd Oz/ten-m homolog 4 [Source:ZFIN;Acc:ZDB-GENE-990714-20]
on.gene.LG14.629	ENSGACG00000012139	YAP1	Yes-associated protein 1 [Source:HGNC Symbol;Acc:16262]
on.gene.LG14.630	ENSGACG00000012151	KIAA1377	KIAA1377 [Source:HGNC Symbol;Acc:29264]
on.gene.LG14.633	NONE
on.gene.LG14.634	ENSORLG00000002644	ARHGAP42 (1 of 2)	Rho GTPase activating protein 42 [Source:HGNC Symbol;Acc:26545]
on.gene.LG14.636	ENSORLG00000002543	FBXO40 (1 of 3)	F-box protein 40 [Source:HGNC Symbol;Acc:29816]
on.gene.LG14.637	ENSGACG00000012229	TTC36	tetratricopeptide repeat domain 36 [Source:HGNC Symbol;Acc:33708]
on.gene.LG14.638	ENSTNIG00000016297	PVRL1 (1 of 2)	poliovirus receptor-related 1 (herpesvirus entry mediator C) [Source:HGNC Symbol;Acc:9706]
on.gene.LG14.64	ENSGACG00000005551	ACPL2	acid phosphatase-like 2 [Source:HGNC Symbol;Acc:26303]
on.gene.LG14.641	ENSGACG00000012248	TREH	trehalase (brush-border membrane glycoprotein) [Source:HGNC Symbol;Acc:12266]
on.gene.LG14.647	NONE
on.gene.LG14.65	ENSDARG00000054454	epha4a	eph receptor A4a [Source:ZFIN;Acc:ZDB-GENE-001207-7]
on.gene.LG14.657	ENSGACG00000013023	EHD2 (1 of 2)	EH-domain containing 2 [Source:HGNC Symbol;Acc:3243]
on.gene.LG14.66	NONE
on.gene.LG14.660	ENSORLG00000002162	B3GNT8	UDP-GlcNAc:betaGal beta-1,3-N-acetylglucosaminyltransferase 8 [Source:HGNC Symbol;Acc:24139]
on.gene.LG14.661	ENSGACG00000012986	EXOSC5	exosome component 5 [Source:HGNC Symbol;Acc:24662]
on.gene.LG14.665	ENSGACG00000012983	PPP1R13L	protein phosphatase 1, regulatory subunit 13 like [Source:HGNC Symbol;Acc:18838]
on.gene.LG14.666	ENSORLG00000000996	OPA3	optic atrophy 3 (autosomal recessive, with chorea and spastic paraplegia) [Source:HGNC Symbol;Acc:8142]
on.gene.LG14.668	ENSORLG00000001029	RASGRP4	RAS guanyl releasing protein 4 [Source:HGNC Symbol;Acc:18958]
[truncated: 6,814 more rows]
