# Supplementary material for: Gene coexpression networks reveal molecular interactions underlying cichlid jaw modularity
Source: BMC Ecol Evol. 2021 Apr 22;21:62. doi: 10.1186/s12862-021-01787-9 (PMC8061045; doi:10.1186/s12862-021-01787-9)
Supplement: Supplementary file 3 — Additional file 3. File S2. a Gene ontology enrichment analysis of differentially expressed genes between LPJA and OJA. The enriched genes in GOs related to skeletogenesis, muscle formation and biogenesis of organic compounds were used to predict their potential upstream transcriptional regulators. [file 12862_2021_1787_MOESM3_ESM.xlsx]

## Sheet: DEG GOs
Gene Ontology IDs	Description	link	Counts	Occurence	Enrichment	Reference enrichment	PValue	FDR	Gene IDs Enterz	Gene IDs Ensembl
GO:0060537	muscle tissue development	http://amigo.geneontology.org/amigo/term/GO:0060537	131	60	29.8466	2.01028	4.28e-09	1.71e-06	30147;30148;30418;30482;30616;30632;57936;58136;266640;286829;321053;321064;321442;323201;334269;334956;368206;387533;393275;393530;404208;404627;407613;415107;436626;447819;503893;541423;541504;550456;553257;554036;556489;558148;558671;560297;561606;563843;565032;565492;566188;566470;566851;566880;569027;569395;569755;571486;724004;791194;793666;795319;798441;798771;799621;100004929;100148315;10…	ENSDARG00000003081;ENSDARG00000004023;ENSDARG00000004680;ENSDARG00000005150;ENSDARG00000005526;ENSDARG00000006757;ENSDARG00000008433;ENSDARG00000008803;ENSDARG00000009341;ENSDARG00000009418;ENSDARG00000011615;ENSDARG00000016153;ENSDARG00000016788;ENSDARG00000017315;ENSDARG00000017821;ENSDARG00000018984;ENSDARG00000019125;ENSDARG00000019717;ENSDARG00000020953;ENSDARG00000021184;ENSDARG00000021889;…
GO:0014706	striated muscle tissue development	http://amigo.geneontology.org/amigo/term/GO:0014706	129	59	29.391	2.00742	6.14e-09	2.24e-06	30147;30148;30418;30482;30616;30632;57936;58136;266640;286829;321053;321064;321442;323201;334269;334956;368206;387533;393275;393530;404208;404627;407613;415107;436626;447819;503893;541423;541504;550456;553257;554036;556489;558148;558671;560297;561606;563843;565032;565492;566188;566470;566851;566880;569027;569395;569755;571486;724004;791194;793666;795319;798441;798771;799621;100148315;100151027;10…	ENSDARG00000003081;ENSDARG00000004023;ENSDARG00000004680;ENSDARG00000005150;ENSDARG00000005526;ENSDARG00000006757;ENSDARG00000008433;ENSDARG00000008803;ENSDARG00000009341;ENSDARG00000009418;ENSDARG00000011615;ENSDARG00000016153;ENSDARG00000017315;ENSDARG00000017821;ENSDARG00000018984;ENSDARG00000019125;ENSDARG00000019717;ENSDARG00000020953;ENSDARG00000021184;ENSDARG00000021889;ENSDARG00000026473;…
GO:0051146	striated muscle cell differentiation	http://amigo.geneontology.org/amigo/term/GO:0051146	122	56	27.7961	2.01467	1.27e-08	4.24e-06	30147;30148;30418;30441;30482;30616;30632;30744;58136;245949;266640;286829;321053;321064;323473;334269;352944;353248;368206;373076;393275;393530;393757;404208;404273;404627;407613;415107;449679;503728;541423;541504;550456;553257;553489;554036;556489;558671;560297;560339;565032;566188;566470;566880;567771;569027;571486;572733;724004;791194;793666;795319;795335;798771;100148315;100537539	ENSDARG00000002445;ENSDARG00000003081;ENSDARG00000004023;ENSDARG00000005162;ENSDARG00000005526;ENSDARG00000006757;ENSDARG00000008433;ENSDARG00000009341;ENSDARG00000009418;ENSDARG00000010717;ENSDARG00000011615;ENSDARG00000013422;ENSDARG00000016153;ENSDARG00000017821;ENSDARG00000019125;ENSDARG00000019342;ENSDARG00000019717;ENSDARG00000020890;ENSDARG00000020953;ENSDARG00000021184;ENSDARG00000024141;…
GO:0042692	muscle cell differentiation	http://amigo.geneontology.org/amigo/term/GO:0042692	138	61	31.4415	1.94011	1.69e-08	5.22e-06	30147;30148;30418;30441;30482;30616;30632;30744;58136;64276;245949;266640;286829;321053;321064;323473;334269;352944;353248;368206;373076;393275;393530;393757;404208;404273;404627;407613;415107;449679;503728;541423;541504;550456;553257;553489;554036;556258;556489;558671;559638;560297;560339;563772;565032;566188;566470;566880;567365;567771;569027;571486;572733;724004;791194;793666;795319;795335;798…	ENSDARG00000002445;ENSDARG00000003081;ENSDARG00000004023;ENSDARG00000005162;ENSDARG00000005526;ENSDARG00000006757;ENSDARG00000007344;ENSDARG00000008433;ENSDARG00000009341;ENSDARG00000009418;ENSDARG00000010717;ENSDARG00000011615;ENSDARG00000013422;ENSDARG00000016153;ENSDARG00000017821;ENSDARG00000019125;ENSDARG00000019342;ENSDARG00000019717;ENSDARG00000020890;ENSDARG00000020953;ENSDARG00000021184;…
GO:0061061	muscle structure development	http://amigo.geneontology.org/amigo/term/GO:0061061	204	80	46.4787	1.72122	7.79e-08	1.84e-05	30147;30148;30418;30441;30482;30573;30616;30632;30744;57936;58136;64276;245949;266640;286829;321053;321064;323201;323473;334269;334956;337767;352944;353248;368206;373076;387533;393275;393530;393757;404208;404273;404627;407613;415107;436626;449679;503728;503893;541423;541504;550456;552940;553257;553489;554036;556258;556489;558148;558671;559638;559788;559941;560297;560339;561606;563772;563843;56503…	ENSDARG00000002084;ENSDARG00000002445;ENSDARG00000003081;ENSDARG00000004023;ENSDARG00000004680;ENSDARG00000005150;ENSDARG00000005162;ENSDARG00000005526;ENSDARG00000006757;ENSDARG00000007344;ENSDARG00000008433;ENSDARG00000008803;ENSDARG00000009341;ENSDARG00000009418;ENSDARG00000010717;ENSDARG00000011615;ENSDARG00000013422;ENSDARG00000016153;ENSDARG00000017315;ENSDARG00000017821;ENSDARG00000019125;…
GO:0055002	striated muscle cell development	http://amigo.geneontology.org/amigo/term/GO:0055002	105	48	23.9229	2.00645	1.61e-07	3.22e-05	30148;30441;30616;30632;30744;58136;245949;266640;286829;321053;321064;334269;352944;353248;373076;393275;393530;393757;404208;404273;404627;407613;415107;449679;503728;541423;541504;550456;553257;553489;554036;556489;558671;560297;560339;565032;566188;566470;566880;567771;569027;724004;791194;795319;795335;798771;100148315;100537539	ENSDARG00000003081;ENSDARG00000005162;ENSDARG00000005526;ENSDARG00000006757;ENSDARG00000008433;ENSDARG00000009341;ENSDARG00000009418;ENSDARG00000010717;ENSDARG00000011615;ENSDARG00000013422;ENSDARG00000016153;ENSDARG00000019125;ENSDARG00000019342;ENSDARG00000019717;ENSDARG00000020890;ENSDARG00000020953;ENSDARG00000021184;ENSDARG00000024141;ENSDARG00000026473;ENSDARG00000027397;ENSDARG00000029830;…
GO:0055001	muscle cell development	http://amigo.geneontology.org/amigo/term/GO:0055001	118	52	26.8848	1.93418	2.14e-07	4.09e-05	30148;30441;30616;30632;30744;58136;64276;245949;266640;286829;321053;321064;334269;352944;353248;373076;393275;393530;393757;404208;404273;404627;407613;415107;449679;503728;541423;541504;550456;553257;553489;554036;556258;556489;558671;560297;560339;563772;565032;566188;566470;566880;567365;567771;569027;724004;791194;795319;795335;798771;100148315;100537539	ENSDARG00000003081;ENSDARG00000005162;ENSDARG00000005526;ENSDARG00000006757;ENSDARG00000007344;ENSDARG00000008433;ENSDARG00000009341;ENSDARG00000009418;ENSDARG00000010717;ENSDARG00000011615;ENSDARG00000013422;ENSDARG00000016153;ENSDARG00000019125;ENSDARG00000019342;ENSDARG00000019717;ENSDARG00000020890;ENSDARG00000020953;ENSDARG00000021184;ENSDARG00000024141;ENSDARG00000025131;ENSDARG00000026473;…
GO:0030239	myofibril assembly	http://amigo.geneontology.org/amigo/term/GO:0030239	60	31	13.6702	2.2677	9.65e-07	0.000151	30148;30441;30616;30744;266640;321053;321064;334269;352944;353248;373076;393275;393530;393757;404273;415107;449679;541423;541504;550456;553489;556489;558671;560297;560339;565032;566880;569027;724004;795335;100148315	ENSDARG00000003081;ENSDARG00000005162;ENSDARG00000005526;ENSDARG00000006757;ENSDARG00000008433;ENSDARG00000009341;ENSDARG00000010717;ENSDARG00000011615;ENSDARG00000013422;ENSDARG00000019342;ENSDARG00000020890;ENSDARG00000020953;ENSDARG00000024141;ENSDARG00000032242;ENSDARG00000037116;ENSDARG00000040917;ENSDARG00000055151;ENSDARG00000058548;ENSDARG00000058656;ENSDARG00000058799;ENSDARG00000060745;…
GO:0007517	muscle organ development	http://amigo.geneontology.org/amigo/term/GO:0007517	118	49	26.8848	1.82259	3.89e-06	0.000374	30148;30573;57936;58136;266640;286829;321053;321064;323201;334269;334956;337767;368206;387533;393275;393530;404208;404627;407613;415107;436626;503728;503893;541423;541504;550456;552940;553257;556489;558148;558671;559788;559941;561606;563843;565032;566188;566470;566851;566880;567771;569755;793666;795319;798441;799621;100148315;100151027;100537539	ENSDARG00000002084;ENSDARG00000003081;ENSDARG00000004680;ENSDARG00000005150;ENSDARG00000005526;ENSDARG00000006757;ENSDARG00000008433;ENSDARG00000008803;ENSDARG00000011615;ENSDARG00000016153;ENSDARG00000017315;ENSDARG00000019125;ENSDARG00000019717;ENSDARG00000020953;ENSDARG00000021184;ENSDARG00000021889;ENSDARG00000026473;ENSDARG00000029150;ENSDARG00000029830;ENSDARG00000031891;ENSDARG00000036869;…
GO:0045214	sarcomere organization	http://amigo.geneontology.org/amigo/term/GO:0045214	30	18	6.83511	2.63346	1.26e-05	0.000757	30148;30744;321053;321064;334269;353248;393530;449679;541423;541504;550456;553489;556489;558671;560339;565032;569027;100148315	ENSDARG00000003081;ENSDARG00000005526;ENSDARG00000006757;ENSDARG00000011615;ENSDARG00000013422;ENSDARG00000024141;ENSDARG00000032242;ENSDARG00000040917;ENSDARG00000055151;ENSDARG00000058656;ENSDARG00000058799;ENSDARG00000061249;ENSDARG00000061351;ENSDARG00000068888;ENSDARG00000071465;ENSDARG00000075433;ENSDARG00000079327;ENSDARG00000091253
GO:0003012	muscle system process	http://amigo.geneontology.org/amigo/term/GO:0003012	68	31	15.4929	2.00092	2.62e-05	0.001348	30148;30256;30441;58082;114410;321053;334269;337298;353247;353248;368243;393530;415175;432387;436925;445226;492493;541504;555567;556429;556489;558671;563892;563935;565032;652982;767757;794240;795335;798441;100002038	ENSDARG00000002167;ENSDARG00000003081;ENSDARG00000005526;ENSDARG00000008982;ENSDARG00000011400;ENSDARG00000011615;ENSDARG00000014098;ENSDARG00000018105;ENSDARG00000020890;ENSDARG00000021466;ENSDARG00000032242;ENSDARG00000037539;ENSDARG00000038428;ENSDARG00000038716;ENSDARG00000041065;ENSDARG00000043317;ENSDARG00000045592;ENSDARG00000054124;ENSDARG00000058656;ENSDARG00000058799;ENSDARG00000061249;…
GO:0006936	muscle contraction	http://amigo.geneontology.org/amigo/term/GO:0006936	62	28	14.1259	1.98218	7.83e-05	0.002906	30148;30256;30441;58082;114410;321053;334269;337298;353247;353248;393530;415175;432387;436925;445226;492493;541504;555567;556429;556489;558671;563892;563935;565032;767757;794240;795335;100002038	ENSDARG00000002167;ENSDARG00000003081;ENSDARG00000005526;ENSDARG00000008982;ENSDARG00000011400;ENSDARG00000011615;ENSDARG00000014098;ENSDARG00000018105;ENSDARG00000020890;ENSDARG00000032242;ENSDARG00000037539;ENSDARG00000038428;ENSDARG00000038716;ENSDARG00000043317;ENSDARG00000045592;ENSDARG00000054124;ENSDARG00000058656;ENSDARG00000058799;ENSDARG00000061249;ENSDARG00000062359;ENSDARG00000068257;…
GO:0035914	skeletal muscle cell differentiation	http://amigo.geneontology.org/amigo/term/GO:0035914	12	9	2.73404	3.29183	0.000181	0.005234	321064;323201;404208;553257;561606;795319;799621;100148315;100151027	ENSDARG00000006757;ENSDARG00000008803;ENSDARG00000019125;ENSDARG00000029830;ENSDARG00000037555;ENSDARG00000039052;ENSDARG00000068888;ENSDARG00000075263;ENSDARG00000086933
GO:0060538	skeletal muscle organ development	http://amigo.geneontology.org/amigo/term/GO:0060538	76	31	17.3156	1.79029	0.000328	0.007882	30148;58136;266640;286829;321064;323201;337767;393275;404208;404627;407613;415107;436626;503893;541423;553257;558148;561606;563843;566188;566470;566851;566880;569755;793666;795319;798441;799621;100148315;100151027;100537539	ENSDARG00000002084;ENSDARG00000004680;ENSDARG00000006757;ENSDARG00000008433;ENSDARG00000008803;ENSDARG00000016153;ENSDARG00000019125;ENSDARG00000019717;ENSDARG00000020953;ENSDARG00000021184;ENSDARG00000026473;ENSDARG00000029830;ENSDARG00000036869;ENSDARG00000037555;ENSDARG00000039052;ENSDARG00000042282;ENSDARG00000053479;ENSDARG00000055151;ENSDARG00000058548;ENSDARG00000058656;ENSDARG00000061600;…
GO:0048747	muscle fiber development	http://amigo.geneontology.org/amigo/term/GO:0048747	51	23	11.6197	1.9794	0.000343	0.008188	58136;266640;286829;321053;321064;334269;393530;404208;404627;407613;503728;541504;553257;556489;558671;565032;566188;566470;566880;567771;795319;100148315;100537539	ENSDARG00000003081;ENSDARG00000005526;ENSDARG00000006757;ENSDARG00000008433;ENSDARG00000011615;ENSDARG00000016153;ENSDARG00000019125;ENSDARG00000019717;ENSDARG00000021184;ENSDARG00000026473;ENSDARG00000029830;ENSDARG00000037362;ENSDARG00000039052;ENSDARG00000053479;ENSDARG00000058799;ENSDARG00000061249;ENSDARG00000061436;ENSDARG00000068888;ENSDARG00000074894;ENSDARG00000075433;ENSDARG00000075752;…
GO:0007519	skeletal muscle tissue development	http://amigo.geneontology.org/amigo/term/GO:0007519	70	29	15.9486	1.81834	0.00037	0.008537	30148;58136;266640;286829;321064;323201;393275;404208;404627;407613;415107;436626;503893;541423;553257;558148;561606;563843;566188;566470;566880;569755;793666;795319;798441;799621;100148315;100151027;100537539	ENSDARG00000004680;ENSDARG00000006757;ENSDARG00000008433;ENSDARG00000008803;ENSDARG00000016153;ENSDARG00000019125;ENSDARG00000019717;ENSDARG00000020953;ENSDARG00000021184;ENSDARG00000026473;ENSDARG00000029830;ENSDARG00000036869;ENSDARG00000037555;ENSDARG00000039052;ENSDARG00000042282;ENSDARG00000053479;ENSDARG00000055151;ENSDARG00000058548;ENSDARG00000058656;ENSDARG00000068888;ENSDARG00000069133;…
GO:0014866	skeletal myofibril assembly	http://amigo.geneontology.org/amigo/term/GO:0014866	24	13	5.46809	2.37743	0.00082	0.015092	30441;321053;334269;373076;393530;393757;415107;541504;556489;558671;565032;566880;569027	ENSDARG00000003081;ENSDARG00000005162;ENSDARG00000005526;ENSDARG00000010717;ENSDARG00000011615;ENSDARG00000020890;ENSDARG00000058548;ENSDARG00000058799;ENSDARG00000061249;ENSDARG00000075433;ENSDARG00000075752;ENSDARG00000079327;ENSDARG00000091253
GO:0006941	striated muscle contraction	http://amigo.geneontology.org/amigo/term/GO:0006941	28	14	6.37943	2.19455	0.00146	0.022955	30148;58082;114410;353247;353248;415175;432387;445226;492493;555567;563935;767757;794240;100002038	ENSDARG00000008982;ENSDARG00000011400;ENSDARG00000014098;ENSDARG00000018105;ENSDARG00000032242;ENSDARG00000037539;ENSDARG00000038716;ENSDARG00000045592;ENSDARG00000058656;ENSDARG00000062359;ENSDARG00000068257;ENSDARG00000070170;ENSDARG00000070835;ENSDARG00000095002
GO:0060415	muscle tissue morphogenesis	http://amigo.geneontology.org/amigo/term/GO:0060415	20	11	4.55674	2.41401	0.001766	0.026524	321053;334269;387533;393530;541504;550456;556489;558671;559941;565032;566851	ENSDARG00000003081;ENSDARG00000005526;ENSDARG00000011615;ENSDARG00000021889;ENSDARG00000058799;ENSDARG00000060415;ENSDARG00000061249;ENSDARG00000061600;ENSDARG00000071465;ENSDARG00000075433;ENSDARG00000079327
GO:0048644	muscle organ morphogenesis	http://amigo.geneontology.org/amigo/term/GO:0048644	21	11	4.78457	2.29906	0.002951	0.038408	321053;334269;387533;393530;541504;550456;556489;558671;559941;565032;566851	ENSDARG00000003081;ENSDARG00000005526;ENSDARG00000011615;ENSDARG00000021889;ENSDARG00000058799;ENSDARG00000060415;ENSDARG00000061249;ENSDARG00000061600;ENSDARG00000071465;ENSDARG00000075433;ENSDARG00000079327
GO:0030241	skeletal muscle myosin thick filament assembly	http://amigo.geneontology.org/amigo/term/GO:0030241	13	8	2.96188	2.70099	0.003021	0.038408	321053;334269;393530;541504;556489;558671;565032;569027	ENSDARG00000003081;ENSDARG00000005526;ENSDARG00000011615;ENSDARG00000058799;ENSDARG00000061249;ENSDARG00000075433;ENSDARG00000079327;ENSDARG00000091253
GO:0031033	myosin filament organization	http://amigo.geneontology.org/amigo/term/GO:0031033	13	8	2.96188	2.70099	0.003021	0.038408	321053;334269;393530;541504;556489;558671;565032;569027	ENSDARG00000003081;ENSDARG00000005526;ENSDARG00000011615;ENSDARG00000058799;ENSDARG00000061249;ENSDARG00000075433;ENSDARG00000079327;ENSDARG00000091253
GO:0031034	myosin filament assembly	http://amigo.geneontology.org/amigo/term/GO:0031034	13	8	2.96188	2.70099	0.003021	0.038408	321053;334269;393530;541504;556489;558671;565032;569027	ENSDARG00000003081;ENSDARG00000005526;ENSDARG00000011615;ENSDARG00000058799;ENSDARG00000061249;ENSDARG00000075433;ENSDARG00000079327;ENSDARG00000091253
GO:0071688	striated muscle myosin thick filament assembly	http://amigo.geneontology.org/amigo/term/GO:0071688	13	8	2.96188	2.70099	0.003021	0.038408	321053;334269;393530;541504;556489;558671;565032;569027	ENSDARG00000003081;ENSDARG00000005526;ENSDARG00000011615;ENSDARG00000058799;ENSDARG00000061249;ENSDARG00000075433;ENSDARG00000079327;ENSDARG00000091253
GO:0003009	skeletal muscle contraction	http://amigo.geneontology.org/amigo/term/GO:0003009	16	9	3.64539	2.46887	0.003827	0.045263	58082;114410;353247;353248;415175;445226;492493;767757;100002038	ENSDARG00000008982;ENSDARG00000011400;ENSDARG00000018105;ENSDARG00000032242;ENSDARG00000037539;ENSDARG00000038716;ENSDARG00000045592;ENSDARG00000070835;ENSDARG00000095002
GO:0001501	skeletal system development	http://amigo.geneontology.org/amigo/term/GO:0001501	203	73	46.2509	1.57835	1.2e-05	0.000751	30113;30164;30185;30194;30236;30339;30345;30349;30511;30568;30581;30606;30632;114550;117234;140618;140746;192334;323201;323473;324188;324407;326710;336266;336471;337298;337565;337865;368206;368221;368229;378440;378746;386787;393639;403023;404599;405866;405870;405891;406243;432371;436598;449615;553644;557060;560837;561131;561411;562092;563428;565176;566054;566470;566557;566945;567038;567428;567771…	ENSDARG00000001939;ENSDARG00000002445;ENSDARG00000002601;ENSDARG00000005485;ENSDARG00000006288;ENSDARG00000006353;ENSDARG00000006921;ENSDARG00000007407;ENSDARG00000008034;ENSDARG00000008388;ENSDARG00000008573;ENSDARG00000008803;ENSDARG00000008886;ENSDARG00000011876;ENSDARG00000012684;ENSDARG00000013125;ENSDARG00000014634;ENSDARG00000015266;ENSDARG00000017126;ENSDARG00000017882;ENSDARG00000017953;…
GO:0198738	cell-cell signaling by wnt	http://amigo.geneontology.org/amigo/term/GO:0198738	162	60	36.9096	1.62559	2.57e-05	0.001339	30119;30128;30308;30364;30366;30722;64276;83496;114429;116991;245946;245949;322106;335888;335916;337298;368249;393395;393763;394127;402843;406586;406779;415205;432371;432387;449616;553621;558502;558920;561831;562601;563427;564021;564608;565677;565921;566028;566054;566878;567746;568518;568653;569420;570207;570926;571775;664761;790933;794221;100002676;100038765;100049175;100093706;100101649;1001488…	ENSDARG00000002213;ENSDARG00000004433;ENSDARG00000006288;ENSDARG00000006921;ENSDARG00000007231;ENSDARG00000008370;ENSDARG00000008859;ENSDARG00000014098;ENSDARG00000014532;ENSDARG00000016156;ENSDARG00000018383;ENSDARG00000019838;ENSDARG00000021664;ENSDARG00000021805;ENSDARG00000022858;ENSDARG00000025131;ENSDARG00000025420;ENSDARG00000027397;ENSDARG00000032389;ENSDARG00000033978;ENSDARG00000034685;…
GO:0016055	Wnt signaling pathway	http://amigo.geneontology.org/amigo/term/GO:0016055	161	59	36.6817	1.60843	4.28e-05	0.001949	30119;30128;30308;30364;30366;30722;64276;83496;114429;116991;245946;245949;322106;335888;335916;337298;368249;393395;393763;394127;402843;406586;406779;415205;432371;449616;553621;558502;558920;561831;562601;563427;564021;564608;565677;565921;566028;566054;566878;567746;568518;568653;569420;570207;570926;571775;664761;790933;794221;100002676;100038765;100049175;100093706;100101649;100148840;1001…	ENSDARG00000002213;ENSDARG00000004433;ENSDARG00000006288;ENSDARG00000006921;ENSDARG00000007231;ENSDARG00000008370;ENSDARG00000008859;ENSDARG00000014532;ENSDARG00000016156;ENSDARG00000018383;ENSDARG00000019838;ENSDARG00000021664;ENSDARG00000021805;ENSDARG00000022858;ENSDARG00000025131;ENSDARG00000025420;ENSDARG00000027397;ENSDARG00000032389;ENSDARG00000033978;ENSDARG00000034685;ENSDARG00000035521;…
GO:0048706	embryonic skeletal system development	http://amigo.geneontology.org/amigo/term/GO:0048706	111	43	25.2899	1.70028	0.000107	0.003663	30164;30194;30236;30339;30345;30349;30511;30568;30581;30632;117234;140618;140746;323473;324188;336266;337298;337565;337865;368206;368221;368229;386787;393639;404599;405866;405870;432371;436598;557060;561131;562092;563428;565176;566470;566557;568518;569277;569471;573346;100001532;100004116;100332862	ENSDARG00000002445;ENSDARG00000002601;ENSDARG00000005485;ENSDARG00000006288;ENSDARG00000006353;ENSDARG00000006921;ENSDARG00000008573;ENSDARG00000008886;ENSDARG00000013125;ENSDARG00000015266;ENSDARG00000017126;ENSDARG00000017953;ENSDARG00000024561;ENSDARG00000026531;ENSDARG00000029263;ENSDARG00000031891;ENSDARG00000034043;ENSDARG00000036194;ENSDARG00000037639;ENSDARG00000037654;ENSDARG00000037655;…
GO:0048704	embryonic skeletal system morphogenesis	http://amigo.geneontology.org/amigo/term/GO:0048704	98	38	22.328	1.7019	0.000257	0.006825	30164;30194;30236;30339;30345;30349;30511;30568;30581;30632;117234;140618;323473;324188;336266;337565;337865;368206;368221;368229;386787;393639;404599;405866;432371;436598;557060;561131;562092;563428;565176;566557;568518;569277;569471;100001532;100004116;100332862	ENSDARG00000002445;ENSDARG00000006288;ENSDARG00000006353;ENSDARG00000006921;ENSDARG00000008573;ENSDARG00000008886;ENSDARG00000013125;ENSDARG00000015266;ENSDARG00000017126;ENSDARG00000017953;ENSDARG00000024561;ENSDARG00000026531;ENSDARG00000029263;ENSDARG00000031891;ENSDARG00000036194;ENSDARG00000037639;ENSDARG00000037654;ENSDARG00000037655;ENSDARG00000039563;ENSDARG00000041430;ENSDARG00000041799;…
GO:0051216	cartilage development	http://amigo.geneontology.org/amigo/term/GO:0051216	102	39	23.2394	1.67819	0.000301	0.007622	30113;30185;30194;30568;114550;140618;140746;192334;323201;323473;324188;324407;326710;337298;337565;368206;368229;403023;405866;405891;406243;449615;553644;561411;566557;566945;567038;567428;567771;569256;569471;569755;573346;692272;791144;791169;794315;100001532;100286814	ENSDARG00000001939;ENSDARG00000002445;ENSDARG00000002601;ENSDARG00000007407;ENSDARG00000008034;ENSDARG00000008388;ENSDARG00000008803;ENSDARG00000011876;ENSDARG00000013125;ENSDARG00000014634;ENSDARG00000022418;ENSDARG00000026531;ENSDARG00000030215;ENSDARG00000031891;ENSDARG00000033840;ENSDARG00000034043;ENSDARG00000037654;ENSDARG00000038428;ENSDARG00000043066;ENSDARG00000044074;ENSDARG00000045413;…
GO:0048705	skeletal system morphogenesis	http://amigo.geneontology.org/amigo/term/GO:0048705	126	46	28.7075	1.60237	0.000317	0.00784	30164;30194;30236;30339;30345;30349;30511;30568;30581;30606;30632;117234;140618;323473;324188;336266;337565;337865;368206;368221;368229;378746;386787;393639;403023;404599;405866;432371;436598;557060;561131;562092;563428;565176;566557;567428;567771;568518;569277;569471;569755;692272;100001532;100004116;100286814;100332862	ENSDARG00000002445;ENSDARG00000006288;ENSDARG00000006353;ENSDARG00000006921;ENSDARG00000008573;ENSDARG00000008886;ENSDARG00000012684;ENSDARG00000013125;ENSDARG00000015266;ENSDARG00000017126;ENSDARG00000017953;ENSDARG00000024561;ENSDARG00000026531;ENSDARG00000029263;ENSDARG00000030215;ENSDARG00000031891;ENSDARG00000034117;ENSDARG00000036194;ENSDARG00000037639;ENSDARG00000037654;ENSDARG00000037655;…
GO:0048701	embryonic cranial skeleton morphogenesis	http://amigo.geneontology.org/amigo/term/GO:0048701	89	34	20.2775	1.67674	0.000728	0.014035	30164;30194;30511;30568;30581;30632;117234;140618;323473;324188;336266;337565;337865;368206;368221;368229;386787;393639;404599;405866;432371;436598;557060;561131;562092;563428;565176;566557;568518;569277;569471;100001532;100004116;100332862	ENSDARG00000002445;ENSDARG00000006288;ENSDARG00000006353;ENSDARG00000006921;ENSDARG00000008573;ENSDARG00000008886;ENSDARG00000013125;ENSDARG00000015266;ENSDARG00000017126;ENSDARG00000017953;ENSDARG00000024561;ENSDARG00000026531;ENSDARG00000031891;ENSDARG00000036194;ENSDARG00000037639;ENSDARG00000037654;ENSDARG00000037655;ENSDARG00000039563;ENSDARG00000041430;ENSDARG00000052846;ENSDARG00000054355;…
GO:0030111	regulation of Wnt signaling pathway	http://amigo.geneontology.org/amigo/term/GO:0030111	96	36	21.8723	1.64591	0.000772	0.014562	30119;30364;30722;64276;83496;114429;116991;245949;322106;335888;337298;393395;393763;402843;406586;415205;432371;553621;564021;564608;566028;566054;566878;568653;570207;570926;571775;664761;794221;100002676;100038765;100049175;100093706;100101649;101884530;101886277	ENSDARG00000004433;ENSDARG00000006288;ENSDARG00000008370;ENSDARG00000008859;ENSDARG00000014532;ENSDARG00000016156;ENSDARG00000018383;ENSDARG00000019838;ENSDARG00000021805;ENSDARG00000025131;ENSDARG00000025420;ENSDARG00000027397;ENSDARG00000033978;ENSDARG00000034685;ENSDARG00000035521;ENSDARG00000035563;ENSDARG00000038428;ENSDARG00000041619;ENSDARG00000045131;ENSDARG00000046141;ENSDARG00000055271;…
GO:0030178	negative regulation of Wnt signaling pathway	http://amigo.geneontology.org/amigo/term/GO:0030178	45	20	10.2527	1.95071	0.001032	0.017694	30119;30364;30722;245949;335888;393395;393763;402843;553621;564021;566028;566878;568653;570926;571775;794221;100038765;100049175;100101649;101886277	ENSDARG00000004433;ENSDARG00000008859;ENSDARG00000014532;ENSDARG00000018383;ENSDARG00000021805;ENSDARG00000025420;ENSDARG00000027397;ENSDARG00000033978;ENSDARG00000035521;ENSDARG00000041619;ENSDARG00000046141;ENSDARG00000055271;ENSDARG00000055271;ENSDARG00000070050;ENSDARG00000070683;ENSDARG00000074597;ENSDARG00000075222;ENSDARG00000088816;ENSDARG00000089701;ENSDARG00000089800
GO:0046578	regulation of Ras protein signal transduction	http://amigo.geneontology.org/amigo/term/GO:0046578	95	35	21.6445	1.61704	0.001308	0.021401	368266;393332;407987;555224;555476;555489;556413;557199;557288;557983;558859;559017;559941;562798;563762;566849;567365;567621;567965;569090;569202;570228;570984;571773;791998;794649;799435;100005174;100073342;100148736;100151026;100151562;100318899;100318936;100333265	ENSDARG00000005704;ENSDARG00000011157;ENSDARG00000012914;ENSDARG00000013834;ENSDARG00000016551;ENSDARG00000023724;ENSDARG00000038011;ENSDARG00000040380;ENSDARG00000040853;ENSDARG00000044718;ENSDARG00000055678;ENSDARG00000055837;ENSDARG00000060415;ENSDARG00000061844;ENSDARG00000062552;ENSDARG00000062855;ENSDARG00000063036;ENSDARG00000063371;ENSDARG00000068856;ENSDARG00000071692;ENSDARG00000074034;…
GO:1904888	cranial skeletal system development	http://amigo.geneontology.org/amigo/term/GO:1904888	113	40	25.7456	1.55367	0.001501	0.023329	30164;30194;30511;30568;30581;30632;117234;140616;140618;323473;324188;327239;336266;337089;337565;337865;368206;368221;368229;386787;393639;404599;405866;406618;432371;436598;557060;561131;562092;563428;564158;565176;566557;568518;569277;569471;100001532;100004116;100149056;100332862	ENSDARG00000002445;ENSDARG00000004627;ENSDARG00000006288;ENSDARG00000006353;ENSDARG00000006921;ENSDARG00000008573;ENSDARG00000008886;ENSDARG00000013125;ENSDARG00000014517;ENSDARG00000015266;ENSDARG00000017126;ENSDARG00000017953;ENSDARG00000024561;ENSDARG00000026531;ENSDARG00000031891;ENSDARG00000032327;ENSDARG00000036194;ENSDARG00000037639;ENSDARG00000037654;ENSDARG00000037655;ENSDARG00000039563;…
GO:0030198	extracellular matrix organization	http://amigo.geneontology.org/amigo/term/GO:0030198	63	25	14.3537	1.74171	0.001906	0.028373	192334;245949;260350;321212;336266;336471;337298;337767;386787;449806;555202;555282;558224;562442;562517;563428;564588;565032;566851;777635;791144;791169;100294690;100320658;101886065	ENSDARG00000001939;ENSDARG00000002084;ENSDARG00000003533;ENSDARG00000006353;ENSDARG00000008060;ENSDARG00000009014;ENSDARG00000019692;ENSDARG00000020007;ENSDARG00000024492;ENSDARG00000025089;ENSDARG00000027397;ENSDARG00000036987;ENSDARG00000038428;ENSDARG00000039273;ENSDARG00000039563;ENSDARG00000044074;ENSDARG00000054619;ENSDARG00000056178;ENSDARG00000059746;ENSDARG00000060917;ENSDARG00000061600;…
GO:0007265	Ras protein signal transduction	http://amigo.geneontology.org/amigo/term/GO:0007265	213	67	48.5293	1.38061	0.002031	0.029833	140617;326825;327510;336933;368266;393332;393643;406674;406714;407656;407987;436803;437023;445255;445498;447829;450074;494098;503589;541339;550481;553413;553415;555224;555476;555489;556413;557199;557288;557983;558275;558859;559017;559941;561568;561717;562798;562804;563762;566849;567365;567621;567965;569090;569202;570228;570984;571773;572204;777623;791998;794649;799435;100002938;100003902;10000517…	ENSDARG00000004301;ENSDARG00000005704;ENSDARG00000011157;ENSDARG00000012177;ENSDARG00000012914;ENSDARG00000012968;ENSDARG00000013834;ENSDARG00000014462;ENSDARG00000016551;ENSDARG00000016868;ENSDARG00000020261;ENSDARG00000023724;ENSDARG00000025826;ENSDARG00000025953;ENSDARG00000029885;ENSDARG00000031343;ENSDARG00000032221;ENSDARG00000037884;ENSDARG00000037967;ENSDARG00000038011;ENSDARG00000039697;…
GO:0060395	SMAD protein signal transduction	http://amigo.geneontology.org/amigo/term/GO:0060395	21	11	4.78457	2.29906	0.002951	0.038408	30072;30180;30632;406247;559723;561963;562533;563003;566470;798441;100334210	ENSDARG00000002760;ENSDARG00000005510;ENSDARG00000012671;ENSDARG00000035677;ENSDARG00000041430;ENSDARG00000044924;ENSDARG00000053479;ENSDARG00000061769;ENSDARG00000069133;ENSDARG00000071879;ENSDARG00000095378
GO:0015980	energy derivation by oxidation of organic compounds	http://amigo.geneontology.org/amigo/term/GO:0015980	95	43	21.6445	1.98665	9.8e-07	0.000151	317746;322674;326975;327285;393444;393700;393720;393762;393781;393829;393884;393938;394155;399662;406299;406405;406413;406717;415247;436649;436768;436909;445042;445054;445500;447859;494035;550442;553384;553655;554154;556121;557507;560297;564379;566188;566723;568448;568740;569482;569706;573021;652982	ENSDARG00000005359;ENSDARG00000009040;ENSDARG00000010113;ENSDARG00000011146;ENSDARG00000013044;ENSDARG00000013317;ENSDARG00000013749;ENSDARG00000016721;ENSDARG00000016875;ENSDARG00000017772;ENSDARG00000020893;ENSDARG00000021466;ENSDARG00000026376;ENSDARG00000029064;ENSDARG00000029874;ENSDARG00000030139;ENSDARG00000032970;ENSDARG00000034309;ENSDARG00000036684;ENSDARG00000037259;ENSDARG00000038075;…
GO:0048583	regulation of response to stimulus	http://amigo.geneontology.org/amigo/term/GO:0048583	983	276	223.964	1.23234	2.67e-05	0.001349	30037;30072;30113;30119;30158;30169;30180;30185;30256;30266;30267;30270;30364;30573;30590;30602;30632;30722;58118;58130;64276;65089;65226;83496;114429;114433;116991;140614;245949;252850;259257;260350;266599;266992;282554;321442;321545;321756;321852;322106;323003;324188;324407;324841;324910;324931;334724;335357;335409;335625;335888;336266;336470;336844;337298;352944;353314;368266;368439;368818;368…	ENSDARG00000001220;ENSDARG00000001818;ENSDARG00000002760;ENSDARG00000003061;ENSDARG00000003994;ENSDARG00000004015;ENSDARG00000004227;ENSDARG00000004433;ENSDARG00000004635;ENSDARG00000004726;ENSDARG00000005416;ENSDARG00000005510;ENSDARG00000005704;ENSDARG00000006062;ENSDARG00000006279;ENSDARG00000006288;ENSDARG00000007231;ENSDARG00000008034;ENSDARG00000008370;ENSDARG00000008372;ENSDARG00000008859;…
GO:0048585	negative regulation of response to stimulus	http://amigo.geneontology.org/amigo/term/GO:0048585	296	96	67.4397	1.42349	7.17e-05	0.002874	30113;30119;30169;30185;30256;30266;30267;30364;30602;30722;83496;245949;259257;324188;324910;334724;335409;335625;335888;336266;336470;336844;337298;352944;353314;393275;393395;393643;393707;393763;402843;445065;445318;447819;449927;492508;497629;541345;544658;544667;550377;553266;553465;553549;553621;554230;556471;558148;558502;558742;560986;561183;561295;561338;562195;563087;563432;563606;5636…	ENSDARG00000004015;ENSDARG00000004227;ENSDARG00000004433;ENSDARG00000004635;ENSDARG00000007231;ENSDARG00000008034;ENSDARG00000008859;ENSDARG00000010773;ENSDARG00000010831;ENSDARG00000011163;ENSDARG00000011533;ENSDARG00000014532;ENSDARG00000014770;ENSDARG00000017321;ENSDARG00000018383;ENSDARG00000018984;ENSDARG00000019235;ENSDARG00000019371;ENSDARG00000019566;ENSDARG00000020953;ENSDARG00000021805;…
GO:0019637	organophosphate metabolic process	http://amigo.geneontology.org/amigo/term/GO:0019637	422	127	96.1472	1.32089	0.000235	0.006329	30572;30629;81540;81541;140620;192309;259257;266992;282672;317746;321218;321720;321793;322605;323107;325712;326975;327057;327292;327453;333997;334897;335191;335231;335409;335625;335716;335732;336257;336957;338306;368717;373124;378963;393425;393509;393668;393700;393720;393744;393781;393829;393867;393884;393983;394151;399662;402898;402926;402927;406301;406367;406404;406413;406590;406599;406615;4067…	ENSDARG00000001788;ENSDARG00000002071;ENSDARG00000003113;ENSDARG00000003446;ENSDARG00000004015;ENSDARG00000004282;ENSDARG00000004580;ENSDARG00000004979;ENSDARG00000005251;ENSDARG00000005423;ENSDARG00000005926;ENSDARG00000006074;ENSDARG00000006546;ENSDARG00000008153;ENSDARG00000009447;ENSDARG00000010059;ENSDARG00000010113;ENSDARG00000010773;ENSDARG00000011146;ENSDARG00000011743;ENSDARG00000013044;…
GO:0071363	cellular response to growth factor stimulus	http://amigo.geneontology.org/amigo/term/GO:0071363	147	52	33.492	1.55261	0.000328	0.007882	30113;30180;30185;30270;30573;30628;30632;58092;58118;65089;83496;114429;260350;266992;321756;321852;324931;334724;337298;353314;373126;394017;394163;402843;404040;431766;445318;474335;492508;493181;494455;544667;554230;555721;559723;560986;561659;561901;561963;562316;562533;563633;564395;566188;566470;566851;570926;571909;652982;692065;798441;100334210	ENSDARG00000002760;ENSDARG00000005510;ENSDARG00000007808;ENSDARG00000008034;ENSDARG00000010773;ENSDARG00000010785;ENSDARG00000010831;ENSDARG00000017321;ENSDARG00000018817;ENSDARG00000019371;ENSDARG00000021466;ENSDARG00000021582;ENSDARG00000026726;ENSDARG00000027199;ENSDARG00000029150;ENSDARG00000031761;ENSDARG00000031763;ENSDARG00000031915;ENSDARG00000032831;ENSDARG00000035521;ENSDARG00000035563;…
GO:0090287	regulation of cellular response to growth factor stimulus	http://amigo.geneontology.org/amigo/term/GO:0090287	70	28	15.9486	1.75564	0.000905	0.016224	30113;30185;30573;30632;83496;114429;260350;266992;321756;321852;324931;337298;353314;373126;402843;404040;431766;445318;474335;492508;555721;560986;561901;563633;566470;566851;570926;571909	ENSDARG00000008034;ENSDARG00000010773;ENSDARG00000010785;ENSDARG00000010831;ENSDARG00000029150;ENSDARG00000031761;ENSDARG00000031915;ENSDARG00000032831;ENSDARG00000035521;ENSDARG00000035563;ENSDARG00000036987;ENSDARG00000037429;ENSDARG00000038067;ENSDARG00000038428;ENSDARG00000041430;ENSDARG00000041895;ENSDARG00000043066;ENSDARG00000053479;ENSDARG00000055381;ENSDARG00000056666;ENSDARG00000059337;…
GO:0032102	negative regulation of response to external stimulus	http://amigo.geneontology.org/amigo/term/GO:0032102	43	19	9.79699	1.93937	0.001491	0.023262	30266;30267;259257;324910;335409;335625;352944;544658;550377;556471;558742;561295;563087;563606;565658;571290;678516;799945;100000935	ENSDARG00000004015;ENSDARG00000011163;ENSDARG00000011533;ENSDARG00000019235;ENSDARG00000024775;ENSDARG00000025428;ENSDARG00000027740;ENSDARG00000036571;ENSDARG00000037116;ENSDARG00000037144;ENSDARG00000040920;ENSDARG00000042210;ENSDARG00000055373;ENSDARG00000058821;ENSDARG00000061471;ENSDARG00000062204;ENSDARG00000062352;ENSDARG00000078707;ENSDARG00000093440
GO:0090407	organophosphate biosynthetic process	http://amigo.geneontology.org/amigo/term/GO:0090407	223	70	50.8076	1.37775	0.001736	0.026366	30629;81540;81541;140620;192309;266992;321218;321793;322605;323107;325712;327057;333997;335191;335716;335732;336257;336957;338306;368717;378963;393425;393509;393668;393867;394151;402927;406301;406367;406404;406590;406599;406835;431724;436838;436903;436919;445492;447836;447919;492518;504040;541321;541511;550502;552928;553671;555470;556641;556797;557902;559447;559488;559659;562619;563019;563993;564…	ENSDARG00000001788;ENSDARG00000002071;ENSDARG00000003113;ENSDARG00000003446;ENSDARG00000004282;ENSDARG00000004580;ENSDARG00000004979;ENSDARG00000005423;ENSDARG00000005926;ENSDARG00000006074;ENSDARG00000006546;ENSDARG00000008153;ENSDARG00000009447;ENSDARG00000010059;ENSDARG00000011743;ENSDARG00000013750;ENSDARG00000014179;ENSDARG00000014313;ENSDARG00000014572;ENSDARG00000014588;ENSDARG00000014915;…
GO:0071391	cellular response to estrogen stimulus	http://amigo.geneontology.org/amigo/term/GO:0071391	16	9	3.64539	2.46887	0.003827	0.045263	79378;83908;282672;321545;327588;368823;554141;560631;794178	ENSDARG00000009830;ENSDARG00000012609;ENSDARG00000016319;ENSDARG00000018478;ENSDARG00000020364;ENSDARG00000023151;ENSDARG00000037000;ENSDARG00000042684;ENSDARG00000061121
GO:0043627	response to estrogen	http://amigo.geneontology.org/amigo/term/GO:0043627	19	10	4.3289	2.31006	0.004373	0.049704	30573;79378;83908;282672;321545;327588;368823;554141;560631;794178	ENSDARG00000009830;ENSDARG00000012609;ENSDARG00000016319;ENSDARG00000018478;ENSDARG00000020364;ENSDARG00000023151;ENSDARG00000029150;ENSDARG00000037000;ENSDARG00000042684;ENSDARG00000061121
GO:0048731	system development	http://amigo.geneontology.org/amigo/term/GO:0048731	1997	616	454.99	1.35387	0	0	30037;30104;30113;30120;30128;30141;30147;30148;30151;30155;30157;30158;30164;30169;30185;30192;30194;30212;30216;30218;30230;30236;30245;30253;30266;30267;30270;30273;30274;30303;30308;30317;30321;30324;30332;30339;30345;30349;30364;30374;30386;30418;30425;30442;30452;30461;30466;30480;30482;30493;30511;30529;30568;30572;30573;30581;30590;30598;30602;30606;30616;30619;30628;30629;30632;30645;306…	ENSDARG00000000068;ENSDARG00000000241;ENSDARG00000000853;ENSDARG00000001220;ENSDARG00000001769;ENSDARG00000001939;ENSDARG00000002084;ENSDARG00000002213;ENSDARG00000002216;ENSDARG00000002336;ENSDARG00000002445;ENSDARG00000002587;ENSDARG00000002601;ENSDARG00000003081;ENSDARG00000003655;ENSDARG00000003693;ENSDARG00000003811;ENSDARG00000003829;ENSDARG00000003971;ENSDARG00000004015;ENSDARG00000004023;…
GO:0048513	animal organ development	http://amigo.geneontology.org/amigo/term/GO:0048513	1477	475	336.515	1.41153	0	0	30037;30104;30113;30120;30128;30141;30147;30148;30151;30157;30158;30164;30169;30185;30192;30194;30212;30216;30236;30245;30253;30266;30267;30273;30274;30303;30308;30317;30321;30324;30332;30339;30345;30349;30364;30374;30386;30418;30425;30452;30461;30466;30480;30482;30511;30529;30568;30572;30573;30581;30590;30598;30602;30606;30616;30628;30632;30645;30654;30657;30744;30766;57936;58040;58092;58113;581…	ENSDARG00000000068;ENSDARG00000000241;ENSDARG00000000853;ENSDARG00000001220;ENSDARG00000001769;ENSDARG00000001939;ENSDARG00000002084;ENSDARG00000002213;ENSDARG00000002216;ENSDARG00000002336;ENSDARG00000002445;ENSDARG00000002601;ENSDARG00000003081;ENSDARG00000003829;ENSDARG00000003971;ENSDARG00000004015;ENSDARG00000004023;ENSDARG00000004232;ENSDARG00000004427;ENSDARG00000004537;ENSDARG00000004680;…
GO:0009888	tissue development	http://amigo.geneontology.org/amigo/term/GO:0009888	900	308	205.053	1.50205	2.22e-16	2.97e-13	30037;30072;30113;30120;30128;30147;30148;30158;30164;30169;30185;30194;30212;30236;30245;30253;30266;30267;30273;30303;30308;30332;30366;30374;30418;30425;30449;30466;30482;30511;30529;30568;30581;30590;30598;30602;30606;30616;30632;30645;30654;30657;30722;30766;57936;58092;58113;58136;58146;58153;60637;60639;64603;65089;81581;114550;117507;117509;140616;140618;140746;140818;171094;171478;192334…	ENSDARG00000000002;ENSDARG00000000068;ENSDARG00000000241;ENSDARG00000001769;ENSDARG00000001939;ENSDARG00000002084;ENSDARG00000002213;ENSDARG00000002216;ENSDARG00000002336;ENSDARG00000002445;ENSDARG00000002552;ENSDARG00000002601;ENSDARG00000003081;ENSDARG00000003695;ENSDARG00000003829;ENSDARG00000004023;ENSDARG00000004537;ENSDARG00000004680;ENSDARG00000004830;ENSDARG00000004861;ENSDARG00000005150;…
GO:0048869	cellular developmental process	http://amigo.geneontology.org/amigo/term/GO:0048869	1388	436	316.238	1.37871	8.88e-16	8.9e-13	30037;30072;30080;30093;30104;30113;30120;30128;30141;30147;30148;30155;30157;30158;30169;30180;30185;30192;30194;30212;30218;30230;30236;30245;30253;30256;30266;30267;30270;30273;30274;30303;30308;30317;30324;30332;30396;30418;30425;30441;30442;30452;30461;30466;30480;30482;30493;30529;30568;30581;30590;30598;30602;30606;30616;30619;30628;30632;30657;30732;30737;30744;30766;57936;58040;58110;581…	ENSDARG00000000241;ENSDARG00000001220;ENSDARG00000002336;ENSDARG00000002445;ENSDARG00000002587;ENSDARG00000002593;ENSDARG00000002601;ENSDARG00000002760;ENSDARG00000003081;ENSDARG00000003655;ENSDARG00000003732;ENSDARG00000003811;ENSDARG00000003971;ENSDARG00000004015;ENSDARG00000004023;ENSDARG00000004227;ENSDARG00000004232;ENSDARG00000004301;ENSDARG00000004372;ENSDARG00000004472;ENSDARG00000004537;…
GO:0030154	cell differentiation	http://amigo.geneontology.org/amigo/term/GO:0030154	1323	418	301.428	1.38673	1.33e-15	1.07e-12	30037;30072;30080;30093;30104;30113;30120;30128;30141;30147;30148;30155;30157;30158;30169;30180;30185;30192;30194;30212;30218;30230;30236;30245;30253;30256;30266;30267;30270;30273;30274;30303;30308;30317;30324;30332;30396;30418;30425;30441;30442;30452;30461;30466;30480;30482;30493;30529;30568;30581;30590;30598;30602;30606;30616;30619;30628;30632;30657;30732;30737;30744;30766;57936;58040;58110;581…	ENSDARG00000000241;ENSDARG00000001220;ENSDARG00000002336;ENSDARG00000002445;ENSDARG00000002587;ENSDARG00000002593;ENSDARG00000002601;ENSDARG00000002760;ENSDARG00000003081;ENSDARG00000003655;ENSDARG00000003732;ENSDARG00000003811;ENSDARG00000003971;ENSDARG00000004015;ENSDARG00000004023;ENSDARG00000004227;ENSDARG00000004232;ENSDARG00000004472;ENSDARG00000004537;ENSDARG00000004635;ENSDARG00000004714;…
GO:0009653	anatomical structure morphogenesis	http://amigo.geneontology.org/amigo/term/GO:0009653	1233	388	280.923	1.38116	3.8e-14	2.54e-11	30037;30070;30113;30120;30128;30147;30148;30155;30157;30164;30169;30192;30194;30218;30230;30236;30253;30266;30267;30270;30273;30274;30332;30339;30345;30349;30366;30374;30418;30425;30441;30452;30461;30466;30480;30482;30511;30529;30568;30581;30590;30598;30602;30606;30616;30619;30632;30654;30722;30737;30744;30766;57936;58118;58136;58146;60635;60637;60639;64603;64617;114421;114426;114429;116991;11723…	ENSDARG00000000002;ENSDARG00000001220;ENSDARG00000001769;ENSDARG00000002213;ENSDARG00000002336;ENSDARG00000002445;ENSDARG00000002552;ENSDARG00000002587;ENSDARG00000002601;ENSDARG00000003081;ENSDARG00000003655;ENSDARG00000003693;ENSDARG00000003811;ENSDARG00000003971;ENSDARG00000004023;ENSDARG00000004301;ENSDARG00000004372;ENSDARG00000004830;ENSDARG00000004954;ENSDARG00000005150;ENSDARG00000005162;…
GO:0048468	cell development	http://amigo.geneontology.org/amigo/term/GO:0048468	796	263	181.358	1.45017	3.23e-12	1.85e-09	30037;30072;30113;30120;30147;30148;30155;30157;30158;30169;30180;30192;30194;30218;30230;30245;30253;30266;30267;30270;30303;30324;30332;30425;30441;30452;30461;30466;30480;30493;30568;30581;30590;30602;30616;30628;30632;30657;30732;30737;30744;30766;58040;58118;58136;58146;58153;64276;64607;114426;117507;140616;140618;192336;245949;259257;266599;266640;266992;286784;286829;321053;321064;321575;…	ENSDARG00000000241;ENSDARG00000001220;ENSDARG00000002336;ENSDARG00000002445;ENSDARG00000002587;ENSDARG00000002760;ENSDARG00000003081;ENSDARG00000003655;ENSDARG00000003811;ENSDARG00000003971;ENSDARG00000004015;ENSDARG00000004023;ENSDARG00000004227;ENSDARG00000004472;ENSDARG00000004537;ENSDARG00000004714;ENSDARG00000004954;ENSDARG00000005162;ENSDARG00000005479;ENSDARG00000005510;ENSDARG00000005526;…
GO:0009790	embryo development	http://amigo.geneontology.org/amigo/term/GO:0009790	710	233	161.764	1.44037	1.36e-10	6.81e-08	30070;30104;30113;30120;30128;30158;30164;30194;30236;30253;30273;30274;30308;30332;30339;30345;30349;30374;30425;30466;30480;30482;30511;30529;30568;30581;30598;30602;30606;30616;30628;30632;30654;30722;30766;57936;58040;58092;58136;58153;60635;60637;64603;64607;64617;65089;80973;84703;114412;114429;117234;117507;117509;140616;140618;140746;140815;140818;170445;171094;171478;192299;192336;195819…	ENSDARG00000000002;ENSDARG00000000241;ENSDARG00000000853;ENSDARG00000001769;ENSDARG00000002084;ENSDARG00000002213;ENSDARG00000002216;ENSDARG00000002336;ENSDARG00000002445;ENSDARG00000002552;ENSDARG00000002601;ENSDARG00000004427;ENSDARG00000004830;ENSDARG00000005150;ENSDARG00000005355;ENSDARG00000005485;ENSDARG00000006120;ENSDARG00000006288;ENSDARG00000006353;ENSDARG00000006526;ENSDARG00000006640;…
GO:0048568	embryonic organ development	http://amigo.geneontology.org/amigo/term/GO:0048568	353	128	80.4264	1.59152	3.77e-09	1.68e-06	30104;30113;30158;30164;30194;30236;30253;30332;30339;30345;30349;30425;30466;30480;30511;30529;30568;30581;30602;30616;30632;30654;30766;57936;58040;58092;58153;60635;60637;64607;84703;114412;114429;117234;117507;140616;140618;140815;171094;171478;192336;245946;245949;260350;321449;323473;324188;324407;324913;336266;336712;337565;337865;338138;368206;368221;368229;368249;378440;386787;387000;393…	ENSDARG00000000241;ENSDARG00000000853;ENSDARG00000002213;ENSDARG00000002216;ENSDARG00000002445;ENSDARG00000004427;ENSDARG00000005150;ENSDARG00000006120;ENSDARG00000006288;ENSDARG00000006353;ENSDARG00000006921;ENSDARG00000008034;ENSDARG00000008573;ENSDARG00000008886;ENSDARG00000009418;ENSDARG00000011618;ENSDARG00000011693;ENSDARG00000012881;ENSDARG00000013125;ENSDARG00000013853;ENSDARG00000014047;…
GO:0072359	circulatory system development	http://amigo.geneontology.org/amigo/term/GO:0072359	566	184	128.956	1.42685	3.05e-08	8.73e-06	30113;30120;30147;30157;30164;30194;30236;30245;30253;30266;30267;30332;30418;30480;30482;30573;30590;30616;30619;30629;30632;30654;30722;30766;57936;58136;58146;64617;116991;117507;117604;171094;171478;245946;260350;266640;266992;286739;317678;321053;321442;321496;323613;324407;326825;334269;334347;334613;334724;334956;335134;337298;352944;353224;353247;360133;368206;368249;368910;373126;378440;…	ENSDARG00000002213;ENSDARG00000002216;ENSDARG00000002336;ENSDARG00000003081;ENSDARG00000003693;ENSDARG00000003811;ENSDARG00000003971;ENSDARG00000004023;ENSDARG00000004372;ENSDARG00000005150;ENSDARG00000005526;ENSDARG00000006120;ENSDARG00000006353;ENSDARG00000006526;ENSDARG00000007734;ENSDARG00000007774;ENSDARG00000007808;ENSDARG00000008034;ENSDARG00000008433;ENSDARG00000009341;ENSDARG00000009418;…
GO:0051234	establishment of localization	http://amigo.geneontology.org/amigo/term/GO:0051234	1725	480	393.019	1.22132	4.34e-08	1.16e-05	30172;30187;30216;30236;30331;30374;30468;30572;30645;30712;57957;57969;58108;58113;58153;63998;63999;64272;64605;81541;81581;83908;84703;114410;114550;117507;140617;192336;245946;245949;259187;259257;260350;282554;282676;321314;321724;322126;322549;322645;322846;323003;323464;323563;323738;324342;324467;324468;324551;325484;325975;326058;326634;326716;326975;327067;327069;327197;327272;327292;32…	ENSDARG00000000068;ENSDARG00000000241;ENSDARG00000000442;ENSDARG00000000730;ENSDARG00000001127;ENSDARG00000001712;ENSDARG00000001733;ENSDARG00000001788;ENSDARG00000001835;ENSDARG00000001880;ENSDARG00000001994;ENSDARG00000002167;ENSDARG00000002194;ENSDARG00000002213;ENSDARG00000002840;ENSDARG00000002877;ENSDARG00000003420;ENSDARG00000003446;ENSDARG00000003487;ENSDARG00000003641;ENSDARG00000003695;…
GO:0006810	transport	http://amigo.geneontology.org/amigo/term/GO:0006810	1694	471	385.956	1.22035	6.81e-08	1.71e-05	30172;30187;30216;30236;30331;30468;30572;30645;30712;57957;57969;58108;58113;58153;63998;63999;64272;64605;81541;81581;83908;84703;114410;114550;117507;140617;192336;245946;259187;259257;260350;282554;282676;321314;321724;322126;322549;322645;322846;323003;323464;323563;323738;324342;324467;324468;324551;325484;325975;326058;326634;326716;326975;327067;327069;327197;327272;327292;327387;327396;3…	ENSDARG00000000068;ENSDARG00000000241;ENSDARG00000000442;ENSDARG00000000730;ENSDARG00000001127;ENSDARG00000001712;ENSDARG00000001733;ENSDARG00000001788;ENSDARG00000001835;ENSDARG00000001880;ENSDARG00000001994;ENSDARG00000002167;ENSDARG00000002194;ENSDARG00000002213;ENSDARG00000002840;ENSDARG00000002877;ENSDARG00000003420;ENSDARG00000003446;ENSDARG00000003487;ENSDARG00000003641;ENSDARG00000003695;…
GO:0048646	anatomical structure formation involved in morphogenesis	http://amigo.geneontology.org/amigo/term/GO:0048646	512	167	116.653	1.4316	1.07e-07	2.38e-05	30120;30148;30164;30267;30374;30425;30441;30466;30480;30482;30511;30529;30581;30590;30598;30602;30616;30619;30632;30654;30722;30744;30766;60635;60637;64603;64617;116991;117507;117509;140618;140746;171094;245946;245949;260350;266640;266992;321053;321064;321852;323201;323613;324188;324407;326825;334269;334471;334527;334613;334724;337298;352944;353224;353248;353314;368206;368419;368818;368910;373076…	ENSDARG00000000002;ENSDARG00000002213;ENSDARG00000002336;ENSDARG00000002601;ENSDARG00000003081;ENSDARG00000003693;ENSDARG00000003811;ENSDARG00000004372;ENSDARG00000005162;ENSDARG00000005355;ENSDARG00000005526;ENSDARG00000006353;ENSDARG00000006526;ENSDARG00000006640;ENSDARG00000006757;ENSDARG00000007774;ENSDARG00000008433;ENSDARG00000008803;ENSDARG00000008886;ENSDARG00000009341;ENSDARG00000009418;…
GO:0030030	cell projection organization	http://amigo.geneontology.org/amigo/term/GO:0030030	502	164	114.374	1.43389	1.24e-07	2.62e-05	30037;30147;30155;30157;30192;30194;30218;30230;30266;30267;30270;30425;30452;30461;30466;30737;58118;114429;117507;245949;259187;259257;266992;286784;317678;321033;321496;321590;322106;323919;324565;324910;327510;334897;335339;335409;335625;336613;336681;352944;368249;368439;373081;393332;393358;393417;393452;393572;393757;393852;394109;402910;405399;405851;406281;406529;406586;406646;406710;407…	ENSDARG00000001220;ENSDARG00000002344;ENSDARG00000002587;ENSDARG00000003655;ENSDARG00000003695;ENSDARG00000003811;ENSDARG00000003971;ENSDARG00000004015;ENSDARG00000004023;ENSDARG00000004372;ENSDARG00000004436;ENSDARG00000004954;ENSDARG00000005092;ENSDARG00000005251;ENSDARG00000005479;ENSDARG00000005704;ENSDARG00000006196;ENSDARG00000006636;ENSDARG00000006981;ENSDARG00000007869;ENSDARG00000008370;…
GO:0120036	plasma membrane bounded cell projection organization	http://amigo.geneontology.org/amigo/term/GO:0120036	485	158	110.501	1.42985	2.6e-07	4.75e-05	30037;30147;30155;30157;30192;30194;30218;30230;30266;30267;30270;30425;30452;30461;30466;30737;58118;114429;245949;259187;259257;266992;286784;317678;321033;321496;321590;322106;323919;324565;324910;334897;335339;335409;335625;336613;336681;352944;368249;368439;373081;393332;393358;393417;393452;393572;393757;393852;394109;402910;405399;405851;406281;406529;406586;406646;406710;407656;407694;414…	ENSDARG00000001220;ENSDARG00000002344;ENSDARG00000002587;ENSDARG00000003655;ENSDARG00000003695;ENSDARG00000003811;ENSDARG00000003971;ENSDARG00000004015;ENSDARG00000004023;ENSDARG00000004372;ENSDARG00000004436;ENSDARG00000004954;ENSDARG00000005092;ENSDARG00000005251;ENSDARG00000005479;ENSDARG00000005704;ENSDARG00000006196;ENSDARG00000006636;ENSDARG00000006981;ENSDARG00000007869;ENSDARG00000008370;…
GO:0007010	cytoskeleton organization	http://amigo.geneontology.org/amigo/term/GO:0007010	503	162	114.602	1.41359	4.14e-07	7.22e-05	30148;30324;30374;30441;30616;30744;58040;117507;245949;266640;286829;317678;321033;321053;321064;321283;321496;321590;322106;324023;326825;327197;327510;334269;334527;334724;336681;336933;337401;352916;352944;353248;368249;373076;373136;386701;393275;393280;393530;393572;393643;393757;393882;393973;394141;394244;394246;402910;403001;404273;404601;405851;406389;406710;407656;407694;415107;436598;…	ENSDARG00000002255;ENSDARG00000002344;ENSDARG00000002587;ENSDARG00000003081;ENSDARG00000004301;ENSDARG00000004372;ENSDARG00000004472;ENSDARG00000005104;ENSDARG00000005162;ENSDARG00000005454;ENSDARG00000005526;ENSDARG00000006385;ENSDARG00000006757;ENSDARG00000006775;ENSDARG00000007196;ENSDARG00000007219;ENSDARG00000008370;ENSDARG00000008433;ENSDARG00000009336;ENSDARG00000009341;ENSDARG00000009693;…
GO:0048598	embryonic morphogenesis	http://amigo.geneontology.org/amigo/term/GO:0048598	431	141	98.1977	1.43588	8.94e-07	0.000149	30070;30113;30164;30194;30236;30253;30273;30274;30339;30345;30349;30374;30425;30482;30511;30529;30568;30581;30598;30602;30632;30654;30722;30766;57936;58136;60635;60637;64603;64617;114429;117234;117507;117509;140616;140618;140746;140818;171094;171478;192336;245698;245946;245949;259187;260350;321496;322327;323201;323473;324188;324407;324913;324931;326825;327321;335888;336266;337565;337865;352944;35…	ENSDARG00000001769;ENSDARG00000002213;ENSDARG00000002445;ENSDARG00000002552;ENSDARG00000002601;ENSDARG00000004830;ENSDARG00000005150;ENSDARG00000006120;ENSDARG00000006288;ENSDARG00000006353;ENSDARG00000006640;ENSDARG00000006921;ENSDARG00000007231;ENSDARG00000008034;ENSDARG00000008388;ENSDARG00000008573;ENSDARG00000008803;ENSDARG00000008859;ENSDARG00000008886;ENSDARG00000009418;ENSDARG00000010784;…
GO:0002262	myeloid cell homeostasis	http://amigo.geneontology.org/amigo/term/GO:0002262	75	36	17.0878	2.10677	1.33e-06	0.000198	30104;30332;30480;30590;30766;58040;58153;64607;65238;84703;192299;321575;325618;334724;335799;336687;336719;387000;394104;415229;436760;450011;497617;550507;556121;557048;558193;558368;562595;563644;564171;569471;652982;100151531;100318936;100526653	ENSDARG00000000241;ENSDARG00000004537;ENSDARG00000012881;ENSDARG00000015128;ENSDARG00000017400;ENSDARG00000018334;ENSDARG00000019930;ENSDARG00000020541;ENSDARG00000021439;ENSDARG00000021466;ENSDARG00000021864;ENSDARG00000026655;ENSDARG00000026726;ENSDARG00000028431;ENSDARG00000030490;ENSDARG00000031587;ENSDARG00000035559;ENSDARG00000036629;ENSDARG00000038643;ENSDARG00000038792;ENSDARG00000042644;…
GO:0065008	regulation of biological quality	http://amigo.geneontology.org/amigo/term/GO:0065008	1033	297	235.356	1.26192	1.46e-06	0.000209	30037;30104;30164;30192;30242;30266;30267;30332;30441;30442;30468;30480;30590;30712;30766;58040;58108;58153;64272;64607;65226;65238;79378;83496;84703;114410;114420;114550;192299;259257;260350;286787;286829;321442;321545;321575;322485;322626;322846;323003;323563;324188;324910;324940;325084;325618;327272;327510;327588;333941;334098;334466;334724;335357;335625;335799;336613;336625;336687;336719;3369…	ENSDARG00000000068;ENSDARG00000000241;ENSDARG00000000442;ENSDARG00000001880;ENSDARG00000001975;ENSDARG00000002255;ENSDARG00000002840;ENSDARG00000003420;ENSDARG00000003811;ENSDARG00000003934;ENSDARG00000003994;ENSDARG00000004015;ENSDARG00000004301;ENSDARG00000004372;ENSDARG00000004455;ENSDARG00000004537;ENSDARG00000004687;ENSDARG00000004726;ENSDARG00000005392;ENSDARG00000007231;ENSDARG00000007734;…
GO:0048738	cardiac muscle tissue development	http://amigo.geneontology.org/amigo/term/GO:0048738	64	32	14.5816	2.19455	1.66e-06	0.000229	30147;30418;30482;30616;30632;57936;58136;266640;321053;321442;334269;334956;368206;387533;393530;407613;541504;550456;554036;556489;558671;563843;565032;565492;566851;569027;569395;571486;724004;791194;798771;100334610	ENSDARG00000003081;ENSDARG00000004023;ENSDARG00000005150;ENSDARG00000005526;ENSDARG00000008433;ENSDARG00000009341;ENSDARG00000009418;ENSDARG00000011615;ENSDARG00000017315;ENSDARG00000017821;ENSDARG00000019717;ENSDARG00000021184;ENSDARG00000021889;ENSDARG00000031891;ENSDARG00000035253;ENSDARG00000036670;ENSDARG00000041430;ENSDARG00000052695;ENSDARG00000052958;ENSDARG00000052960;ENSDARG00000056029;…
GO:0032989	cellular component morphogenesis	http://amigo.geneontology.org/amigo/term/GO:0032989	410	134	93.4131	1.43449	1.78e-06	0.000238	30037;30147;30148;30155;30157;30192;30194;30218;30230;30266;30267;30270;30441;30452;30461;30616;30737;30744;58118;245949;266640;266992;286784;321053;321064;323201;323919;324565;324910;326825;327510;334269;334527;334724;336613;336933;352944;353248;368229;368439;373076;386787;393275;393417;393530;393757;403023;404273;405399;405851;406586;406646;407656;407694;415107;436598;436682;445319;445393;44781…	ENSDARG00000001220;ENSDARG00000002587;ENSDARG00000003081;ENSDARG00000003655;ENSDARG00000003811;ENSDARG00000003971;ENSDARG00000004023;ENSDARG00000004301;ENSDARG00000004372;ENSDARG00000004954;ENSDARG00000005162;ENSDARG00000005479;ENSDARG00000005526;ENSDARG00000006353;ENSDARG00000006636;ENSDARG00000006757;ENSDARG00000008433;ENSDARG00000008803;ENSDARG00000009341;ENSDARG00000010717;ENSDARG00000010773;…
GO:0034101	erythrocyte homeostasis	http://amigo.geneontology.org/amigo/term/GO:0034101	70	34	15.9486	2.13185	1.85e-06	0.00024	30104;30332;30480;30590;30766;58040;58153;64607;65238;84703;192299;321575;325618;336687;336719;387000;394104;415229;436760;450011;497617;550507;556121;557048;558193;558368;562595;563644;564171;569471;652982;100151531;100318936;100526653	ENSDARG00000000241;ENSDARG00000004537;ENSDARG00000012881;ENSDARG00000015128;ENSDARG00000017400;ENSDARG00000018334;ENSDARG00000019930;ENSDARG00000020541;ENSDARG00000021439;ENSDARG00000021466;ENSDARG00000021864;ENSDARG00000026655;ENSDARG00000028431;ENSDARG00000030490;ENSDARG00000031587;ENSDARG00000035559;ENSDARG00000036629;ENSDARG00000038643;ENSDARG00000038792;ENSDARG00000043509;ENSDARG00000044092;…
GO:0034220	ion transmembrane transport	http://amigo.geneontology.org/amigo/term/GO:0034220	511	161	116.425	1.38287	2.02e-06	0.000252	30468;30712;57957;58153;64272;81541;83908;84703;114410;114550;192336;321724;322126;322846;323738;325975;326975;327292;327396;334395;334582;334757;335025;335191;336957;337596;368255;368686;373879;378746;387000;393853;393874;393940;394151;394181;402949;404273;406287;406301;406529;406599;406717;432387;436640;436671;436925;445054;445226;445315;449771;450042;492336;492363;492513;494041;494489;494492;4…	ENSDARG00000000241;ENSDARG00000000442;ENSDARG00000001127;ENSDARG00000001712;ENSDARG00000001788;ENSDARG00000001835;ENSDARG00000002167;ENSDARG00000002194;ENSDARG00000002840;ENSDARG00000003420;ENSDARG00000003695;ENSDARG00000004455;ENSDARG00000004931;ENSDARG00000005463;ENSDARG00000007231;ENSDARG00000007275;ENSDARG00000007788;ENSDARG00000008100;ENSDARG00000008982;ENSDARG00000009018;ENSDARG00000009447;…
GO:0009123	nucleoside monophosphate metabolic process	http://amigo.geneontology.org/amigo/term/GO:0009123	135	55	30.758	1.78815	2.07e-06	0.000252	81540;81541;140620;192309;259257;321793;323107;326975;327057;333997;335191;335625;336957;338306;378963;393668;393700;393720;393781;393829;393867;393884;394151;406301;406367;406404;406413;406590;406599;415216;431724;436768;436903;436919;445042;445500;447836;447910;504040;541321;550502;553671;554154;559447;559659;559670;561810;564379;566723;567734;569482;571355;572733;573021;100005763	ENSDARG00000001788;ENSDARG00000002071;ENSDARG00000003113;ENSDARG00000004015;ENSDARG00000005423;ENSDARG00000005926;ENSDARG00000006074;ENSDARG00000006546;ENSDARG00000009447;ENSDARG00000010113;ENSDARG00000011146;ENSDARG00000013044;ENSDARG00000013750;ENSDARG00000014179;ENSDARG00000014313;ENSDARG00000015524;ENSDARG00000016721;ENSDARG00000017023;ENSDARG00000017775;ENSDARG00000022213;ENSDARG00000025012;…
GO:0030029	actin filament-based process	http://amigo.geneontology.org/amigo/term/GO:0030029	283	98	64.4778	1.5199	2.86e-06	0.000324	30148;30324;30441;30616;30744;58040;245949;266640;321033;321053;321064;321496;326825;327510;334269;334527;334724;336933;337401;352916;352944;353248;373076;393275;393530;393643;393757;403001;404273;404601;407656;407694;415107;436598;436924;445393;445478;447829;449679;497637;503589;541423;541478;541504;550456;550477;550481;553166;553413;553415;553489;555567;556489;557062;558275;558671;558920;560297…	ENSDARG00000002255;ENSDARG00000002587;ENSDARG00000003081;ENSDARG00000004301;ENSDARG00000004372;ENSDARG00000005104;ENSDARG00000005162;ENSDARG00000005526;ENSDARG00000006385;ENSDARG00000006757;ENSDARG00000006775;ENSDARG00000007219;ENSDARG00000008433;ENSDARG00000009336;ENSDARG00000009341;ENSDARG00000009693;ENSDARG00000010717;ENSDARG00000010784;ENSDARG00000011615;ENSDARG00000011809;ENSDARG00000012729;…
GO:0060429	epithelium development	http://amigo.geneontology.org/amigo/term/GO:0060429	525	164	119.614	1.37107	2.87e-06	0.000324	30113;30120;30128;30147;30164;30169;30194;30212;30236;30245;30253;30267;30303;30308;30366;30374;30425;30466;30482;30511;30529;30581;30590;30602;30606;30616;30632;30654;30657;30722;30766;57936;58146;60637;60639;64603;65089;117507;140616;140618;140818;171094;171478;245698;245946;245949;260350;286739;286784;321496;321756;321994;322327;323115;323201;323882;324942;326825;327272;327321;334395;334471;33…	ENSDARG00000000002;ENSDARG00000000068;ENSDARG00000001769;ENSDARG00000002084;ENSDARG00000002213;ENSDARG00000002216;ENSDARG00000002336;ENSDARG00000002552;ENSDARG00000004023;ENSDARG00000004830;ENSDARG00000004861;ENSDARG00000005150;ENSDARG00000005355;ENSDARG00000006120;ENSDARG00000006353;ENSDARG00000006526;ENSDARG00000006640;ENSDARG00000006921;ENSDARG00000007231;ENSDARG00000008034;ENSDARG00000008388;…
GO:0097435	supramolecular fiber organization	http://amigo.geneontology.org/amigo/term/GO:0097435	255	90	58.0984	1.5491	2.97e-06	0.000324	30148;30324;30441;30616;30744;58040;245949;266640;321033;321053;321064;321496;326825;327510;334269;334527;336266;336933;352916;352944;353248;373076;393275;393530;393572;393757;393882;394244;403001;404273;405851;406710;407656;407694;415107;436598;445393;447829;449651;449679;449806;503589;541423;541478;541504;550456;550477;550481;553166;553191;553413;553415;553489;555282;556256;556489;558275;558671…	ENSDARG00000002587;ENSDARG00000003081;ENSDARG00000004301;ENSDARG00000004372;ENSDARG00000005162;ENSDARG00000005526;ENSDARG00000006757;ENSDARG00000006775;ENSDARG00000007219;ENSDARG00000008433;ENSDARG00000009336;ENSDARG00000009341;ENSDARG00000010300;ENSDARG00000010717;ENSDARG00000010784;ENSDARG00000010953;ENSDARG00000011615;ENSDARG00000011809;ENSDARG00000012729;ENSDARG00000012968;ENSDARG00000013422;…
GO:0006091	generation of precursor metabolites and energy	http://amigo.geneontology.org/amigo/term/GO:0006091	156	61	35.5425	1.71625	2.99e-06	0.000324	116517;192309;317746;322674;323107;326975;327285;378963;393444;393668;393700;393720;393762;393781;393829;393884;393938;394155;394181;399662;406299;406367;406405;406413;406717;415247;436649;436768;436903;436909;445042;445054;445500;447836;447859;494035;550442;553384;553655;554154;556121;556538;557507;559447;560297;564379;566188;566723;568448;568740;569482;569706;570457;571388;572733;573021;573689;…	ENSDARG00000005359;ENSDARG00000005423;ENSDARG00000009040;ENSDARG00000010113;ENSDARG00000011146;ENSDARG00000013044;ENSDARG00000013317;ENSDARG00000013749;ENSDARG00000013750;ENSDARG00000014179;ENSDARG00000016721;ENSDARG00000016875;ENSDARG00000017772;ENSDARG00000020054;ENSDARG00000020893;ENSDARG00000021466;ENSDARG00000025012;ENSDARG00000026376;ENSDARG00000029064;ENSDARG00000029874;ENSDARG00000030139;…
GO:0035295	tube development	http://amigo.geneontology.org/amigo/term/GO:0035295	477	151	108.678	1.38942	3.14e-06	0.000332	30113;30120;30128;30157;30164;30194;30212;30236;30245;30253;30266;30267;30308;30332;30374;30425;30466;30480;30482;30511;30529;30581;30590;30616;30619;30632;30654;30722;30766;57936;58146;60635;60637;64617;65089;117507;140616;140618;171094;171478;245946;245949;260350;286739;286784;286787;317678;321994;323613;324407;327272;334347;334724;335616;336266;337298;353224;360133;368206;368249;368910;378440;…	ENSDARG00000000068;ENSDARG00000002213;ENSDARG00000002216;ENSDARG00000002336;ENSDARG00000003693;ENSDARG00000003811;ENSDARG00000003971;ENSDARG00000004372;ENSDARG00000004861;ENSDARG00000005150;ENSDARG00000006120;ENSDARG00000006353;ENSDARG00000007774;ENSDARG00000008034;ENSDARG00000008886;ENSDARG00000009418;ENSDARG00000010784;ENSDARG00000010785;ENSDARG00000011146;ENSDARG00000011473;ENSDARG00000012591;…
GO:0035239	tube morphogenesis	http://amigo.geneontology.org/amigo/term/GO:0035239	363	120	82.7048	1.45094	3.31e-06	0.00034	30113;30120;30157;30194;30253;30266;30267;30332;30374;30425;30480;30482;30511;30529;30581;30590;30619;30632;30654;30722;30766;57936;58146;60635;60637;64617;117507;140616;140618;171094;171478;245946;245949;260350;286739;286787;323613;324407;334347;334724;337298;353224;360133;368206;368249;368910;386787;393558;393643;393940;394127;394203;404040;405869;406263;406360;407694;415100;432387;445473;44550…	ENSDARG00000002213;ENSDARG00000002336;ENSDARG00000003693;ENSDARG00000003811;ENSDARG00000003971;ENSDARG00000004372;ENSDARG00000005150;ENSDARG00000006120;ENSDARG00000006353;ENSDARG00000007774;ENSDARG00000008034;ENSDARG00000008886;ENSDARG00000009418;ENSDARG00000010785;ENSDARG00000011146;ENSDARG00000011473;ENSDARG00000012591;ENSDARG00000013441;ENSDARG00000014047;ENSDARG00000014098;ENSDARG00000014159;…
GO:0010927	cellular component assembly involved in morphogenesis	http://amigo.geneontology.org/amigo/term/GO:0010927	63	31	14.3537	2.15972	3.71e-06	0.000372	30148;30441;30616;30744;266640;321053;321064;334269;352944;353248;373076;393275;393530;393757;404273;415107;449679;541423;541504;550456;553489;556489;558671;560297;560339;565032;566880;569027;724004;795335;100148315	ENSDARG00000003081;ENSDARG00000005162;ENSDARG00000005526;ENSDARG00000006757;ENSDARG00000008433;ENSDARG00000009341;ENSDARG00000010717;ENSDARG00000011615;ENSDARG00000013422;ENSDARG00000019342;ENSDARG00000020890;ENSDARG00000020953;ENSDARG00000024141;ENSDARG00000032242;ENSDARG00000037116;ENSDARG00000040917;ENSDARG00000055151;ENSDARG00000058548;ENSDARG00000058656;ENSDARG00000058799;ENSDARG00000060745;…
GO:0061515	myeloid cell development	http://amigo.geneontology.org/amigo/term/GO:0061515	41	23	9.34131	2.46218	3.92e-06	0.000374	30324;30332;30480;30590;30628;30766;58040;58153;64607;321575;336687;387000;406404;415229;436895;445318;446117;550507;557048;564171;566708;570228;100526653	ENSDARG00000000241;ENSDARG00000004537;ENSDARG00000013834;ENSDARG00000019930;ENSDARG00000027199;ENSDARG00000028431;ENSDARG00000030490;ENSDARG00000033683;ENSDARG00000035559;ENSDARG00000036629;ENSDARG00000038643;ENSDARG00000043509;ENSDARG00000052696;ENSDARG00000053691;ENSDARG00000056138;ENSDARG00000056407;ENSDARG00000058226;ENSDARG00000058503;ENSDARG00000059327;ENSDARG00000071491;ENSDARG00000073743;…
GO:0030218	erythrocyte differentiation	http://amigo.geneontology.org/amigo/term/GO:0030218	69	33	15.7207	2.09914	4.03e-06	0.000376	30104;30332;30480;30590;30766;58040;58153;64607;65238;84703;192299;321575;325618;336687;336719;387000;394104;415229;436760;450011;497617;550507;556121;557048;558193;558368;562595;563644;564171;569471;100151531;100318936;100526653	ENSDARG00000000241;ENSDARG00000004537;ENSDARG00000012881;ENSDARG00000015128;ENSDARG00000017400;ENSDARG00000018334;ENSDARG00000019930;ENSDARG00000020541;ENSDARG00000021439;ENSDARG00000021864;ENSDARG00000026655;ENSDARG00000028431;ENSDARG00000030490;ENSDARG00000031587;ENSDARG00000035559;ENSDARG00000036629;ENSDARG00000038643;ENSDARG00000038792;ENSDARG00000043509;ENSDARG00000044092;ENSDARG00000052696;…
GO:0040007	growth	http://amigo.geneontology.org/amigo/term/GO:0040007	243	86	55.3644	1.55335	4.33e-06	0.000394	30037;30072;30147;30157;30158;30192;30236;30266;30267;30332;30449;30466;30511;57936;245949;260350;282676;286787;317678;321442;321449;321756;322126;322129;324910;326825;334724;334956;335309;336613;352944;378723;386701;386787;402941;403023;403033;403039;404210;405851;406529;406586;406646;406779;407656;415205;431766;445319;445393;445478;493635;503589;544658;550377;556471;557170;558502;558742;560645;…	ENSDARG00000002255;ENSDARG00000003655;ENSDARG00000003695;ENSDARG00000003971;ENSDARG00000004023;ENSDARG00000004954;ENSDARG00000005150;ENSDARG00000006353;ENSDARG00000007231;ENSDARG00000008388;ENSDARG00000008886;ENSDARG00000010784;ENSDARG00000011163;ENSDARG00000011334;ENSDARG00000011533;ENSDARG00000012671;ENSDARG00000013623;ENSDARG00000014907;ENSDARG00000015208;ENSDARG00000016156;ENSDARG00000017211;…
GO:0030036	actin cytoskeleton organization	http://amigo.geneontology.org/amigo/term/GO:0030036	275	95	62.6551	1.51624	4.54e-06	0.000405	30148;30324;30441;30616;30744;58040;245949;266640;321033;321053;321064;321496;326825;327510;334269;334527;334724;336933;337401;352916;352944;353248;373076;393275;393530;393643;393757;403001;404273;404601;407656;407694;415107;436598;436924;445393;445478;447829;449679;497637;503589;541423;541478;541504;550456;550477;550481;553166;553413;553415;553489;556489;557062;558275;558671;558920;560297;560339…	ENSDARG00000002255;ENSDARG00000002587;ENSDARG00000003081;ENSDARG00000004301;ENSDARG00000004372;ENSDARG00000005104;ENSDARG00000005162;ENSDARG00000005526;ENSDARG00000006385;ENSDARG00000006757;ENSDARG00000006775;ENSDARG00000007219;ENSDARG00000008433;ENSDARG00000009336;ENSDARG00000009341;ENSDARG00000009693;ENSDARG00000010717;ENSDARG00000010784;ENSDARG00000011615;ENSDARG00000011809;ENSDARG00000012729;…
GO:0030099	myeloid cell differentiation	http://amigo.geneontology.org/amigo/term/GO:0030099	122	50	27.7961	1.79881	4.87e-06	0.000425	30104;30324;30332;30480;30482;30590;30628;30766;58040;58153;64607;65238;84703;140815;192299;321575;325618;327372;336687;336719;387000;394104;406404;415229;436760;436895;445318;446117;450011;497617;550507;555766;556121;557048;558193;558368;562595;563644;564171;564589;566708;569471;570228;652982;751704;767702;100002070;100151531;100318936;100526653	ENSDARG00000000241;ENSDARG00000004537;ENSDARG00000006527;ENSDARG00000006560;ENSDARG00000011818;ENSDARG00000012881;ENSDARG00000013834;ENSDARG00000015128;ENSDARG00000017400;ENSDARG00000017821;ENSDARG00000018334;ENSDARG00000019930;ENSDARG00000020541;ENSDARG00000020758;ENSDARG00000021439;ENSDARG00000021466;ENSDARG00000021864;ENSDARG00000026655;ENSDARG00000027199;ENSDARG00000028431;ENSDARG00000030490;…
GO:0051093	negative regulation of developmental process	http://amigo.geneontology.org/amigo/term/GO:0051093	119	49	27.1126	1.80728	5.17e-06	0.000432	30037;30113;30158;30185;30266;30267;30493;30568;30590;30598;30632;64617;117509;140616;259257;266599;324910;334724;335409;335625;336266;336844;337298;373126;393650;393763;447800;497617;544658;550377;556471;557840;558742;561295;561901;563087;565658;566643;571290;664761;692279;767702;791144;794176;795670;798441;799945;100002070;100286814	ENSDARG00000004015;ENSDARG00000006560;ENSDARG00000008034;ENSDARG00000010785;ENSDARG00000011163;ENSDARG00000011533;ENSDARG00000013125;ENSDARG00000014532;ENSDARG00000019235;ENSDARG00000020541;ENSDARG00000020758;ENSDARG00000021948;ENSDARG00000023920;ENSDARG00000024775;ENSDARG00000025428;ENSDARG00000026726;ENSDARG00000027740;ENSDARG00000031915;ENSDARG00000035559;ENSDARG00000036571;ENSDARG00000037879;…
GO:0001667	ameboidal-type cell migration	http://amigo.geneontology.org/amigo/term/GO:0001667	155	60	35.3147	1.69901	5.25e-06	0.000432	30037;30253;30256;30266;30267;30273;30632;64603;64617;117507;140616;245949;260350;324910;326825;334527;334724;352944;353224;368206;368249;386787;393643;394015;402810;405891;406455;415205;492336;492508;503589;544658;544666;550377;556471;558502;558742;558920;560606;561295;561589;562018;563087;563421;563892;565032;565176;565492;565658;566945;568518;569471;570638;570926;571290;791144;793882;799945;10…	ENSDARG00000006120;ENSDARG00000006353;ENSDARG00000006640;ENSDARG00000006921;ENSDARG00000007231;ENSDARG00000008388;ENSDARG00000010831;ENSDARG00000011163;ENSDARG00000011510;ENSDARG00000011533;ENSDARG00000012247;ENSDARG00000016350;ENSDARG00000019235;ENSDARG00000020136;ENSDARG00000021225;ENSDARG00000021948;ENSDARG00000024775;ENSDARG00000025091;ENSDARG00000025826;ENSDARG00000026726;ENSDARG00000027397;…
GO:0009887	animal organ morphogenesis	http://amigo.geneontology.org/amigo/term/GO:0009887	466	147	106.172	1.38455	5.27e-06	0.000432	30113;30164;30169;30194;30236;30253;30274;30339;30345;30349;30418;30425;30466;30482;30511;30529;30568;30581;30598;30602;30606;30632;30654;30766;57936;58136;60635;60637;60639;114421;114426;114429;117234;117507;117509;140616;140618;140746;171094;171478;192336;245946;245949;260350;266599;321053;321756;323201;323473;324188;324407;324913;326825;334269;334613;335134;335409;336266;337565;337865;352944;3…	ENSDARG00000002213;ENSDARG00000002445;ENSDARG00000002601;ENSDARG00000003081;ENSDARG00000005150;ENSDARG00000005526;ENSDARG00000006120;ENSDARG00000006288;ENSDARG00000006353;ENSDARG00000006526;ENSDARG00000006921;ENSDARG00000007377;ENSDARG00000008034;ENSDARG00000008573;ENSDARG00000008803;ENSDARG00000008886;ENSDARG00000009418;ENSDARG00000010831;ENSDARG00000011615;ENSDARG00000011618;ENSDARG00000011693;…
GO:0030182	neuron differentiation	http://amigo.geneontology.org/amigo/term/GO:0030182	482	151	109.817	1.37501	6.01e-06	0.00046	30037;30113;30120;30128;30147;30155;30157;30158;30169;30192;30194;30218;30230;30253;30266;30267;30270;30274;30303;30308;30425;30452;30461;30466;30480;30493;30529;30568;30581;30602;30657;30737;58118;114426;117507;140618;140746;245949;259257;266599;266992;286784;321465;323473;323487;323919;324565;324910;335409;335625;336613;352944;368249;368439;373081;378723;378746;393417;393757;394017;394109;39414…	ENSDARG00000001220;ENSDARG00000002336;ENSDARG00000002445;ENSDARG00000002587;ENSDARG00000002601;ENSDARG00000003655;ENSDARG00000003811;ENSDARG00000003971;ENSDARG00000004015;ENSDARG00000004023;ENSDARG00000004472;ENSDARG00000004714;ENSDARG00000004954;ENSDARG00000005479;ENSDARG00000006120;ENSDARG00000006636;ENSDARG00000006921;ENSDARG00000007377;ENSDARG00000007808;ENSDARG00000008034;ENSDARG00000010717;…
GO:0031032	actomyosin structure organization	http://amigo.geneontology.org/amigo/term/GO:0031032	82	37	18.6826	1.98045	6.03e-06	0.00046	30148;30441;30616;30744;266640;321053;321064;326825;334269;352944;353248;373076;393275;393530;393757;404273;415107;445478;449679;503589;541423;541504;550456;553489;556489;558671;560297;560339;561940;562517;565032;566188;566880;569027;724004;795335;100148315	ENSDARG00000002255;ENSDARG00000003081;ENSDARG00000005162;ENSDARG00000005526;ENSDARG00000006757;ENSDARG00000008433;ENSDARG00000009341;ENSDARG00000010717;ENSDARG00000011615;ENSDARG00000013422;ENSDARG00000019342;ENSDARG00000020890;ENSDARG00000020953;ENSDARG00000024141;ENSDARG00000025826;ENSDARG00000032242;ENSDARG00000037116;ENSDARG00000040917;ENSDARG00000055151;ENSDARG00000058548;ENSDARG00000058656;…
GO:0009126	purine nucleoside monophosphate metabolic process	http://amigo.geneontology.org/amigo/term/GO:0009126	110	46	25.0621	1.83544	6.08e-06	0.00046	81541;192309;259257;321793;323107;326975;333997;335191;335625;336957;338306;378963;393668;393700;393720;393781;393829;393867;393884;394151;406301;406367;406404;406413;406590;406599;415216;431724;436768;436903;436919;445042;445500;447836;447910;550502;554154;559447;559659;559670;564379;566723;569482;571355;572733;573021	ENSDARG00000001788;ENSDARG00000002071;ENSDARG00000003113;ENSDARG00000004015;ENSDARG00000005423;ENSDARG00000005926;ENSDARG00000006546;ENSDARG00000009447;ENSDARG00000010113;ENSDARG00000011146;ENSDARG00000013044;ENSDARG00000013750;ENSDARG00000014179;ENSDARG00000014313;ENSDARG00000016721;ENSDARG00000017775;ENSDARG00000025012;ENSDARG00000027740;ENSDARG00000029064;ENSDARG00000029524;ENSDARG00000029952;…
GO:0009167	purine ribonucleoside monophosphate metabolic process	http://amigo.geneontology.org/amigo/term/GO:0009167	110	46	25.0621	1.83544	6.08e-06	0.00046	81541;192309;259257;321793;323107;326975;333997;335191;335625;336957;338306;378963;393668;393700;393720;393781;393829;393867;393884;394151;406301;406367;406404;406413;406590;406599;415216;431724;436768;436903;436919;445042;445500;447836;447910;550502;554154;559447;559659;559670;564379;566723;569482;571355;572733;573021	ENSDARG00000001788;ENSDARG00000002071;ENSDARG00000003113;ENSDARG00000004015;ENSDARG00000005423;ENSDARG00000005926;ENSDARG00000006546;ENSDARG00000009447;ENSDARG00000010113;ENSDARG00000011146;ENSDARG00000013044;ENSDARG00000013750;ENSDARG00000014179;ENSDARG00000014313;ENSDARG00000016721;ENSDARG00000017775;ENSDARG00000025012;ENSDARG00000027740;ENSDARG00000029064;ENSDARG00000029524;ENSDARG00000029952;…
GO:0007399	nervous system development	http://amigo.geneontology.org/amigo/term/GO:0007399	903	260	205.737	1.26375	6.34e-06	0.000471	30037;30113;30120;30128;30141;30147;30155;30157;30158;30164;30169;30192;30194;30212;30218;30230;30253;30266;30267;30270;30274;30303;30308;30317;30321;30374;30386;30425;30442;30452;30461;30466;30480;30493;30529;30568;30581;30598;30602;30632;30657;30732;30737;58118;58136;58146;60637;60639;65089;114412;114426;114429;114550;117507;117604;140616;140618;140746;170783;245949;259257;260350;266599;266992;…	ENSDARG00000000068;ENSDARG00000001220;ENSDARG00000002336;ENSDARG00000002445;ENSDARG00000002587;ENSDARG00000002601;ENSDARG00000003655;ENSDARG00000003811;ENSDARG00000003971;ENSDARG00000004015;ENSDARG00000004023;ENSDARG00000004232;ENSDARG00000004472;ENSDARG00000004537;ENSDARG00000004714;ENSDARG00000004954;ENSDARG00000005454;ENSDARG00000005479;ENSDARG00000006120;ENSDARG00000006636;ENSDARG00000006921;…
GO:0007423	sensory organ development	http://amigo.geneontology.org/amigo/term/GO:0007423	364	119	82.9326	1.4349	6.64e-06	0.000484	30164;30169;30194;30212;30253;30274;30303;30332;30364;30374;30425;30461;30466;30511;30529;30568;30572;30581;30602;30632;30645;58113;58123;58136;60635;60637;60639;81540;81581;114412;114426;114429;117234;117507;140616;140618;140746;140818;170781;192336;245949;259257;266599;266640;266992;321724;321994;323003;323201;323445;324125;324407;324913;324942;327272;335409;335625;337298;368206;368249;373081;3…	ENSDARG00000000068;ENSDARG00000001769;ENSDARG00000002601;ENSDARG00000004015;ENSDARG00000004726;ENSDARG00000004861;ENSDARG00000006120;ENSDARG00000006353;ENSDARG00000006921;ENSDARG00000007377;ENSDARG00000007808;ENSDARG00000008433;ENSDARG00000008540;ENSDARG00000008803;ENSDARG00000008818;ENSDARG00000008886;ENSDARG00000009087;ENSDARG00000009544;ENSDARG00000009693;ENSDARG00000010300;ENSDARG00000010816;…
GO:0048666	neuron development	http://amigo.geneontology.org/amigo/term/GO:0048666	387	125	88.1729	1.41767	7.61e-06	0.00054	30037;30113;30120;30147;30155;30157;30169;30192;30194;30218;30230;30253;30266;30267;30270;30303;30425;30452;30461;30466;30581;30602;30657;30737;58118;114426;117507;245949;259257;266992;286784;323487;323919;324565;324910;335409;335625;336613;352944;368249;368439;373081;378723;378746;393417;393757;394109;394141;402941;402999;404627;405399;405851;406389;406586;406646;406710;407652;407656;414929;4151…	ENSDARG00000001220;ENSDARG00000002336;ENSDARG00000002587;ENSDARG00000003655;ENSDARG00000003811;ENSDARG00000003971;ENSDARG00000004015;ENSDARG00000004023;ENSDARG00000004472;ENSDARG00000004954;ENSDARG00000005479;ENSDARG00000006120;ENSDARG00000006636;ENSDARG00000006921;ENSDARG00000007377;ENSDARG00000008034;ENSDARG00000010717;ENSDARG00000010773;ENSDARG00000010784;ENSDARG00000011163;ENSDARG00000011334;…
GO:0009141	nucleoside triphosphate metabolic process	http://amigo.geneontology.org/amigo/term/GO:0009141	114	47	25.9734	1.80954	7.68e-06	0.00054	30572;81541;192309;259257;266992;321793;323107;326975;327057;335191;335625;335716;336957;338306;378963;393668;393700;393720;393744;393781;393829;393884;394151;406301;406367;406404;406413;406590;406599;431724;436768;436903;445042;445500;447836;553671;554154;555470;559447;559659;564379;566723;567734;569482;572733;573021;100005763	ENSDARG00000001788;ENSDARG00000004015;ENSDARG00000005423;ENSDARG00000005926;ENSDARG00000006074;ENSDARG00000006546;ENSDARG00000009447;ENSDARG00000010113;ENSDARG00000011146;ENSDARG00000013044;ENSDARG00000013750;ENSDARG00000014179;ENSDARG00000014313;ENSDARG00000016721;ENSDARG00000017775;ENSDARG00000022213;ENSDARG00000025012;ENSDARG00000027740;ENSDARG00000029064;ENSDARG00000029524;ENSDARG00000030139;…
GO:0006811	ion transport	http://amigo.geneontology.org/amigo/term/GO:0006811	679	202	154.701	1.30574	8.06e-06	0.000548	30468;30712;57957;58108;58153;64272;81541;81581;83908;84703;114410;114550;192336;259257;282554;321724;322126;322846;323738;325975;326975;327067;327292;327396;334395;334466;334582;334724;334757;335025;335191;335357;335625;336957;337397;337596;368255;368686;373879;378746;387000;393517;393853;393874;393940;394151;394181;402949;404273;406287;406301;406529;406541;406599;406717;406739;431726;432387;436…	ENSDARG00000000241;ENSDARG00000000442;ENSDARG00000001127;ENSDARG00000001712;ENSDARG00000001788;ENSDARG00000001835;ENSDARG00000002167;ENSDARG00000002194;ENSDARG00000002840;ENSDARG00000003420;ENSDARG00000003695;ENSDARG00000003994;ENSDARG00000004015;ENSDARG00000004455;ENSDARG00000004627;ENSDARG00000004931;ENSDARG00000005392;ENSDARG00000005463;ENSDARG00000006859;ENSDARG00000007231;ENSDARG00000007275;…
GO:0055007	cardiac muscle cell differentiation	http://amigo.geneontology.org/amigo/term/GO:0055007	37	21	8.42996	2.49111	8.06e-06	0.000548	30147;30418;30482;30616;30632;58136;321053;334269;368206;393530;407613;541504;554036;556489;558671;565032;569027;571486;724004;791194;798771	ENSDARG00000003081;ENSDARG00000004023;ENSDARG00000005526;ENSDARG00000009341;ENSDARG00000009418;ENSDARG00000011615;ENSDARG00000017821;ENSDARG00000019717;ENSDARG00000021184;ENSDARG00000031891;ENSDARG00000041430;ENSDARG00000052695;ENSDARG00000056029;ENSDARG00000058799;ENSDARG00000060002;ENSDARG00000060813;ENSDARG00000061249;ENSDARG00000075433;ENSDARG00000079327;ENSDARG00000079564;ENSDARG00000091253
GO:0044281	small molecule metabolic process	http://amigo.geneontology.org/amigo/term/GO:0044281	687	204	156.524	1.30332	8.29e-06	0.000552	30572;30629;63999;79378;81540;81541;114426;116517;140620;192309;259257;260350;266799;266992;282672;317746;321575;321720;321793;321928;322513;322614;322626;322674;323107;324188;324940;324947;325712;326975;327057;327285;327329;327332;327453;327512;333997;334098;334205;334724;334897;335191;335231;335625;335716;335732;336257;336957;338306;368229;368235;368717;368912;378440;378963;393425;393528;393668…	ENSDARG00000001578;ENSDARG00000001788;ENSDARG00000001873;ENSDARG00000001975;ENSDARG00000002071;ENSDARG00000002401;ENSDARG00000003113;ENSDARG00000003446;ENSDARG00000003693;ENSDARG00000004015;ENSDARG00000004059;ENSDARG00000004580;ENSDARG00000004687;ENSDARG00000004979;ENSDARG00000005251;ENSDARG00000005359;ENSDARG00000005423;ENSDARG00000005870;ENSDARG00000005926;ENSDARG00000006074;ENSDARG00000006137;…
GO:0009161	ribonucleoside monophosphate metabolic process	http://amigo.geneontology.org/amigo/term/GO:0009161	124	50	28.2518	1.7698	8.4e-06	0.000552	81541;140620;192309;259257;321793;323107;326975;327057;333997;335191;335625;336957;338306;378963;393668;393700;393720;393781;393829;393867;393884;394151;406301;406367;406404;406413;406590;406599;415216;431724;436768;436903;436919;445042;445500;447836;447910;541321;550502;554154;559447;559659;559670;564379;566723;569482;571355;572733;573021;100005763	ENSDARG00000001788;ENSDARG00000002071;ENSDARG00000003113;ENSDARG00000004015;ENSDARG00000005423;ENSDARG00000005926;ENSDARG00000006074;ENSDARG00000006546;ENSDARG00000009447;ENSDARG00000010113;ENSDARG00000011146;ENSDARG00000013044;ENSDARG00000013750;ENSDARG00000014179;ENSDARG00000014313;ENSDARG00000015524;ENSDARG00000016721;ENSDARG00000017775;ENSDARG00000022213;ENSDARG00000025012;ENSDARG00000027740;…
GO:0040013	negative regulation of locomotion	http://amigo.geneontology.org/amigo/term/GO:0040013	51	26	11.6197	2.23758	9.89e-06	0.00063	30266;30267;324910;337298;352944;393416;447816;447904;492508;544658;550377;550477;556471;558742;559725;560606;560885;561231;561295;561567;563087;565658;570262;571290;795670;799945	ENSDARG00000007461;ENSDARG00000010831;ENSDARG00000011163;ENSDARG00000011533;ENSDARG00000015003;ENSDARG00000019235;ENSDARG00000023920;ENSDARG00000024775;ENSDARG00000036571;ENSDARG00000037116;ENSDARG00000038428;ENSDARG00000039265;ENSDARG00000040910;ENSDARG00000040920;ENSDARG00000041085;ENSDARG00000041869;ENSDARG00000042210;ENSDARG00000044601;ENSDARG00000055373;ENSDARG00000058821;ENSDARG00000060309;…
GO:0051271	negative regulation of cellular component movement	http://amigo.geneontology.org/amigo/term/GO:0051271	51	26	11.6197	2.23758	9.89e-06	0.00063	30266;30267;324910;337298;352944;393416;447816;447904;492508;544658;550377;550477;556471;558742;559725;560606;560885;561231;561295;561567;563087;565658;570262;571290;795670;799945	ENSDARG00000007461;ENSDARG00000010831;ENSDARG00000011163;ENSDARG00000011533;ENSDARG00000015003;ENSDARG00000019235;ENSDARG00000023920;ENSDARG00000024775;ENSDARG00000036571;ENSDARG00000037116;ENSDARG00000038428;ENSDARG00000039265;ENSDARG00000040910;ENSDARG00000040920;ENSDARG00000041085;ENSDARG00000041869;ENSDARG00000042210;ENSDARG00000044601;ENSDARG00000055373;ENSDARG00000058821;ENSDARG00000060309;…
GO:0007266	Rho protein signal transduction	http://amigo.geneontology.org/amigo/term/GO:0007266	119	48	27.1126	1.77039	1.25e-05	0.000757	326825;327510;336933;368266;393332;393643;407656;407987;447829;503589;550481;553413;553415;555224;555489;556413;557288;557983;558275;558859;559017;559941;562798;562804;563762;567365;567621;567965;569090;569202;570228;570984;571773;572204;777623;791998;794649;799435;100002938;100005174;100005849;100007808;100073342;100151026;100151562;100318899;100333265;100535003	ENSDARG00000004301;ENSDARG00000005704;ENSDARG00000011157;ENSDARG00000012914;ENSDARG00000012968;ENSDARG00000013834;ENSDARG00000016868;ENSDARG00000023724;ENSDARG00000025826;ENSDARG00000025953;ENSDARG00000032221;ENSDARG00000039697;ENSDARG00000040380;ENSDARG00000044718;ENSDARG00000045036;ENSDARG00000052783;ENSDARG00000055678;ENSDARG00000055837;ENSDARG00000055897;ENSDARG00000057143;ENSDARG00000060415;…
GO:0045333	cellular respiration	http://amigo.geneontology.org/amigo/term/GO:0045333	72	33	16.4043	2.01167	1.26e-05	0.000757	317746;326975;393700;393720;393762;393781;393829;393884;393938;399662;406299;406405;406413;406717;415247;436768;445042;445054;445500;447859;494035;550442;553384;554154;556121;557507;564379;566723;568448;568740;569482;573021;652982	ENSDARG00000005359;ENSDARG00000009040;ENSDARG00000010113;ENSDARG00000011146;ENSDARG00000013044;ENSDARG00000013749;ENSDARG00000016721;ENSDARG00000017772;ENSDARG00000020893;ENSDARG00000021466;ENSDARG00000026376;ENSDARG00000029064;ENSDARG00000030139;ENSDARG00000032970;ENSDARG00000034309;ENSDARG00000036684;ENSDARG00000037259;ENSDARG00000038075;ENSDARG00000038834;ENSDARG00000041314;ENSDARG00000043371;…
GO:0010675	regulation of cellular carbohydrate metabolic process	http://amigo.geneontology.org/amigo/term/GO:0010675	10	9	2.27837	3.95019	1.3e-05	0.000761	30629;321575;322674;327285;334205;393773;436909;565237;566188	ENSDARG00000020957;ENSDARG00000029874;ENSDARG00000036272;ENSDARG00000044691;ENSDARG00000053691;ENSDARG00000056152;ENSDARG00000070675;ENSDARG00000075008;ENSDARG00000078618
GO:0007166	cell surface receptor signaling pathway	http://amigo.geneontology.org/amigo/term/GO:0007166	844	243	192.294	1.26369	1.32e-05	0.000761	30072;30113;30119;30120;30128;30141;30158;30169;30180;30185;30218;30256;30266;30267;30270;30308;30364;30366;30573;30602;30628;30629;30632;30722;57987;58031;58092;58118;58146;64276;65089;83496;114429;116991;245946;245949;260350;266599;266992;286784;321461;321756;321852;322106;322455;324137;324407;324841;324910;324931;325084;334010;334724;335134;335409;335888;335916;336266;336844;337298;352944;3532…	ENSDARG00000001781;ENSDARG00000002213;ENSDARG00000002336;ENSDARG00000002494;ENSDARG00000002760;ENSDARG00000003061;ENSDARG00000003420;ENSDARG00000003754;ENSDARG00000003811;ENSDARG00000004232;ENSDARG00000004433;ENSDARG00000004455;ENSDARG00000004497;ENSDARG00000004635;ENSDARG00000005510;ENSDARG00000005842;ENSDARG00000006288;ENSDARG00000006353;ENSDARG00000006553;ENSDARG00000006921;ENSDARG00000007231;…
GO:0048589	developmental growth	http://amigo.geneontology.org/amigo/term/GO:0048589	207	74	47.1622	1.56905	1.33e-05	0.000761	30037;30072;30147;30157;30158;30192;30236;30266;30267;30332;30449;30466;30511;57936;245949;260350;282676;286787;317678;321442;321756;322126;322129;324910;326825;334724;334956;335309;336613;352944;378723;386701;386787;402941;403023;405851;406529;406586;406646;406779;407656;415205;445319;445393;493635;503589;544658;550377;556471;557170;558502;558742;560645;561295;561411;561659;563087;563644;565658;…	ENSDARG00000003655;ENSDARG00000003695;ENSDARG00000003971;ENSDARG00000004023;ENSDARG00000004954;ENSDARG00000005150;ENSDARG00000006353;ENSDARG00000007231;ENSDARG00000008886;ENSDARG00000010784;ENSDARG00000011163;ENSDARG00000011334;ENSDARG00000011533;ENSDARG00000012671;ENSDARG00000013623;ENSDARG00000015208;ENSDARG00000016156;ENSDARG00000017211;ENSDARG00000017315;ENSDARG00000017696;ENSDARG00000019235;…
GO:0022008	neurogenesis	http://amigo.geneontology.org/amigo/term/GO:0022008	580	175	132.145	1.3243	1.37e-05	0.000774	30037;30113;30120;30128;30147;30155;30157;30158;30169;30192;30194;30218;30230;30253;30266;30267;30270;30274;30303;30308;30425;30452;30461;30466;30480;30493;30529;30568;30581;30602;30632;30657;30732;30737;58118;58146;114426;117507;140616;140618;140746;245949;259257;266599;266992;286784;321465;323473;323487;323919;324565;324910;326825;334724;335134;335409;335625;336613;352944;368229;368249;368439;3…	ENSDARG00000001220;ENSDARG00000002336;ENSDARG00000002445;ENSDARG00000002587;ENSDARG00000002601;ENSDARG00000003655;ENSDARG00000003811;ENSDARG00000003971;ENSDARG00000004015;ENSDARG00000004023;ENSDARG00000004472;ENSDARG00000004537;ENSDARG00000004714;ENSDARG00000004954;ENSDARG00000005479;ENSDARG00000006120;ENSDARG00000006636;ENSDARG00000006921;ENSDARG00000007377;ENSDARG00000007808;ENSDARG00000008034;…
GO:0001944	vasculature development	http://amigo.geneontology.org/amigo/term/GO:0001944	304	101	69.2624	1.45822	1.55e-05	0.000864	30120;30157;30266;30267;30332;30418;30480;30573;30590;30619;30629;30654;30722;30766;57936;58146;64617;260350;266992;286739;323613;334347;334724;335134;337298;352944;353224;360133;368910;373126;386787;393360;393558;394127;394203;404040;404210;405869;406263;406360;407694;415100;432387;445473;445508;447800;447816;447847;450059;474335;494479;497617;544667;554036;554154;554230;555766;556641;557840;557…	ENSDARG00000002336;ENSDARG00000003693;ENSDARG00000003811;ENSDARG00000003971;ENSDARG00000004372;ENSDARG00000005150;ENSDARG00000006353;ENSDARG00000007734;ENSDARG00000007774;ENSDARG00000010785;ENSDARG00000011146;ENSDARG00000011473;ENSDARG00000012591;ENSDARG00000013441;ENSDARG00000014091;ENSDARG00000014098;ENSDARG00000014159;ENSDARG00000015399;ENSDARG00000016551;ENSDARG00000017321;ENSDARG00000017445;…
GO:0006812	cation transport	http://amigo.geneontology.org/amigo/term/GO:0006812	427	134	97.2863	1.37738	1.83e-05	0.001007	30468;30712;58108;58153;64272;81541;81581;83908;114410;114550;192336;259257;282554;321724;322126;325975;326975;327396;334466;335025;335191;335357;335625;336957;337596;368686;373879;378746;387000;393517;393853;393874;393940;394151;394181;402949;406301;406599;432387;436640;436736;436925;445226;450042;492336;492363;494041;494489;494492;497647;503709;548335;548345;553333;553489;554272;555567;555612;5…	ENSDARG00000000241;ENSDARG00000000442;ENSDARG00000001127;ENSDARG00000001712;ENSDARG00000001788;ENSDARG00000001835;ENSDARG00000002167;ENSDARG00000002194;ENSDARG00000002840;ENSDARG00000003994;ENSDARG00000004015;ENSDARG00000004455;ENSDARG00000004627;ENSDARG00000004931;ENSDARG00000005463;ENSDARG00000006859;ENSDARG00000007231;ENSDARG00000007788;ENSDARG00000008982;ENSDARG00000009018;ENSDARG00000009447;…
GO:0072358	cardiovascular system development	http://amigo.geneontology.org/amigo/term/GO:0072358	313	103	71.3129	1.44434	2.02e-05	0.001094	30120;30157;30266;30267;30332;30418;30480;30573;30590;30619;30629;30654;30722;30766;57936;58146;64617;260350;266992;286739;323613;334347;334724;335134;337298;352944;353224;360133;368910;373126;386787;393360;393558;394127;394203;404040;404210;405869;406263;406360;407694;415100;432387;445473;445508;447800;447816;447847;450059;474335;494479;497617;544667;553621;554036;554154;554230;555766;556641;557…	ENSDARG00000002336;ENSDARG00000003693;ENSDARG00000003811;ENSDARG00000003971;ENSDARG00000004372;ENSDARG00000005150;ENSDARG00000006353;ENSDARG00000007734;ENSDARG00000007774;ENSDARG00000010785;ENSDARG00000011146;ENSDARG00000011473;ENSDARG00000012591;ENSDARG00000013441;ENSDARG00000014091;ENSDARG00000014098;ENSDARG00000014159;ENSDARG00000015399;ENSDARG00000016551;ENSDARG00000017321;ENSDARG00000017445;…
GO:0009199	ribonucleoside triphosphate metabolic process	http://amigo.geneontology.org/amigo/term/GO:0009199	108	44	24.6064	1.78815	2.12e-05	0.001132	30572;81541;192309;259257;266992;321793;323107;326975;327057;335191;335625;335716;336957;338306;378963;393668;393700;393720;393781;393829;393884;394151;406301;406367;406404;406413;406590;406599;431724;436768;436903;445042;445500;447836;554154;555470;559447;559659;564379;566723;569482;572733;573021;100005763	ENSDARG00000001788;ENSDARG00000004015;ENSDARG00000005423;ENSDARG00000005926;ENSDARG00000006074;ENSDARG00000006546;ENSDARG00000009447;ENSDARG00000010113;ENSDARG00000011146;ENSDARG00000013044;ENSDARG00000013750;ENSDARG00000014179;ENSDARG00000014313;ENSDARG00000016721;ENSDARG00000017775;ENSDARG00000022213;ENSDARG00000025012;ENSDARG00000027740;ENSDARG00000029064;ENSDARG00000029524;ENSDARG00000030139;…
GO:0051239	regulation of multicellular organismal process	http://amigo.geneontology.org/amigo/term/GO:0051239	550	166	125.31	1.32471	2.25e-05	0.001186	30037;30147;30148;30155;30158;30192;30212;30253;30266;30267;30270;30466;30480;30493;30568;30573;30590;30598;30632;30722;30732;30766;57936;58082;58118;58146;64617;80973;114410;117509;140616;140746;245698;245949;259257;260350;266599;317678;321545;322126;323473;323487;323738;324188;324467;324910;325540;334724;334956;335134;335409;335625;336266;336844;337298;352944;353247;353248;353314;368206;368243;…	ENSDARG00000001220;ENSDARG00000002445;ENSDARG00000002587;ENSDARG00000002601;ENSDARG00000003693;ENSDARG00000003811;ENSDARG00000003829;ENSDARG00000004015;ENSDARG00000004023;ENSDARG00000004227;ENSDARG00000004627;ENSDARG00000004714;ENSDARG00000004830;ENSDARG00000005150;ENSDARG00000005479;ENSDARG00000005485;ENSDARG00000006120;ENSDARG00000006560;ENSDARG00000007774;ENSDARG00000008982;ENSDARG00000010785;…
GO:0001568	blood vessel development	http://amigo.geneontology.org/amigo/term/GO:0001568	257	87	58.5541	1.48581	2.72e-05	0.001349	30120;30157;30266;30267;30332;30480;30573;30590;30619;30629;30654;30722;30766;57936;58146;64617;260350;286739;323613;334347;334724;335134;337298;353224;360133;368910;386787;393558;394127;394203;404040;404210;405869;406263;406360;407694;415100;445473;445508;447800;447816;447847;450059;474335;494479;497617;544667;554154;554230;555766;556641;557840;557911;558148;558920;558924;559725;560541;560606;56…	ENSDARG00000002336;ENSDARG00000003693;ENSDARG00000003811;ENSDARG00000003971;ENSDARG00000004372;ENSDARG00000005150;ENSDARG00000006353;ENSDARG00000007774;ENSDARG00000010785;ENSDARG00000011146;ENSDARG00000011473;ENSDARG00000012591;ENSDARG00000013441;ENSDARG00000014091;ENSDARG00000014159;ENSDARG00000015399;ENSDARG00000016551;ENSDARG00000017321;ENSDARG00000017445;ENSDARG00000017803;ENSDARG00000019103;…
GO:0051241	negative regulation of multicellular organismal process	http://amigo.geneontology.org/amigo/term/GO:0051241	122	48	27.7961	1.72686	2.72e-05	0.001349	30037;30158;30266;30267;30493;30568;30573;30590;30598;30632;64617;117509;140616;259257;266599;324910;325540;334724;335409;335625;336266;336844;337298;373126;393650;393763;445065;447800;497617;544658;550377;556471;557840;558742;561295;561901;563087;565658;571290;664761;767702;791144;795670;798441;799945;100000935;100002070;100286814	ENSDARG00000004015;ENSDARG00000006560;ENSDARG00000010785;ENSDARG00000011163;ENSDARG00000011533;ENSDARG00000013125;ENSDARG00000014532;ENSDARG00000019235;ENSDARG00000020541;ENSDARG00000020758;ENSDARG00000021948;ENSDARG00000023920;ENSDARG00000024775;ENSDARG00000024831;ENSDARG00000025428;ENSDARG00000026726;ENSDARG00000027740;ENSDARG00000029150;ENSDARG00000030448;ENSDARG00000031915;ENSDARG00000035559;…
GO:0098655	cation transmembrane transport	http://amigo.geneontology.org/amigo/term/GO:0098655	353	113	80.4264	1.40501	3.21e-05	0.001558	30468;30712;58153;64272;81541;83908;114410;114550;192336;321724;322126;325975;326975;327396;335025;335191;336957;337596;368686;373879;378746;387000;393853;393874;393940;394151;394181;402949;406301;406599;432387;436640;436925;445226;450042;492336;492363;494041;494489;497647;503709;548335;548345;553333;553489;554272;555567;555612;556485;557280;557498;557499;558502;558687;559447;559659;560546;560561…	ENSDARG00000000241;ENSDARG00000000442;ENSDARG00000001712;ENSDARG00000001788;ENSDARG00000001835;ENSDARG00000002167;ENSDARG00000002194;ENSDARG00000002840;ENSDARG00000004455;ENSDARG00000004931;ENSDARG00000005463;ENSDARG00000007231;ENSDARG00000007788;ENSDARG00000008982;ENSDARG00000009018;ENSDARG00000009447;ENSDARG00000009939;ENSDARG00000010425;ENSDARG00000011515;ENSDARG00000011876;ENSDARG00000012684;…
GO:0048872	homeostasis of number of cells	http://amigo.geneontology.org/amigo/term/GO:0048872	84	36	19.1383	1.88105	3.23e-05	0.001558	30104;30332;30480;30590;30766;58040;58153;64607;65238;84703;192299;321575;325618;334724;335799;336687;336719;387000;394104;415229;436760;450011;497617;550507;556121;557048;558193;558368;562595;563644;564171;569471;652982;100151531;100318936;100526653	ENSDARG00000000241;ENSDARG00000004537;ENSDARG00000012881;ENSDARG00000015128;ENSDARG00000017400;ENSDARG00000018334;ENSDARG00000019930;ENSDARG00000020541;ENSDARG00000021439;ENSDARG00000021466;ENSDARG00000021864;ENSDARG00000026655;ENSDARG00000026726;ENSDARG00000028431;ENSDARG00000030490;ENSDARG00000031587;ENSDARG00000035559;ENSDARG00000036629;ENSDARG00000038643;ENSDARG00000038792;ENSDARG00000042644;…
GO:0048514	blood vessel morphogenesis	http://amigo.geneontology.org/amigo/term/GO:0048514	226	78	51.4911	1.51482	3.3e-05	0.001573	30120;30157;30266;30267;30332;30480;30590;30619;30654;30722;30766;57936;58146;64617;286739;323613;334347;334724;337298;353224;360133;368910;386787;393558;394127;394203;404040;405869;406263;406360;407694;415100;445473;445508;447800;447816;447847;494479;497617;544667;554154;554230;555766;556641;557840;557911;558148;558920;558924;559725;560541;560606;561411;561433;561901;562569;562668;563306;563421;…	ENSDARG00000002336;ENSDARG00000003693;ENSDARG00000003811;ENSDARG00000003971;ENSDARG00000004372;ENSDARG00000005150;ENSDARG00000006353;ENSDARG00000007774;ENSDARG00000010785;ENSDARG00000011146;ENSDARG00000011473;ENSDARG00000012591;ENSDARG00000013441;ENSDARG00000014159;ENSDARG00000015399;ENSDARG00000016551;ENSDARG00000017321;ENSDARG00000017445;ENSDARG00000017803;ENSDARG00000019103;ENSDARG00000019235;…
GO:0006753	nucleoside phosphate metabolic process	http://amigo.geneontology.org/amigo/term/GO:0006753	244	83	55.5922	1.49301	3.4e-05	0.001603	30572;81540;81541;140620;192309;259257;266992;317746;321720;321793;323107;326975;327057;333997;334897;335191;335625;335716;335732;336257;336957;338306;378963;393425;393668;393700;393720;393744;393781;393829;393867;393884;394151;399662;406301;406367;406404;406413;406590;406599;406615;415176;415216;431724;436768;436903;436919;445042;445492;445494;445500;447836;447910;447919;492518;504040;541321;550…	ENSDARG00000001788;ENSDARG00000002071;ENSDARG00000003113;ENSDARG00000004015;ENSDARG00000004580;ENSDARG00000004979;ENSDARG00000005251;ENSDARG00000005423;ENSDARG00000005926;ENSDARG00000006074;ENSDARG00000006546;ENSDARG00000009447;ENSDARG00000010113;ENSDARG00000011146;ENSDARG00000013044;ENSDARG00000013750;ENSDARG00000014179;ENSDARG00000014313;ENSDARG00000014588;ENSDARG00000015524;ENSDARG00000016721;…
GO:1905114	cell surface receptor signaling pathway involved in cell-cell signaling	http://amigo.geneontology.org/amigo/term/GO:1905114	185	66	42.1498	1.56584	4.11e-05	0.0019	30119;30128;30308;30364;30366;30722;64276;83496;114429;116991;245946;245949;322106;335888;335916;337298;368249;373879;393395;393763;394127;402843;404273;406586;406779;415205;432371;445315;449616;550584;553621;558502;558920;561831;561906;562601;563427;564021;564608;565677;565921;566028;566054;566878;567746;568518;568653;569420;570207;570926;571775;664761;790933;794221;100002676;100038765;100049175…	ENSDARG00000002213;ENSDARG00000003420;ENSDARG00000004433;ENSDARG00000004455;ENSDARG00000006288;ENSDARG00000006921;ENSDARG00000007231;ENSDARG00000008370;ENSDARG00000008859;ENSDARG00000014532;ENSDARG00000016156;ENSDARG00000017790;ENSDARG00000018383;ENSDARG00000019342;ENSDARG00000019838;ENSDARG00000021664;ENSDARG00000021805;ENSDARG00000022858;ENSDARG00000025131;ENSDARG00000025420;ENSDARG00000027397;…
GO:0055080	cation homeostasis	http://amigo.geneontology.org/amigo/term/GO:0055080	199	70	45.3395	1.54391	4.12e-05	0.0019	30468;58108;58153;64272;84703;114410;259257;327272;327588;334466;335625;352944;360208;368686;378746;387000;387528;393940;394104;402806;402807;432387;445226;449615;494489;550507;553333;553489;556121;556485;556580;557494;558502;558616;558687;561190;561209;561210;561406;561469;561787;561989;562640;562762;562826;563762;564500;565205;565492;565942;566075;566515;568448;568671;570745;571773;652982;69229…	ENSDARG00000000068;ENSDARG00000000241;ENSDARG00000000442;ENSDARG00000002840;ENSDARG00000004015;ENSDARG00000007231;ENSDARG00000007788;ENSDARG00000008982;ENSDARG00000009311;ENSDARG00000010425;ENSDARG00000012609;ENSDARG00000012684;ENSDARG00000012881;ENSDARG00000013240;ENSDARG00000013422;ENSDARG00000014098;ENSDARG00000014378;ENSDARG00000015531;ENSDARG00000015551;ENSDARG00000015732;ENSDARG00000015790;…
GO:0055085	transmembrane transport	http://amigo.geneontology.org/amigo/term/GO:0055085	743	214	169.283	1.26416	4.36e-05	0.001949	30236;30468;30712;57957;58153;64272;81541;83908;84703;114410;114550;192336;282676;321724;322126;322645;322846;323738;325975;326634;326975;327067;327292;327396;334395;334582;334757;335025;335191;336957;337596;368255;368686;368923;373879;378746;387000;387533;393853;393874;393914;393940;394151;394181;394245;402949;402971;404273;404729;405895;406287;406301;406344;406436;406529;406541;406599;406717;43…	ENSDARG00000000241;ENSDARG00000000442;ENSDARG00000000730;ENSDARG00000001127;ENSDARG00000001712;ENSDARG00000001788;ENSDARG00000001835;ENSDARG00000002167;ENSDARG00000002194;ENSDARG00000002840;ENSDARG00000003420;ENSDARG00000003695;ENSDARG00000004455;ENSDARG00000004627;ENSDARG00000004931;ENSDARG00000005392;ENSDARG00000005463;ENSDARG00000007231;ENSDARG00000007275;ENSDARG00000007788;ENSDARG00000008100;…
GO:0009117	nucleotide metabolic process	http://amigo.geneontology.org/amigo/term/GO:0009117	242	82	55.1365	1.48722	4.42e-05	0.001949	30572;81540;81541;140620;192309;259257;266992;317746;321720;321793;323107;326975;327057;333997;334897;335191;335625;335716;335732;336257;336957;338306;378963;393425;393668;393700;393720;393744;393781;393829;393867;393884;394151;399662;406301;406367;406404;406413;406590;406599;406615;415216;431724;436768;436903;436919;445042;445492;445494;445500;447836;447910;447919;492518;504040;541321;550502;553…	ENSDARG00000001788;ENSDARG00000002071;ENSDARG00000003113;ENSDARG00000004015;ENSDARG00000004580;ENSDARG00000004979;ENSDARG00000005251;ENSDARG00000005423;ENSDARG00000005926;ENSDARG00000006074;ENSDARG00000006546;ENSDARG00000009447;ENSDARG00000010113;ENSDARG00000011146;ENSDARG00000013044;ENSDARG00000013750;ENSDARG00000014179;ENSDARG00000014313;ENSDARG00000014588;ENSDARG00000015524;ENSDARG00000016721;…
GO:0030705	cytoskeleton-dependent intracellular transport	http://amigo.geneontology.org/amigo/term/GO:0030705	43	22	9.79699	2.24559	4.42e-05	0.001949	30187;335339;393452;393572;394109;394244;394246;405851;414929;414930;553213;563359;565515;567448;569823;777737;794361;100000844;100002689;100151323;100330443;100334879	ENSDARG00000010300;ENSDARG00000010953;ENSDARG00000012368;ENSDARG00000021022;ENSDARG00000024933;ENSDARG00000031720;ENSDARG00000031886;ENSDARG00000032013;ENSDARG00000034823;ENSDARG00000039770;ENSDARG00000040556;ENSDARG00000041304;ENSDARG00000055115;ENSDARG00000057635;ENSDARG00000059287;ENSDARG00000061817;ENSDARG00000069269;ENSDARG00000071424;ENSDARG00000074073;ENSDARG00000074521;ENSDARG00000076153;…
GO:0010906	regulation of glucose metabolic process	http://amigo.geneontology.org/amigo/term/GO:0010906	9	8	2.05053	3.90143	5.17e-05	0.002252	321575;322674;327285;334205;393773;436909;565237;566188	ENSDARG00000029874;ENSDARG00000036272;ENSDARG00000044691;ENSDARG00000053691;ENSDARG00000056152;ENSDARG00000070675;ENSDARG00000075008;ENSDARG00000078618
GO:0055114	oxidation-reduction process	http://amigo.geneontology.org/amigo/term/GO:0055114	531	159	120.981	1.31425	5.29e-05	0.002268	58108;116517;116991;317746;321928;322347;322626;322674;324188;324560;326975;327285;327462;334098;335799;336266;336503;338306;352916;368912;373126;378440;387290;393191;393444;393542;393551;393700;393720;393762;393781;393821;393829;393860;393884;393938;394133;394155;394181;399662;402799;402938;402985;405871;406283;406299;406306;406367;406405;406413;406428;406605;406615;406641;406717;415184;415247;4…	ENSDARG00000001578;ENSDARG00000001873;ENSDARG00000001975;ENSDARG00000002523;ENSDARG00000004687;ENSDARG00000005359;ENSDARG00000005891;ENSDARG00000006040;ENSDARG00000007024;ENSDARG00000007526;ENSDARG00000008858;ENSDARG00000009040;ENSDARG00000010113;ENSDARG00000011146;ENSDARG00000011809;ENSDARG00000012016;ENSDARG00000013044;ENSDARG00000013302;ENSDARG00000013317;ENSDARG00000013749;ENSDARG00000014179;…
GO:0006109	regulation of carbohydrate metabolic process	http://amigo.geneontology.org/amigo/term/GO:0006109	13	10	2.96188	3.37623	5.32e-05	0.002268	30629;321575;322674;327285;334205;393773;436909;559447;565237;566188	ENSDARG00000020957;ENSDARG00000029874;ENSDARG00000036272;ENSDARG00000044691;ENSDARG00000053691;ENSDARG00000056152;ENSDARG00000062744;ENSDARG00000070675;ENSDARG00000075008;ENSDARG00000078618
GO:0009205	purine ribonucleoside triphosphate metabolic process	http://amigo.geneontology.org/amigo/term/GO:0009205	102	41	23.2394	1.76425	5.78e-05	0.002427	30572;81541;192309;259257;321793;323107;326975;335191;335625;335716;336957;338306;378963;393668;393700;393720;393781;393829;393884;394151;406301;406367;406404;406413;406590;406599;431724;436768;436903;445042;445500;447836;554154;555470;559447;559659;564379;566723;569482;572733;573021	ENSDARG00000001788;ENSDARG00000004015;ENSDARG00000005423;ENSDARG00000005926;ENSDARG00000006546;ENSDARG00000009447;ENSDARG00000010113;ENSDARG00000011146;ENSDARG00000013044;ENSDARG00000013750;ENSDARG00000014179;ENSDARG00000014313;ENSDARG00000016721;ENSDARG00000017775;ENSDARG00000025012;ENSDARG00000027740;ENSDARG00000029064;ENSDARG00000029524;ENSDARG00000030139;ENSDARG00000032970;ENSDARG00000036684;…
GO:0099111	microtubule-based transport	http://amigo.geneontology.org/amigo/term/GO:0099111	38	20	8.6578	2.31006	5.81e-05	0.002427	30187;30236;335339;393452;393572;394109;394244;394246;405851;414929;414930;553213;563359;565515;567448;569823;777737;794361;100002689;100151323	ENSDARG00000010300;ENSDARG00000010953;ENSDARG00000012368;ENSDARG00000021022;ENSDARG00000024933;ENSDARG00000031720;ENSDARG00000031886;ENSDARG00000032013;ENSDARG00000034823;ENSDARG00000039770;ENSDARG00000040556;ENSDARG00000041304;ENSDARG00000041799;ENSDARG00000055115;ENSDARG00000057635;ENSDARG00000059287;ENSDARG00000069269;ENSDARG00000071424;ENSDARG00000076153;ENSDARG00000079504
GO:0007507	heart development	http://amigo.geneontology.org/amigo/term/GO:0007507	313	101	71.3129	1.41629	5.87e-05	0.002427	30113;30147;30164;30194;30236;30245;30253;30418;30480;30482;30616;30632;30654;30766;57936;58136;58146;116991;117507;117604;171094;171478;245946;260350;266640;317678;321053;321442;321496;324407;326825;334269;334613;334956;335134;353247;368206;368249;378440;387533;393280;393530;393940;394017;399646;404599;405866;405869;406559;407613;415107;415205;432387;436729;492516;494105;497637;503589;541423;541…	ENSDARG00000002213;ENSDARG00000002216;ENSDARG00000003081;ENSDARG00000004023;ENSDARG00000005150;ENSDARG00000005526;ENSDARG00000006120;ENSDARG00000006526;ENSDARG00000007808;ENSDARG00000008034;ENSDARG00000008433;ENSDARG00000009341;ENSDARG00000009418;ENSDARG00000011400;ENSDARG00000011615;ENSDARG00000011693;ENSDARG00000012591;ENSDARG00000013441;ENSDARG00000014098;ENSDARG00000017219;ENSDARG00000017315;…
GO:0098771	inorganic ion homeostasis	http://amigo.geneontology.org/amigo/term/GO:0098771	205	71	46.7066	1.52013	6.45e-05	0.002638	30468;58108;58153;64272;84703;114410;259257;327272;327588;334466;335625;352944;360208;368686;378746;387000;387528;393940;394104;402806;402807;432387;445226;445508;449615;494489;550507;553333;553489;556121;556485;556580;557494;558502;558616;558687;561190;561209;561210;561406;561469;561787;561989;562640;562762;562826;563762;564500;565205;565492;565942;566075;566515;568448;568671;570745;571773;65298…	ENSDARG00000000068;ENSDARG00000000241;ENSDARG00000000442;ENSDARG00000002840;ENSDARG00000004015;ENSDARG00000007231;ENSDARG00000007788;ENSDARG00000008982;ENSDARG00000009311;ENSDARG00000010425;ENSDARG00000011473;ENSDARG00000012609;ENSDARG00000012684;ENSDARG00000012881;ENSDARG00000013240;ENSDARG00000013422;ENSDARG00000014098;ENSDARG00000014378;ENSDARG00000015531;ENSDARG00000015551;ENSDARG00000015732;…
GO:0031344	regulation of cell projection organization	http://amigo.geneontology.org/amigo/term/GO:0031344	126	48	28.7075	1.67204	7.15e-05	0.002874	30037;30155;30192;30266;30267;259257;324910;335409;335625;352944;368439;393332;405851;406529;407656;436682;445319;447829;494493;544658;550377;553166;553559;553573;556471;558275;558742;561295;561433;561589;561659;562247;563087;565658;566014;566522;568267;570207;570222;571290;777623;777737;791194;799945;100002676;100002938;100007808;100537196	ENSDARG00000001220;ENSDARG00000002587;ENSDARG00000003695;ENSDARG00000003811;ENSDARG00000004015;ENSDARG00000005479;ENSDARG00000005704;ENSDARG00000011163;ENSDARG00000011334;ENSDARG00000011533;ENSDARG00000017211;ENSDARG00000019235;ENSDARG00000021948;ENSDARG00000022531;ENSDARG00000024775;ENSDARG00000024933;ENSDARG00000025091;ENSDARG00000025428;ENSDARG00000027740;ENSDARG00000030367;ENSDARG00000030803;…
GO:0019693	ribose phosphate metabolic process	http://amigo.geneontology.org/amigo/term/GO:0019693	188	66	42.8333	1.54086	7.24e-05	0.002874	30572;81541;140620;192309;259257;266992;317746;321793;323107;326975;327057;333997;334897;335191;335625;335716;335732;336957;338306;378963;393425;393668;393700;393720;393781;393829;393867;393884;394151;406301;406367;406404;406413;406590;406599;415176;415216;431724;436768;436903;445042;445494;445500;447836;447910;541321;550502;554154;555470;557902;559447;559488;559659;559670;562619;564379;566723;56…	ENSDARG00000001788;ENSDARG00000002071;ENSDARG00000004015;ENSDARG00000004979;ENSDARG00000005251;ENSDARG00000005423;ENSDARG00000005926;ENSDARG00000006074;ENSDARG00000006546;ENSDARG00000009447;ENSDARG00000010113;ENSDARG00000011146;ENSDARG00000013044;ENSDARG00000013750;ENSDARG00000014179;ENSDARG00000014313;ENSDARG00000014588;ENSDARG00000015524;ENSDARG00000016721;ENSDARG00000017775;ENSDARG00000021233;…
GO:0048729	tissue morphogenesis	http://amigo.geneontology.org/amigo/term/GO:0048729	348	110	79.2872	1.38736	7.33e-05	0.002882	30113;30164;30194;30253;30267;30366;30374;30425;30482;30511;30529;30581;30590;30598;30602;30632;30654;30722;30766;57936;60637;64603;117507;117509;140616;140618;140818;171094;171478;245698;245946;245949;260350;286739;321053;321496;322327;323201;324188;324407;324942;326825;327321;334269;353224;368206;368249;387533;393530;393643;393806;393940;394015;402843;403023;405866;406666;406779;415107;415205;4…	ENSDARG00000001769;ENSDARG00000002213;ENSDARG00000002552;ENSDARG00000003081;ENSDARG00000004830;ENSDARG00000005150;ENSDARG00000005526;ENSDARG00000006120;ENSDARG00000006640;ENSDARG00000007231;ENSDARG00000008034;ENSDARG00000008388;ENSDARG00000008803;ENSDARG00000008886;ENSDARG00000009418;ENSDARG00000010784;ENSDARG00000010831;ENSDARG00000011615;ENSDARG00000012247;ENSDARG00000014098;ENSDARG00000014770;…
GO:0045664	regulation of neuron differentiation	http://amigo.geneontology.org/amigo/term/GO:0045664	133	50	30.3023	1.65004	7.59e-05	0.002906	30037;30155;30158;30192;30266;30267;30270;30466;30493;30568;58118;259257;266599;323473;323487;324910;335409;335625;352944;368439;405851;406710;407656;407985;436682;445319;494493;544658;550377;553166;553559;553573;556471;558742;561295;561433;561659;562247;563087;565658;566014;570207;570222;571290;664761;777737;791194;799945;100002676;100330048	ENSDARG00000001220;ENSDARG00000002445;ENSDARG00000002587;ENSDARG00000003811;ENSDARG00000004015;ENSDARG00000004714;ENSDARG00000005479;ENSDARG00000011163;ENSDARG00000011334;ENSDARG00000011533;ENSDARG00000013125;ENSDARG00000015314;ENSDARG00000017211;ENSDARG00000018817;ENSDARG00000019235;ENSDARG00000021948;ENSDARG00000022531;ENSDARG00000024775;ENSDARG00000024933;ENSDARG00000025428;ENSDARG00000027740;…
GO:0035162	embryonic hemopoiesis	http://amigo.geneontology.org/amigo/term/GO:0035162	65	29	14.8094	1.95822	7.7e-05	0.002906	30104;30236;30332;30480;30766;57936;58040;58092;58153;64607;84703;140815;387000;393421;393806;394194;415205;436711;450011;474335;497617;553266;555766;558193;561411;563644;569471;796556;100526653	ENSDARG00000000241;ENSDARG00000004427;ENSDARG00000005150;ENSDARG00000012881;ENSDARG00000017400;ENSDARG00000017665;ENSDARG00000019930;ENSDARG00000020541;ENSDARG00000026655;ENSDARG00000030490;ENSDARG00000035544;ENSDARG00000036074;ENSDARG00000036096;ENSDARG00000037429;ENSDARG00000038643;ENSDARG00000039347;ENSDARG00000041799;ENSDARG00000043241;ENSDARG00000053868;ENSDARG00000056125;ENSDARG00000056929;…
GO:0050793	regulation of developmental process	http://amigo.geneontology.org/amigo/term/GO:0050793	523	156	119.159	1.30918	7.72e-05	0.002906	30037;30113;30155;30158;30185;30192;30194;30212;30266;30267;30270;30466;30480;30493;30568;30590;30598;30632;30722;30732;30766;57936;58118;58146;64617;80973;117509;140616;140746;245698;245949;259257;260350;266599;317678;323473;323487;323738;324910;327510;334724;334956;335134;335409;335625;335916;336266;336613;336844;336933;337298;352944;353314;368206;368439;368910;373126;393650;393763;394127;39948…	ENSDARG00000001220;ENSDARG00000002445;ENSDARG00000002587;ENSDARG00000002601;ENSDARG00000003693;ENSDARG00000003811;ENSDARG00000003829;ENSDARG00000004015;ENSDARG00000004227;ENSDARG00000004301;ENSDARG00000004372;ENSDARG00000004714;ENSDARG00000004830;ENSDARG00000005150;ENSDARG00000005479;ENSDARG00000005485;ENSDARG00000006560;ENSDARG00000007774;ENSDARG00000008034;ENSDARG00000010784;ENSDARG00000010785;…
GO:0016051	carbohydrate biosynthetic process	http://amigo.geneontology.org/amigo/term/GO:0016051	59	27	13.4424	2.00857	7.9e-05	0.002906	30629;192309;260350;282672;321575;322674;325712;334205;335231;336526;393773;394155;404732;445118;445322;560297;563180;565422;566188;792824;793362;795008;797513;100000478;100007286;100317129;100536673	ENSDARG00000013721;ENSDARG00000014915;ENSDARG00000016875;ENSDARG00000018971;ENSDARG00000020364;ENSDARG00000020957;ENSDARG00000021366;ENSDARG00000025012;ENSDARG00000029695;ENSDARG00000031616;ENSDARG00000031632;ENSDARG00000036987;ENSDARG00000041776;ENSDARG00000043011;ENSDARG00000052408;ENSDARG00000053691;ENSDARG00000056152;ENSDARG00000060745;ENSDARG00000068219;ENSDARG00000070675;ENSDARG00000073723;…
GO:0009127	purine nucleoside monophosphate biosynthetic process	http://amigo.geneontology.org/amigo/term/GO:0009127	59	27	13.4424	2.00857	7.9e-05	0.002906	81541;192309;321793;323107;333997;335191;336957;338306;378963;393668;393867;394151;406301;406367;406404;406590;406599;431724;436903;436919;447836;550502;559447;559659;564379;571355;572733	ENSDARG00000001788;ENSDARG00000002071;ENSDARG00000003113;ENSDARG00000005423;ENSDARG00000005926;ENSDARG00000006546;ENSDARG00000009447;ENSDARG00000013750;ENSDARG00000014179;ENSDARG00000014313;ENSDARG00000017775;ENSDARG00000025012;ENSDARG00000029524;ENSDARG00000029952;ENSDARG00000032469;ENSDARG00000033832;ENSDARG00000038075;ENSDARG00000039007;ENSDARG00000039914;ENSDARG00000042336;ENSDARG00000045514;…
GO:0009168	purine ribonucleoside monophosphate biosynthetic process	http://amigo.geneontology.org/amigo/term/GO:0009168	59	27	13.4424	2.00857	7.9e-05	0.002906	81541;192309;321793;323107;333997;335191;336957;338306;378963;393668;393867;394151;406301;406367;406404;406590;406599;431724;436903;436919;447836;550502;559447;559659;564379;571355;572733	ENSDARG00000001788;ENSDARG00000002071;ENSDARG00000003113;ENSDARG00000005423;ENSDARG00000005926;ENSDARG00000006546;ENSDARG00000009447;ENSDARG00000013750;ENSDARG00000014179;ENSDARG00000014313;ENSDARG00000017775;ENSDARG00000025012;ENSDARG00000029524;ENSDARG00000029952;ENSDARG00000032469;ENSDARG00000033832;ENSDARG00000038075;ENSDARG00000039007;ENSDARG00000039914;ENSDARG00000042336;ENSDARG00000045514;…
GO:0045665	negative regulation of neuron differentiation	http://amigo.geneontology.org/amigo/term/GO:0045665	36	19	8.20213	2.31647	8.46e-05	0.003085	30037;30158;30266;30267;30493;30568;266599;324910;335409;544658;550377;556471;558742;561295;563087;565658;571290;664761;799945	ENSDARG00000011163;ENSDARG00000011533;ENSDARG00000013125;ENSDARG00000019235;ENSDARG00000021948;ENSDARG00000024775;ENSDARG00000025428;ENSDARG00000036571;ENSDARG00000037879;ENSDARG00000040764;ENSDARG00000040920;ENSDARG00000042210;ENSDARG00000045131;ENSDARG00000055283;ENSDARG00000055373;ENSDARG00000058821;ENSDARG00000061471;ENSDARG00000062352;ENSDARG00000078707
GO:0048562	embryonic organ morphogenesis	http://amigo.geneontology.org/amigo/term/GO:0048562	239	80	54.453	1.46916	8.72e-05	0.003152	30113;30164;30194;30236;30253;30339;30345;30349;30425;30511;30529;30568;30581;30602;30632;30654;57936;60635;60637;114429;117234;140616;140618;171094;171478;245946;245949;260350;323473;324188;324407;324913;336266;337565;337865;368206;368221;368229;368249;386787;393639;393643;393940;402843;404210;404599;405866;432371;432387;436598;492516;494033;494105;554360;555632;557046;557060;557911;558148;55833…	ENSDARG00000002213;ENSDARG00000002445;ENSDARG00000005150;ENSDARG00000006120;ENSDARG00000006288;ENSDARG00000006353;ENSDARG00000006921;ENSDARG00000008034;ENSDARG00000008573;ENSDARG00000008886;ENSDARG00000009418;ENSDARG00000011618;ENSDARG00000011693;ENSDARG00000013125;ENSDARG00000014047;ENSDARG00000014098;ENSDARG00000015266;ENSDARG00000015879;ENSDARG00000017126;ENSDARG00000017803;ENSDARG00000017953;…
GO:0055086	nucleobase-containing small molecule metabolic process	http://amigo.geneontology.org/amigo/term/GO:0055086	283	92	64.4778	1.42685	9.14e-05	0.00327	30572;81540;81541;140620;192309;259257;266992;317746;321720;321793;322513;323107;326975;327057;333997;334897;335191;335625;335716;335732;336257;336957;338306;368229;378963;393425;393668;393700;393720;393744;393781;393829;393867;393884;394151;399662;402953;406301;406367;406404;406413;406590;406599;406615;415176;415192;415216;431724;436604;436768;436903;436919;445042;445492;445494;445500;447836;447…	ENSDARG00000001788;ENSDARG00000002071;ENSDARG00000003113;ENSDARG00000004015;ENSDARG00000004580;ENSDARG00000004979;ENSDARG00000005251;ENSDARG00000005423;ENSDARG00000005926;ENSDARG00000006074;ENSDARG00000006546;ENSDARG00000007024;ENSDARG00000009447;ENSDARG00000010113;ENSDARG00000011146;ENSDARG00000013044;ENSDARG00000013750;ENSDARG00000014179;ENSDARG00000014313;ENSDARG00000014588;ENSDARG00000015524;…
GO:0006816	calcium ion transport	http://amigo.geneontology.org/amigo/term/GO:0006816	94	38	21.4167	1.77432	9.21e-05	0.00327	114410;322126;327396;378746;393940;432387;436925;445226;494489;548335;553333;553489;555612;556485;557499;558502;558687;560561;561190;561195;561209;561210;561787;562640;565205;565492;566188;566671;568671;570745;767757;794807;797199;100000981;100001532;100005700;100147894;100334881	ENSDARG00000002167;ENSDARG00000002840;ENSDARG00000004931;ENSDARG00000007231;ENSDARG00000007788;ENSDARG00000008982;ENSDARG00000009939;ENSDARG00000011515;ENSDARG00000012684;ENSDARG00000013422;ENSDARG00000013623;ENSDARG00000014098;ENSDARG00000015732;ENSDARG00000018105;ENSDARG00000018228;ENSDARG00000024560;ENSDARG00000028625;ENSDARG00000029439;ENSDARG00000035148;ENSDARG00000035458;ENSDARG00000036383;…
GO:0048699	generation of neurons	http://amigo.geneontology.org/amigo/term/GO:0048699	529	157	120.526	1.30263	9.66e-05	0.003386	30037;30113;30120;30128;30147;30155;30157;30158;30169;30192;30194;30218;30230;30253;30266;30267;30270;30274;30303;30308;30425;30452;30461;30466;30480;30493;30529;30568;30581;30602;30657;30732;30737;58118;58146;114426;117507;140616;140618;140746;245949;259257;266599;266992;286784;321465;323473;323487;323919;324565;324910;335134;335409;335625;336613;352944;368249;368439;373081;378723;378746;393417;…	ENSDARG00000001220;ENSDARG00000002336;ENSDARG00000002445;ENSDARG00000002587;ENSDARG00000002601;ENSDARG00000003655;ENSDARG00000003811;ENSDARG00000003971;ENSDARG00000004015;ENSDARG00000004023;ENSDARG00000004472;ENSDARG00000004714;ENSDARG00000004954;ENSDARG00000005479;ENSDARG00000006120;ENSDARG00000006636;ENSDARG00000006921;ENSDARG00000007377;ENSDARG00000007808;ENSDARG00000008034;ENSDARG00000010717;…
GO:0009144	purine nucleoside triphosphate metabolic process	http://amigo.geneontology.org/amigo/term/GO:0009144	104	41	23.695	1.73032	9.71e-05	0.003386	30572;81541;192309;259257;321793;323107;326975;335191;335625;335716;336957;338306;378963;393668;393700;393720;393781;393829;393884;394151;406301;406367;406404;406413;406590;406599;431724;436768;436903;445042;445500;447836;554154;555470;559447;559659;564379;566723;569482;572733;573021	ENSDARG00000001788;ENSDARG00000004015;ENSDARG00000005423;ENSDARG00000005926;ENSDARG00000006546;ENSDARG00000009447;ENSDARG00000010113;ENSDARG00000011146;ENSDARG00000013044;ENSDARG00000013750;ENSDARG00000014179;ENSDARG00000014313;ENSDARG00000016721;ENSDARG00000017775;ENSDARG00000025012;ENSDARG00000027740;ENSDARG00000029064;ENSDARG00000029524;ENSDARG00000030139;ENSDARG00000032970;ENSDARG00000036684;…
GO:0048839	inner ear development	http://amigo.geneontology.org/amigo/term/GO:0048839	114	44	25.9734	1.69404	9.88e-05	0.003414	30169;30212;30303;30374;30425;30461;30511;30529;30581;30632;30645;58113;60635;60637;140616;140618;170781;245949;321994;324407;324942;327272;368206;378723;378746;393544;394141;404627;405890;415184;447819;447904;492516;494033;494105;554360;555632;557046;568518;569471;751093;100004116;100009656;100034503	ENSDARG00000000068;ENSDARG00000004861;ENSDARG00000006921;ENSDARG00000008886;ENSDARG00000009087;ENSDARG00000011273;ENSDARG00000011618;ENSDARG00000011693;ENSDARG00000012684;ENSDARG00000014047;ENSDARG00000015879;ENSDARG00000018124;ENSDARG00000018984;ENSDARG00000019566;ENSDARG00000020482;ENSDARG00000021442;ENSDARG00000026473;ENSDARG00000027397;ENSDARG00000028148;ENSDARG00000031388;ENSDARG00000031891;…
GO:0031346	positive regulation of cell projection organization	http://amigo.geneontology.org/amigo/term/GO:0031346	54	25	12.3032	2.03199	0.000114	0.003884	30037;30155;259257;335625;352944;393332;405851;407656;447829;494493;553166;553559;553573;558275;561433;561659;562247;566014;568267;570207;570222;777623;100002676;100002938;100007808	ENSDARG00000002587;ENSDARG00000003811;ENSDARG00000004015;ENSDARG00000005479;ENSDARG00000005704;ENSDARG00000017211;ENSDARG00000021948;ENSDARG00000024933;ENSDARG00000027740;ENSDARG00000030367;ENSDARG00000030803;ENSDARG00000032865;ENSDARG00000037116;ENSDARG00000039697;ENSDARG00000045036;ENSDARG00000052783;ENSDARG00000055897;ENSDARG00000056050;ENSDARG00000059804;ENSDARG00000059835;ENSDARG00000062390;…
GO:0050801	ion homeostasis	http://amigo.geneontology.org/amigo/term/GO:0050801	212	72	48.3014	1.49064	0.000116	0.003919	30468;58108;58153;64272;84703;114410;259257;327272;327588;334466;335625;352944;360208;368686;378746;387000;387528;393940;394104;402806;402807;432387;445226;445508;449615;494489;550507;553333;553489;556121;556485;556580;557494;558502;558616;558687;561190;561209;561210;561406;561469;561787;561989;562640;562762;562826;563762;564500;565205;565492;565942;566075;566515;568448;568671;570745;571773;65298…	ENSDARG00000000068;ENSDARG00000000241;ENSDARG00000000442;ENSDARG00000002840;ENSDARG00000004015;ENSDARG00000007231;ENSDARG00000007788;ENSDARG00000008982;ENSDARG00000009311;ENSDARG00000010425;ENSDARG00000011473;ENSDARG00000012609;ENSDARG00000012684;ENSDARG00000012881;ENSDARG00000013240;ENSDARG00000013422;ENSDARG00000014098;ENSDARG00000014378;ENSDARG00000015531;ENSDARG00000015551;ENSDARG00000015732;…
GO:0042592	homeostatic process	http://amigo.geneontology.org/amigo/term/GO:0042592	462	139	105.261	1.32053	0.000123	0.003984	30104;30332;30468;30480;30590;30766;58040;58108;58153;64272;64607;65226;65238;84703;114410;192299;259257;260350;321575;323003;325618;327272;327588;334466;334724;335625;335799;336625;336687;336719;337596;352944;360208;368686;378746;387000;387528;393360;393940;394104;394141;402806;402807;402938;406281;406289;414929;415107;415229;432387;432389;436760;445226;445508;447836;449615;449679;450011;474330;…	ENSDARG00000000068;ENSDARG00000000241;ENSDARG00000000442;ENSDARG00000002840;ENSDARG00000003934;ENSDARG00000004015;ENSDARG00000004537;ENSDARG00000004726;ENSDARG00000007231;ENSDARG00000007734;ENSDARG00000007788;ENSDARG00000008858;ENSDARG00000008982;ENSDARG00000009018;ENSDARG00000009311;ENSDARG00000009342;ENSDARG00000010425;ENSDARG00000011473;ENSDARG00000012609;ENSDARG00000012684;ENSDARG00000012881;…
GO:0120035	regulation of plasma membrane bounded cell projection organization	http://amigo.geneontology.org/amigo/term/GO:0120035	125	47	28.4796	1.6503	0.000123	0.003984	30037;30155;30192;30266;30267;259257;324910;335409;335625;352944;368439;393332;405851;406529;407656;436682;445319;447829;494493;544658;550377;553166;553559;553573;556471;558275;558742;561295;561433;561589;561659;562247;563087;565658;566014;566522;568267;570207;570222;571290;777623;777737;791194;799945;100002676;100002938;100007808	ENSDARG00000001220;ENSDARG00000002587;ENSDARG00000003695;ENSDARG00000003811;ENSDARG00000004015;ENSDARG00000005479;ENSDARG00000005704;ENSDARG00000011163;ENSDARG00000011334;ENSDARG00000011533;ENSDARG00000017211;ENSDARG00000019235;ENSDARG00000021948;ENSDARG00000022531;ENSDARG00000024775;ENSDARG00000024933;ENSDARG00000025091;ENSDARG00000025428;ENSDARG00000027740;ENSDARG00000030367;ENSDARG00000030803;…
GO:0006928	movement of cell or subcellular component	http://amigo.geneontology.org/amigo/term/GO:0006928	578	169	131.69	1.28332	0.000124	0.003984	30037;30155;30157;30187;30192;30218;30236;30253;30256;30266;30267;30273;30452;30461;30482;30573;30632;30744;64603;64617;114429;117507;140616;140815;245949;260350;286784;317678;323919;324910;326825;334527;334724;335339;336613;337298;352944;353224;368206;368207;368249;368439;386787;387293;393416;393417;393452;393551;393572;393643;394015;394109;394163;394244;394246;402810;402857;402910;402941;405851…	ENSDARG00000001220;ENSDARG00000002494;ENSDARG00000002587;ENSDARG00000003446;ENSDARG00000003811;ENSDARG00000003971;ENSDARG00000004372;ENSDARG00000005479;ENSDARG00000006120;ENSDARG00000006353;ENSDARG00000006560;ENSDARG00000006640;ENSDARG00000006775;ENSDARG00000006921;ENSDARG00000007231;ENSDARG00000007461;ENSDARG00000008388;ENSDARG00000010300;ENSDARG00000010784;ENSDARG00000010831;ENSDARG00000010953;…
GO:0016049	cell growth	http://amigo.geneontology.org/amigo/term/GO:0016049	105	41	23.9229	1.71384	0.000125	0.003984	30037;30147;30157;30192;30266;30267;321449;324910;326825;336613;352944;403033;403039;404210;405851;406586;406646;407656;431766;445319;445478;503589;544658;550377;556471;558742;561295;561659;561810;563087;565082;565658;566945;570222;571290;777737;791524;794176;799945;100000101;100301946	ENSDARG00000002255;ENSDARG00000003655;ENSDARG00000003971;ENSDARG00000004023;ENSDARG00000004954;ENSDARG00000008388;ENSDARG00000011163;ENSDARG00000011334;ENSDARG00000011533;ENSDARG00000014907;ENSDARG00000016156;ENSDARG00000017211;ENSDARG00000019235;ENSDARG00000021948;ENSDARG00000022531;ENSDARG00000023062;ENSDARG00000024775;ENSDARG00000024933;ENSDARG00000025348;ENSDARG00000025826;ENSDARG00000029668;…
GO:0043583	ear development	http://amigo.geneontology.org/amigo/term/GO:0043583	115	44	26.2012	1.67931	0.000125	0.003984	30169;30212;30303;30374;30425;30461;30511;30529;30581;30632;30645;58113;60635;60637;140616;140618;170781;245949;321994;324407;324942;327272;368206;378723;378746;393544;394141;404627;405890;415184;447819;447904;492516;494033;494105;554360;555632;557046;568518;569471;751093;100004116;100009656;100034503	ENSDARG00000000068;ENSDARG00000004861;ENSDARG00000006921;ENSDARG00000008886;ENSDARG00000009087;ENSDARG00000011273;ENSDARG00000011618;ENSDARG00000011693;ENSDARG00000012684;ENSDARG00000014047;ENSDARG00000015879;ENSDARG00000018124;ENSDARG00000018984;ENSDARG00000019566;ENSDARG00000020482;ENSDARG00000021442;ENSDARG00000026473;ENSDARG00000027397;ENSDARG00000028148;ENSDARG00000031388;ENSDARG00000031891;…
GO:0070838	divalent metal ion transport	http://amigo.geneontology.org/amigo/term/GO:0070838	115	44	26.2012	1.67931	0.000125	0.003984	114410;322126;327396;368686;378746;393853;393940;402949;432387;436925;445226;450042;494489;548335;553333;553489;555612;556485;557499;558502;558687;560561;561190;561195;561209;561210;561787;562640;562762;565205;565251;565492;566188;566671;568671;570745;767757;794807;797199;100000981;100001532;100005700;100147894;100334881	ENSDARG00000000442;ENSDARG00000002167;ENSDARG00000002840;ENSDARG00000004931;ENSDARG00000005463;ENSDARG00000007231;ENSDARG00000007788;ENSDARG00000008982;ENSDARG00000009939;ENSDARG00000011515;ENSDARG00000012684;ENSDARG00000013422;ENSDARG00000013623;ENSDARG00000014098;ENSDARG00000015732;ENSDARG00000018105;ENSDARG00000018228;ENSDARG00000024560;ENSDARG00000028625;ENSDARG00000029439;ENSDARG00000035148;…
GO:0072511	divalent inorganic cation transport	http://amigo.geneontology.org/amigo/term/GO:0072511	115	44	26.2012	1.67931	0.000125	0.003984	114410;322126;327396;368686;378746;393853;393940;402949;432387;436925;445226;450042;494489;548335;553333;553489;555612;556485;557499;558502;558687;560561;561190;561195;561209;561210;561787;562640;562762;565205;565251;565492;566188;566671;568671;570745;767757;794807;797199;100000981;100001532;100005700;100147894;100334881	ENSDARG00000000442;ENSDARG00000002167;ENSDARG00000002840;ENSDARG00000004931;ENSDARG00000005463;ENSDARG00000007231;ENSDARG00000007788;ENSDARG00000008982;ENSDARG00000009939;ENSDARG00000011515;ENSDARG00000012684;ENSDARG00000013422;ENSDARG00000013623;ENSDARG00000014098;ENSDARG00000015732;ENSDARG00000018105;ENSDARG00000018228;ENSDARG00000024560;ENSDARG00000028625;ENSDARG00000029439;ENSDARG00000035148;…
GO:0048821	erythrocyte development	http://amigo.geneontology.org/amigo/term/GO:0048821	26	15	5.92376	2.53218	0.000127	0.003998	30332;30480;30590;30766;58040;58153;64607;321575;336687;387000;415229;550507;557048;564171;100526653	ENSDARG00000000241;ENSDARG00000004537;ENSDARG00000019930;ENSDARG00000028431;ENSDARG00000030490;ENSDARG00000035559;ENSDARG00000036629;ENSDARG00000038643;ENSDARG00000043509;ENSDARG00000052696;ENSDARG00000053691;ENSDARG00000059327;ENSDARG00000073743;ENSDARG00000077495;ENSDARG00000095019
GO:0010970	transport along microtubule	http://amigo.geneontology.org/amigo/term/GO:0010970	37	19	8.42996	2.25386	0.000137	0.004266	30187;335339;393452;393572;394109;394244;394246;405851;414929;414930;553213;563359;565515;567448;569823;777737;794361;100002689;100151323	ENSDARG00000010300;ENSDARG00000010953;ENSDARG00000012368;ENSDARG00000021022;ENSDARG00000024933;ENSDARG00000031720;ENSDARG00000031886;ENSDARG00000032013;ENSDARG00000034823;ENSDARG00000039770;ENSDARG00000040556;ENSDARG00000041304;ENSDARG00000055115;ENSDARG00000057635;ENSDARG00000059287;ENSDARG00000069269;ENSDARG00000071424;ENSDARG00000076153;ENSDARG00000079504
GO:0009156	ribonucleoside monophosphate biosynthetic process	http://amigo.geneontology.org/amigo/term/GO:0009156	73	31	16.6321	1.86387	0.000137	0.004266	81541;140620;192309;321793;323107;327057;333997;335191;336957;338306;378963;393668;393867;394151;406301;406367;406404;406590;406599;431724;436903;436919;447836;541321;550502;559447;559659;564379;571355;572733;100005763	ENSDARG00000001788;ENSDARG00000002071;ENSDARG00000003113;ENSDARG00000005423;ENSDARG00000005926;ENSDARG00000006074;ENSDARG00000006546;ENSDARG00000009447;ENSDARG00000013750;ENSDARG00000014179;ENSDARG00000014313;ENSDARG00000015524;ENSDARG00000017775;ENSDARG00000022213;ENSDARG00000025012;ENSDARG00000029524;ENSDARG00000029952;ENSDARG00000032469;ENSDARG00000033832;ENSDARG00000037913;ENSDARG00000038075;…
GO:0030001	metal ion transport	http://amigo.geneontology.org/amigo/term/GO:0030001	286	92	65.1613	1.41188	0.00014	0.004319	30468;30712;58108;58153;64272;81581;114410;259257;322126;327396;335625;368686;378746;387000;393517;393853;393874;393940;402949;432387;436925;445226;450042;494489;494492;497647;548335;553333;553489;555567;555612;556485;557280;557498;557499;558502;558687;559447;560561;561160;561190;561195;561209;561210;561787;561866;562421;562640;562762;562826;563467;563935;564500;565205;565251;565492;566188;566671…	ENSDARG00000000241;ENSDARG00000000442;ENSDARG00000001127;ENSDARG00000001712;ENSDARG00000002167;ENSDARG00000002840;ENSDARG00000004015;ENSDARG00000004931;ENSDARG00000005463;ENSDARG00000006859;ENSDARG00000007231;ENSDARG00000007788;ENSDARG00000008982;ENSDARG00000009544;ENSDARG00000009939;ENSDARG00000010425;ENSDARG00000011515;ENSDARG00000012684;ENSDARG00000013422;ENSDARG00000013623;ENSDARG00000014098;…
GO:0048880	sensory system development	http://amigo.geneontology.org/amigo/term/GO:0048880	312	99	71.0851	1.3927	0.000141	0.004323	30164;30169;30194;30253;30274;30303;30332;30364;30425;30461;30568;30572;30581;30602;30645;58113;58123;58136;60639;81540;81581;114412;114426;114429;117234;117507;140618;140746;140818;192336;245949;259257;266599;266640;266992;321724;323003;323201;323445;324125;324407;324913;326825;335409;335625;337298;352944;368249;373081;378723;378746;386707;386787;387533;393572;393643;393707;394017;394127;394141;…	ENSDARG00000001769;ENSDARG00000002601;ENSDARG00000004015;ENSDARG00000004726;ENSDARG00000006120;ENSDARG00000006353;ENSDARG00000006921;ENSDARG00000007377;ENSDARG00000007808;ENSDARG00000008433;ENSDARG00000008540;ENSDARG00000008803;ENSDARG00000008818;ENSDARG00000009087;ENSDARG00000009544;ENSDARG00000009693;ENSDARG00000010300;ENSDARG00000010816;ENSDARG00000011312;ENSDARG00000011404;ENSDARG00000011618;…
GO:0034204	lipid translocation	http://amigo.geneontology.org/amigo/term/GO:0034204	14	10	3.18972	3.13508	0.000148	0.004493	337397;431726;558924;559873;563932;566530;567172;571658;767630;100003642	ENSDARG00000030236;ENSDARG00000042285;ENSDARG00000054122;ENSDARG00000060398;ENSDARG00000061039;ENSDARG00000062964;ENSDARG00000063001;ENSDARG00000074635;ENSDARG00000076230;ENSDARG00000078887
GO:0009259	ribonucleotide metabolic process	http://amigo.geneontology.org/amigo/term/GO:0009259	178	62	40.555	1.52879	0.000152	0.004597	30572;81541;192309;259257;266992;317746;321793;323107;326975;327057;333997;335191;335625;335716;335732;336957;338306;378963;393425;393668;393700;393720;393781;393829;393867;393884;394151;406301;406367;406404;406413;406590;406599;415216;431724;436768;436903;445042;445500;447836;447910;541321;550502;554154;555470;557902;559447;559488;559659;559670;562619;564379;566723;569482;570652;571355;571825;57…	ENSDARG00000001788;ENSDARG00000002071;ENSDARG00000004015;ENSDARG00000004979;ENSDARG00000005423;ENSDARG00000005926;ENSDARG00000006074;ENSDARG00000006546;ENSDARG00000009447;ENSDARG00000010113;ENSDARG00000011146;ENSDARG00000013044;ENSDARG00000013750;ENSDARG00000014179;ENSDARG00000014313;ENSDARG00000014588;ENSDARG00000016721;ENSDARG00000017775;ENSDARG00000022213;ENSDARG00000025012;ENSDARG00000027495;…
GO:0019318	hexose metabolic process	http://amigo.geneontology.org/amigo/term/GO:0019318	46	22	10.4805	2.09914	0.000161	0.004829	192309;282672;321575;322674;327285;327453;334205;335231;368229;393773;393983;406367;436909;445118;447836;560297;563180;565237;566188;569595;678540;792268	ENSDARG00000002401;ENSDARG00000004059;ENSDARG00000013721;ENSDARG00000014179;ENSDARG00000020364;ENSDARG00000021366;ENSDARG00000023840;ENSDARG00000025012;ENSDARG00000029874;ENSDARG00000031616;ENSDARG00000036272;ENSDARG00000037140;ENSDARG00000037654;ENSDARG00000039914;ENSDARG00000044691;ENSDARG00000053691;ENSDARG00000056152;ENSDARG00000060745;ENSDARG00000070675;ENSDARG00000075008;ENSDARG00000078618;…
GO:0045666	positive regulation of neuron differentiation	http://amigo.geneontology.org/amigo/term/GO:0045666	49	23	11.164	2.06019	0.000164	0.004848	30037;30155;30466;30568;259257;323473;323487;335625;352944;405851;407656;407985;494493;553559;553573;561433;561659;562247;566014;570207;570222;100002676;100330048	ENSDARG00000002445;ENSDARG00000003811;ENSDARG00000004015;ENSDARG00000004714;ENSDARG00000005479;ENSDARG00000013125;ENSDARG00000015314;ENSDARG00000017211;ENSDARG00000021948;ENSDARG00000024933;ENSDARG00000027740;ENSDARG00000030367;ENSDARG00000030803;ENSDARG00000032865;ENSDARG00000037116;ENSDARG00000038386;ENSDARG00000039697;ENSDARG00000059804;ENSDARG00000059835;ENSDARG00000075141;ENSDARG00000075352;…
GO:0005996	monosaccharide metabolic process	http://amigo.geneontology.org/amigo/term/GO:0005996	49	23	11.164	2.06019	0.000164	0.004848	192309;282672;321575;322674;327285;327453;334205;334897;335231;368229;393773;393983;406367;436909;445118;447836;560297;563180;565237;566188;569595;678540;792268	ENSDARG00000002401;ENSDARG00000004059;ENSDARG00000005251;ENSDARG00000013721;ENSDARG00000014179;ENSDARG00000020364;ENSDARG00000021366;ENSDARG00000023840;ENSDARG00000025012;ENSDARG00000029874;ENSDARG00000031616;ENSDARG00000036272;ENSDARG00000037140;ENSDARG00000037654;ENSDARG00000039914;ENSDARG00000044691;ENSDARG00000053691;ENSDARG00000056152;ENSDARG00000060745;ENSDARG00000070675;ENSDARG00000075008;…
GO:0044262	cellular carbohydrate metabolic process	http://amigo.geneontology.org/amigo/term/GO:0044262	77	32	17.5434	1.82404	0.000176	0.005138	30629;192309;260350;282672;321575;322674;327285;327453;334205;334897;335231;336526;393444;393773;393983;394155;436649;436909;541511;553655;560297;564844;565237;566188;569706;792268;792824;793362;797513;100004287;100007286;100317129	ENSDARG00000003446;ENSDARG00000004059;ENSDARG00000005251;ENSDARG00000010376;ENSDARG00000013317;ENSDARG00000016875;ENSDARG00000018971;ENSDARG00000020364;ENSDARG00000020957;ENSDARG00000021366;ENSDARG00000023840;ENSDARG00000025012;ENSDARG00000029695;ENSDARG00000029874;ENSDARG00000036272;ENSDARG00000036987;ENSDARG00000037140;ENSDARG00000041776;ENSDARG00000044691;ENSDARG00000053691;ENSDARG00000055518;…
GO:0045596	negative regulation of cell differentiation	http://amigo.geneontology.org/amigo/term/GO:0045596	90	36	20.5053	1.75564	0.00018	0.005222	30037;30113;30158;30185;30266;30267;30493;30568;30598;30632;117509;140616;259257;266599;324910;334724;335409;335625;336266;393650;544658;550377;556471;558742;561295;563087;565658;566643;571290;664761;692279;767702;795670;799945;100002070;100286814	ENSDARG00000004015;ENSDARG00000006560;ENSDARG00000008034;ENSDARG00000011163;ENSDARG00000011533;ENSDARG00000013125;ENSDARG00000019235;ENSDARG00000020758;ENSDARG00000021948;ENSDARG00000023920;ENSDARG00000024775;ENSDARG00000025428;ENSDARG00000026726;ENSDARG00000027740;ENSDARG00000036571;ENSDARG00000037879;ENSDARG00000039563;ENSDARG00000040432;ENSDARG00000040764;ENSDARG00000040920;ENSDARG00000041430;…
GO:0009150	purine ribonucleotide metabolic process	http://amigo.geneontology.org/amigo/term/GO:0009150	165	58	37.5931	1.54284	0.000186	0.005293	30572;81541;192309;259257;317746;321793;323107;326975;333997;335191;335625;335716;335732;336957;338306;378963;393425;393668;393700;393720;393781;393829;393867;393884;394151;406301;406367;406404;406413;406590;406599;415216;431724;436768;436903;445042;445500;447836;447910;550502;554154;555470;557902;559447;559488;559659;559670;562619;564379;566723;569482;570652;571355;571825;572733;573021;100008541…	ENSDARG00000001788;ENSDARG00000002071;ENSDARG00000004015;ENSDARG00000004979;ENSDARG00000005423;ENSDARG00000005926;ENSDARG00000006546;ENSDARG00000009447;ENSDARG00000010113;ENSDARG00000011146;ENSDARG00000013044;ENSDARG00000013750;ENSDARG00000014179;ENSDARG00000014313;ENSDARG00000014588;ENSDARG00000016721;ENSDARG00000017775;ENSDARG00000025012;ENSDARG00000027495;ENSDARG00000027740;ENSDARG00000029064;…
GO:0060560	developmental growth involved in morphogenesis	http://amigo.geneontology.org/amigo/term/GO:0060560	100	39	22.7837	1.71175	0.000186	0.005293	30037;30147;30157;30192;30266;30267;245949;324910;326825;336613;352944;386787;405851;406586;406646;406779;407656;415205;445319;445393;503589;544658;550377;556471;558502;558742;560645;561295;561659;563087;565658;567365;570222;571290;768303;777737;791524;799945;100007877	ENSDARG00000003655;ENSDARG00000003971;ENSDARG00000004023;ENSDARG00000004954;ENSDARG00000006353;ENSDARG00000007231;ENSDARG00000010784;ENSDARG00000011163;ENSDARG00000011334;ENSDARG00000011533;ENSDARG00000016156;ENSDARG00000017211;ENSDARG00000019235;ENSDARG00000021948;ENSDARG00000022531;ENSDARG00000024775;ENSDARG00000024933;ENSDARG00000025826;ENSDARG00000027397;ENSDARG00000031720;ENSDARG00000036571;…
GO:0043009	chordate embryonic development	http://amigo.geneontology.org/amigo/term/GO:0043009	318	100	72.4521	1.38022	0.00019	0.005372	30120;30128;30164;30194;30236;30308;30339;30345;30349;30374;30425;30511;30568;30581;30606;30632;65089;117234;117507;140618;140746;170445;171478;192299;195819;245949;260350;286784;321449;321852;322327;323473;324188;325975;326961;327197;334471;334527;334613;336266;336687;336727;336764;337240;337298;337565;337865;368206;368221;368229;368419;386787;393639;393643;404210;404599;405866;405869;405870;406…	ENSDARG00000000002;ENSDARG00000002336;ENSDARG00000002445;ENSDARG00000002601;ENSDARG00000005355;ENSDARG00000005485;ENSDARG00000006288;ENSDARG00000006353;ENSDARG00000006526;ENSDARG00000006921;ENSDARG00000007407;ENSDARG00000008573;ENSDARG00000008593;ENSDARG00000008886;ENSDARG00000010160;ENSDARG00000010784;ENSDARG00000010831;ENSDARG00000011473;ENSDARG00000012591;ENSDARG00000012763;ENSDARG00000013125;…
GO:1901135	carbohydrate derivative metabolic process	http://amigo.geneontology.org/amigo/term/GO:1901135	490	145	111.64	1.29882	0.000206	0.005774	30158;30572;81540;81541;116991;140620;192309;192334;259257;260350;266992;282672;317746;321218;321793;322513;323003;323107;323632;324052;324407;324487;325712;326975;327057;327197;327453;327601;333997;334897;335191;335231;335538;335625;335716;335732;335863;336526;336957;337298;338306;368229;378963;393425;393668;393700;393720;393744;393781;393829;393867;393884;393983;394151;394230;402953;404732;4063…	ENSDARG00000001788;ENSDARG00000001939;ENSDARG00000002071;ENSDARG00000003113;ENSDARG00000003829;ENSDARG00000004015;ENSDARG00000004115;ENSDARG00000004726;ENSDARG00000004979;ENSDARG00000005251;ENSDARG00000005423;ENSDARG00000005926;ENSDARG00000006074;ENSDARG00000006546;ENSDARG00000007098;ENSDARG00000008573;ENSDARG00000009447;ENSDARG00000010113;ENSDARG00000010524;ENSDARG00000011146;ENSDARG00000011743;…
GO:0031175	neuron projection development	http://amigo.geneontology.org/amigo/term/GO:0031175	289	92	65.8449	1.39722	0.000211	0.005885	30037;30147;30155;30157;30192;30194;30218;30230;30266;30267;30270;30452;30461;30466;30737;58118;245949;259257;266992;323919;324565;324910;335409;335625;336613;352944;368249;368439;373081;393417;393757;394109;405399;405851;406586;406646;406710;407656;436598;436682;445319;445393;447816;449651;494105;494493;541373;544658;550377;550405;553166;553559;553573;553729;556256;556471;558742;559032;559240;56…	ENSDARG00000001220;ENSDARG00000002587;ENSDARG00000003655;ENSDARG00000003811;ENSDARG00000003971;ENSDARG00000004015;ENSDARG00000004023;ENSDARG00000004954;ENSDARG00000005479;ENSDARG00000006636;ENSDARG00000010717;ENSDARG00000010773;ENSDARG00000010784;ENSDARG00000011163;ENSDARG00000011334;ENSDARG00000011533;ENSDARG00000016016;ENSDARG00000016156;ENSDARG00000017211;ENSDARG00000018817;ENSDARG00000019235;…
GO:0060322	head development	http://amigo.geneontology.org/amigo/term/GO:0060322	304	96	69.2624	1.38603	0.000215	0.005938	30128;30141;30164;30192;30212;30253;30308;30317;30321;30374;30386;30425;30452;30466;30598;30602;30632;30657;58118;58136;60639;65089;114412;114429;117507;117604;140616;140618;140746;245949;259257;260350;286784;321283;321756;322795;323011;323201;323919;324188;324913;327272;335625;335916;336712;336764;352944;368214;368249;368439;373081;378723;393417;393544;394017;394246;394249;404627;406651;415101;4…	ENSDARG00000000068;ENSDARG00000001220;ENSDARG00000002601;ENSDARG00000004015;ENSDARG00000004232;ENSDARG00000005454;ENSDARG00000006120;ENSDARG00000007808;ENSDARG00000008803;ENSDARG00000010160;ENSDARG00000010784;ENSDARG00000012763;ENSDARG00000013057;ENSDARG00000013076;ENSDARG00000013853;ENSDARG00000014690;ENSDARG00000016494;ENSDARG00000018124;ENSDARG00000018492;ENSDARG00000018817;ENSDARG00000019717;…
GO:0055013	cardiac muscle cell development	http://amigo.geneontology.org/amigo/term/GO:0055013	27	15	6.1516	2.43839	0.000225	0.006183	30616;30632;321053;334269;393530;407613;541504;554036;556489;558671;565032;569027;724004;791194;798771	ENSDARG00000003081;ENSDARG00000005526;ENSDARG00000009341;ENSDARG00000009418;ENSDARG00000011615;ENSDARG00000021184;ENSDARG00000041430;ENSDARG00000056029;ENSDARG00000058799;ENSDARG00000060002;ENSDARG00000061249;ENSDARG00000075433;ENSDARG00000079327;ENSDARG00000079564;ENSDARG00000091253
GO:0090092	regulation of transmembrane receptor protein serine/threonine kinase signaling pathway	http://amigo.geneontology.org/amigo/term/GO:0090092	78	32	17.7713	1.80066	0.000233	0.006329	30072;30113;30180;30185;30573;30632;83496;114429;260350;321756;321852;336844;337298;402843;404040;406247;445318;450059;474335;559723;560986;561901;561963;562533;563003;563633;565492;566470;570926;571909;798441;100334210	ENSDARG00000002760;ENSDARG00000005510;ENSDARG00000008034;ENSDARG00000010773;ENSDARG00000010785;ENSDARG00000012671;ENSDARG00000014091;ENSDARG00000029150;ENSDARG00000031761;ENSDARG00000035521;ENSDARG00000035563;ENSDARG00000035677;ENSDARG00000036670;ENSDARG00000036987;ENSDARG00000037429;ENSDARG00000038067;ENSDARG00000038428;ENSDARG00000041430;ENSDARG00000043066;ENSDARG00000044924;ENSDARG00000053479;…
GO:0055065	metal ion homeostasis	http://amigo.geneontology.org/amigo/term/GO:0055065	184	63	41.922	1.50279	0.000235	0.006329	30468;58108;58153;64272;114410;259257;327272;327588;334466;335625;360208;368686;378746;387000;387528;393940;394104;402806;402807;432387;445226;449615;494489;550507;553333;553489;556121;556485;556580;558502;558616;558687;561190;561209;561210;561406;561989;562640;562762;562826;563762;564500;565205;565492;565942;566515;568448;568671;570745;571773;652982;692293;767757;794649;100000381;100000959;10000…	ENSDARG00000000068;ENSDARG00000000241;ENSDARG00000000442;ENSDARG00000002840;ENSDARG00000004015;ENSDARG00000007231;ENSDARG00000007788;ENSDARG00000008982;ENSDARG00000009311;ENSDARG00000010425;ENSDARG00000012609;ENSDARG00000012684;ENSDARG00000013240;ENSDARG00000013422;ENSDARG00000014098;ENSDARG00000014378;ENSDARG00000015551;ENSDARG00000015732;ENSDARG00000015790;ENSDARG00000018105;ENSDARG00000018228;…
GO:0009792	embryo development ending in birth or egg hatching	http://amigo.geneontology.org/amigo/term/GO:0009792	320	100	72.9078	1.37159	0.000246	0.006565	30120;30128;30164;30194;30236;30308;30339;30345;30349;30374;30425;30511;30568;30581;30606;30632;65089;117234;117507;140618;140746;170445;171478;192299;195819;245949;260350;286784;321449;321852;322327;323473;324188;325975;326961;327197;334471;334527;334613;336266;336687;336727;336764;337240;337298;337565;337865;368206;368221;368229;368419;386787;393639;393643;404210;404599;405866;405869;405870;406…	ENSDARG00000000002;ENSDARG00000002336;ENSDARG00000002445;ENSDARG00000002601;ENSDARG00000005355;ENSDARG00000005485;ENSDARG00000006288;ENSDARG00000006353;ENSDARG00000006526;ENSDARG00000006921;ENSDARG00000007407;ENSDARG00000008573;ENSDARG00000008593;ENSDARG00000008886;ENSDARG00000010160;ENSDARG00000010784;ENSDARG00000010831;ENSDARG00000011473;ENSDARG00000012591;ENSDARG00000012763;ENSDARG00000013125;…
GO:0007417	central nervous system development	http://amigo.geneontology.org/amigo/term/GO:0007417	400	121	91.1347	1.3277	0.000261	0.006883	30120;30128;30141;30147;30164;30192;30212;30253;30308;30317;30321;30374;30386;30425;30452;30466;30480;30529;30598;30602;30632;30657;58118;58136;60639;65089;114412;114429;117507;117604;140616;140618;140746;245949;259257;260350;266992;286784;321283;321756;321994;322795;323011;323115;323201;323487;323919;324188;324913;326825;327272;335625;335916;336266;336712;336764;337298;352944;368214;368249;36843…	ENSDARG00000000068;ENSDARG00000001220;ENSDARG00000002336;ENSDARG00000002601;ENSDARG00000004015;ENSDARG00000004023;ENSDARG00000004232;ENSDARG00000005454;ENSDARG00000006120;ENSDARG00000007808;ENSDARG00000008803;ENSDARG00000010160;ENSDARG00000010784;ENSDARG00000012763;ENSDARG00000013057;ENSDARG00000013076;ENSDARG00000013853;ENSDARG00000014690;ENSDARG00000015314;ENSDARG00000016494;ENSDARG00000018124;…
GO:0061448	connective tissue development	http://amigo.geneontology.org/amigo/term/GO:0061448	105	40	23.9229	1.67204	0.000277	0.007269	30113;30185;30194;30568;114550;140618;140746;192334;252850;323201;323473;324188;324407;326710;337298;337565;368206;368229;403023;405866;405891;406243;449615;553644;561411;566557;566945;567038;567428;567771;569256;569471;569755;573346;692272;791144;791169;794315;100001532;100286814	ENSDARG00000001939;ENSDARG00000002445;ENSDARG00000002601;ENSDARG00000007407;ENSDARG00000008034;ENSDARG00000008388;ENSDARG00000008803;ENSDARG00000011876;ENSDARG00000013125;ENSDARG00000014634;ENSDARG00000020072;ENSDARG00000022418;ENSDARG00000026531;ENSDARG00000030215;ENSDARG00000031891;ENSDARG00000033840;ENSDARG00000034043;ENSDARG00000037654;ENSDARG00000038428;ENSDARG00000043066;ENSDARG00000044074;…
GO:0009966	regulation of signal transduction	http://amigo.geneontology.org/amigo/term/GO:0009966	809	225	184.32	1.2207	0.000288	0.007488	30072;30113;30119;30158;30169;30180;30185;30256;30270;30364;30573;30602;30632;30722;58118;58130;64276;65089;83496;114429;114433;116991;140614;245949;252850;259257;260350;266599;266992;321442;321756;321852;322106;324188;324407;324841;324931;335409;335625;335888;336266;336470;336844;337298;353314;368266;368910;373126;378960;393332;393395;393548;393643;393707;393763;402843;404040;406247;406586;40798…	ENSDARG00000002760;ENSDARG00000004015;ENSDARG00000004227;ENSDARG00000004433;ENSDARG00000004635;ENSDARG00000005416;ENSDARG00000005510;ENSDARG00000005704;ENSDARG00000006062;ENSDARG00000006279;ENSDARG00000006288;ENSDARG00000007231;ENSDARG00000008034;ENSDARG00000008370;ENSDARG00000008372;ENSDARG00000008859;ENSDARG00000009693;ENSDARG00000010700;ENSDARG00000010773;ENSDARG00000010785;ENSDARG00000010831;…
GO:0098662	inorganic cation transmembrane transport	http://amigo.geneontology.org/amigo/term/GO:0098662	314	98	71.5408	1.36985	0.000297	0.007622	30468;30712;58153;64272;81541;83908;114410;114550;192336;321724;322126;326975;327396;335025;335191;336957;368686;378746;387000;393853;393874;393940;394151;394181;402949;406301;406599;432387;436925;445226;450042;494489;497647;548335;553333;553489;555567;555612;556485;557280;557498;557499;558502;558687;559447;559659;560546;560561;560602;561160;561190;561195;561209;561210;561469;561866;562421;562640…	ENSDARG00000000241;ENSDARG00000000442;ENSDARG00000001712;ENSDARG00000001788;ENSDARG00000002167;ENSDARG00000002840;ENSDARG00000004931;ENSDARG00000005463;ENSDARG00000007231;ENSDARG00000007788;ENSDARG00000008982;ENSDARG00000009447;ENSDARG00000009939;ENSDARG00000010425;ENSDARG00000011515;ENSDARG00000011876;ENSDARG00000012684;ENSDARG00000013422;ENSDARG00000013623;ENSDARG00000014098;ENSDARG00000014313;…
GO:0006793	phosphorus metabolic process	http://amigo.geneontology.org/amigo/term/GO:0006793	1235	330	281.378	1.1728	0.000299	0.007622	30072;30095;30180;30256;30572;30629;30632;30654;30722;80973;81540;81541;117507;140620;140744;140818;171094;192309;259257;266992;282672;317746;321218;321465;321720;321793;321857;321892;322106;322513;322605;322674;323089;323107;323201;324125;324140;324714;324947;325084;325712;326975;327057;327285;327292;327321;327332;327453;333997;334897;335191;335231;335339;335409;335573;335625;335716;335732;33625…	ENSDARG00000000369;ENSDARG00000000853;ENSDARG00000001769;ENSDARG00000001788;ENSDARG00000001933;ENSDARG00000002071;ENSDARG00000002552;ENSDARG00000002760;ENSDARG00000003113;ENSDARG00000003446;ENSDARG00000003818;ENSDARG00000004015;ENSDARG00000004059;ENSDARG00000004176;ENSDARG00000004282;ENSDARG00000004433;ENSDARG00000004580;ENSDARG00000004635;ENSDARG00000004979;ENSDARG00000004988;ENSDARG00000005104;…
GO:0098660	inorganic ion transmembrane transport	http://amigo.geneontology.org/amigo/term/GO:0098660	348	107	79.2872	1.34952	0.0003	0.007622	30468;30712;58153;64272;81541;83908;114410;114550;192336;321724;322126;322846;323738;326975;327396;335025;335191;336957;368255;368686;378746;387000;393853;393874;393940;394151;394181;402949;406287;406301;406599;432387;436925;445226;450042;492513;494489;497647;548335;553333;553489;555567;555612;556485;557046;557280;557498;557499;558502;558687;559447;559659;560546;560561;560602;561160;561190;561195…	ENSDARG00000000241;ENSDARG00000000442;ENSDARG00000001712;ENSDARG00000001788;ENSDARG00000002167;ENSDARG00000002840;ENSDARG00000004931;ENSDARG00000005463;ENSDARG00000007231;ENSDARG00000007788;ENSDARG00000008982;ENSDARG00000009447;ENSDARG00000009939;ENSDARG00000010425;ENSDARG00000011515;ENSDARG00000011618;ENSDARG00000011876;ENSDARG00000012269;ENSDARG00000012684;ENSDARG00000013422;ENSDARG00000013623;…
GO:0044271	cellular nitrogen compound biosynthetic process	http://amigo.geneontology.org/amigo/term/GO:0044271	1806	468	411.473	1.13738	0.000302	0.007622	30070;30080;30093;30104;30113;30129;30147;30151;30157;30164;30169;30180;30185;30212;30245;30253;30273;30274;30303;30317;30321;30338;30339;30341;30345;30349;30374;30386;30396;30418;30425;30452;30466;30480;30482;30493;30511;30529;30568;30581;30590;30598;30602;30606;30619;30628;30632;30657;30674;30678;30722;30744;30766;57936;58042;58092;58110;58123;58136;58140;58146;60637;60639;64276;64603;64607;652…	ENSDARG00000000175;ENSDARG00000001788;ENSDARG00000002071;ENSDARG00000002216;ENSDARG00000002264;ENSDARG00000002339;ENSDARG00000002445;ENSDARG00000002601;ENSDARG00000002760;ENSDARG00000003113;ENSDARG00000003165;ENSDARG00000003693;ENSDARG00000003732;ENSDARG00000003860;ENSDARG00000003877;ENSDARG00000003971;ENSDARG00000004015;ENSDARG00000004023;ENSDARG00000004537;ENSDARG00000004580;ENSDARG00000004702;…
GO:0001558	regulation of cell growth	http://amigo.geneontology.org/amigo/term/GO:0001558	79	32	17.9991	1.77787	0.000308	0.007665	30037;30192;30266;30267;321449;324910;352944;403033;403039;404210;405851;407656;431766;445319;445478;544658;550377;556471;558742;561295;561659;561810;563087;565082;565658;566945;571290;777737;794176;799945;100000101;100301946	ENSDARG00000002255;ENSDARG00000008388;ENSDARG00000011163;ENSDARG00000011334;ENSDARG00000011533;ENSDARG00000014907;ENSDARG00000019235;ENSDARG00000021948;ENSDARG00000022531;ENSDARG00000023062;ENSDARG00000024775;ENSDARG00000024933;ENSDARG00000025348;ENSDARG00000029668;ENSDARG00000031720;ENSDARG00000032831;ENSDARG00000036571;ENSDARG00000037116;ENSDARG00000039697;ENSDARG00000040920;ENSDARG00000042210;…
GO:0009124	nucleoside monophosphate biosynthetic process	http://amigo.geneontology.org/amigo/term/GO:0009124	79	32	17.9991	1.77787	0.000308	0.007665	81540;81541;140620;192309;321793;323107;327057;333997;335191;336957;338306;378963;393668;393867;394151;406301;406367;406404;406590;406599;431724;436903;436919;447836;541321;550502;559447;559659;564379;571355;572733;100005763	ENSDARG00000001788;ENSDARG00000002071;ENSDARG00000003113;ENSDARG00000005423;ENSDARG00000005926;ENSDARG00000006074;ENSDARG00000006546;ENSDARG00000009447;ENSDARG00000013750;ENSDARG00000014179;ENSDARG00000014313;ENSDARG00000015524;ENSDARG00000017775;ENSDARG00000022213;ENSDARG00000025012;ENSDARG00000029524;ENSDARG00000029952;ENSDARG00000032469;ENSDARG00000033832;ENSDARG00000037913;ENSDARG00000038075;…
GO:0015807	L-amino acid transport	http://amigo.geneontology.org/amigo/term/GO:0015807	25	14	5.69592	2.4579	0.000327	0.007882	57957;334395;406717;445054;492363;494041;494492;503709;563467;565335;566469;567420;568740;100149756	ENSDARG00000001127;ENSDARG00000008100;ENSDARG00000013749;ENSDARG00000020278;ENSDARG00000020645;ENSDARG00000020893;ENSDARG00000037097;ENSDARG00000037393;ENSDARG00000041150;ENSDARG00000043624;ENSDARG00000054423;ENSDARG00000057728;ENSDARG00000062271;ENSDARG00000070717
GO:1902475	L-alpha-amino acid transmembrane transport	http://amigo.geneontology.org/amigo/term/GO:1902475	25	14	5.69592	2.4579	0.000327	0.007882	57957;334395;406717;445054;492363;494041;494492;503709;563467;565335;566469;567420;568740;100149756	ENSDARG00000001127;ENSDARG00000008100;ENSDARG00000013749;ENSDARG00000020278;ENSDARG00000020645;ENSDARG00000020893;ENSDARG00000037097;ENSDARG00000037393;ENSDARG00000041150;ENSDARG00000043624;ENSDARG00000054423;ENSDARG00000057728;ENSDARG00000062271;ENSDARG00000070717
GO:0009142	nucleoside triphosphate biosynthetic process	http://amigo.geneontology.org/amigo/term/GO:0009142	57	25	12.9867	1.92505	0.000327	0.007882	81541;192309;266992;323107;327057;335191;335716;336957;338306;378963;393668;394151;406301;406367;406599;431724;436903;447836;553671;559447;559659;564379;567734;572733;100005763	ENSDARG00000001788;ENSDARG00000005423;ENSDARG00000006074;ENSDARG00000009447;ENSDARG00000013750;ENSDARG00000014179;ENSDARG00000014313;ENSDARG00000017775;ENSDARG00000022213;ENSDARG00000025012;ENSDARG00000029524;ENSDARG00000030961;ENSDARG00000038075;ENSDARG00000039007;ENSDARG00000039914;ENSDARG00000041895;ENSDARG00000042336;ENSDARG00000043820;ENSDARG00000045514;ENSDARG00000052103;ENSDARG00000056008;…
GO:0046390	ribose phosphate biosynthetic process	http://amigo.geneontology.org/amigo/term/GO:0046390	106	40	24.1507	1.65627	0.000349	0.008237	81541;140620;192309;266992;321793;323107;327057;333997;335191;335716;335732;336957;338306;378963;393425;393668;393867;394151;406301;406367;406404;406590;406599;431724;436903;447836;541321;550502;557902;559447;559488;559659;562619;564379;570652;571355;571825;572733;100005763;100150304	ENSDARG00000001788;ENSDARG00000002071;ENSDARG00000004979;ENSDARG00000005423;ENSDARG00000005926;ENSDARG00000006074;ENSDARG00000006546;ENSDARG00000009447;ENSDARG00000013750;ENSDARG00000014179;ENSDARG00000014313;ENSDARG00000014588;ENSDARG00000015524;ENSDARG00000017775;ENSDARG00000022213;ENSDARG00000025012;ENSDARG00000027495;ENSDARG00000029524;ENSDARG00000029952;ENSDARG00000032469;ENSDARG00000033832;…
GO:0035023	regulation of Rho protein signal transduction	http://amigo.geneontology.org/amigo/term/GO:0035023	73	30	16.6321	1.80374	0.000349	0.008237	368266;393332;407987;555224;555489;556413;557288;557983;558859;559017;559941;562798;563762;567365;567621;567965;569090;569202;570228;570984;571773;791998;794649;799435;100005174;100073342;100151026;100151562;100318899;100333265	ENSDARG00000005704;ENSDARG00000011157;ENSDARG00000012914;ENSDARG00000013834;ENSDARG00000023724;ENSDARG00000040380;ENSDARG00000044718;ENSDARG00000055678;ENSDARG00000055837;ENSDARG00000060415;ENSDARG00000061844;ENSDARG00000062552;ENSDARG00000062855;ENSDARG00000068856;ENSDARG00000071692;ENSDARG00000074034;ENSDARG00000074121;ENSDARG00000075054;ENSDARG00000075793;ENSDARG00000076179;ENSDARG00000076924;…
GO:0042073	intraciliary transport	http://amigo.geneontology.org/amigo/term/GO:0042073	15	10	3.41755	2.92607	0.000353	0.008275	335339;393452;393572;414929;414930;553213;565515;569823;794361;100151323	ENSDARG00000010300;ENSDARG00000012368;ENSDARG00000021022;ENSDARG00000031886;ENSDARG00000039770;ENSDARG00000040556;ENSDARG00000057635;ENSDARG00000059287;ENSDARG00000069269;ENSDARG00000076153
GO:0051649	establishment of localization in cell	http://amigo.geneontology.org/amigo/term/GO:0051649	629	179	143.309	1.24905	0.000364	0.008497	30172;30187;30374;30572;30645;30712;57969;58113;63998;63999;64605;114410;117507;140617;245949;259187;282676;322549;322645;323464;324342;324468;324551;326716;327069;327197;327272;333980;334175;334632;334633;334982;335339;335357;336466;337386;337401;338138;368229;368249;386850;393159;393280;393452;393512;393515;393572;393682;393819;393839;393973;393990;394027;394109;394141;394244;394246;402898;4058…	ENSDARG00000000068;ENSDARG00000001127;ENSDARG00000001880;ENSDARG00000003446;ENSDARG00000003487;ENSDARG00000003641;ENSDARG00000003994;ENSDARG00000004261;ENSDARG00000005927;ENSDARG00000006137;ENSDARG00000006545;ENSDARG00000006786;ENSDARG00000007196;ENSDARG00000007231;ENSDARG00000007869;ENSDARG00000008982;ENSDARG00000009087;ENSDARG00000009281;ENSDARG00000009626;ENSDARG00000009693;ENSDARG00000009754;…
GO:0006796	phosphate-containing compound metabolic process	http://amigo.geneontology.org/amigo/term/GO:0006796	1222	326	278.417	1.17091	0.00037	0.008537	30072;30095;30180;30256;30572;30629;30632;30654;30722;80973;81540;81541;117507;140620;140744;140818;171094;192309;259257;266992;282672;317746;321218;321465;321720;321793;321857;321892;322106;322605;322674;323089;323107;323201;324125;324140;324714;324947;325084;325712;326975;327057;327285;327292;327321;327332;327453;333997;334897;335191;335231;335339;335409;335573;335625;335716;335732;336257;33671…	ENSDARG00000000369;ENSDARG00000000853;ENSDARG00000001769;ENSDARG00000001788;ENSDARG00000001933;ENSDARG00000002071;ENSDARG00000002552;ENSDARG00000002760;ENSDARG00000003113;ENSDARG00000003446;ENSDARG00000003818;ENSDARG00000004015;ENSDARG00000004059;ENSDARG00000004176;ENSDARG00000004282;ENSDARG00000004433;ENSDARG00000004580;ENSDARG00000004635;ENSDARG00000004979;ENSDARG00000004988;ENSDARG00000005104;…
GO:0048878	chemical homeostasis	http://amigo.geneontology.org/amigo/term/GO:0048878	271	86	61.7438	1.39285	0.000376	0.008607	30468;58108;58153;64272;84703;114410;259257;260350;323003;327272;327588;334466;335625;337596;352944;360208;368686;378746;387000;387528;393940;394104;402806;402807;415107;415229;432387;445226;445508;449615;494489;550507;552928;553333;553489;556121;556485;556580;557494;557500;558502;558616;558687;561190;561209;561210;561406;561469;561787;561989;562640;562762;562826;563762;564500;565205;565492;56594…	ENSDARG00000000068;ENSDARG00000000241;ENSDARG00000000442;ENSDARG00000002840;ENSDARG00000004015;ENSDARG00000004726;ENSDARG00000007231;ENSDARG00000007788;ENSDARG00000008858;ENSDARG00000008982;ENSDARG00000009018;ENSDARG00000009311;ENSDARG00000010425;ENSDARG00000011473;ENSDARG00000012609;ENSDARG00000012684;ENSDARG00000012881;ENSDARG00000013240;ENSDARG00000013422;ENSDARG00000014098;ENSDARG00000014378;…
GO:0009260	ribonucleotide biosynthetic process	http://amigo.geneontology.org/amigo/term/GO:0009260	103	39	23.4672	1.66189	0.00038	0.008652	81541;192309;266992;321793;323107;327057;333997;335191;335716;335732;336957;338306;378963;393425;393668;393867;394151;406301;406367;406404;406590;406599;431724;436903;447836;541321;550502;557902;559447;559488;559659;562619;564379;570652;571355;571825;572733;100005763;100150304	ENSDARG00000001788;ENSDARG00000002071;ENSDARG00000004979;ENSDARG00000005423;ENSDARG00000005926;ENSDARG00000006074;ENSDARG00000006546;ENSDARG00000009447;ENSDARG00000013750;ENSDARG00000014179;ENSDARG00000014313;ENSDARG00000014588;ENSDARG00000017775;ENSDARG00000022213;ENSDARG00000025012;ENSDARG00000027495;ENSDARG00000029524;ENSDARG00000029952;ENSDARG00000032469;ENSDARG00000033832;ENSDARG00000037913;…
GO:0070848	response to growth factor	http://amigo.geneontology.org/amigo/term/GO:0070848	148	52	33.7199	1.54212	0.000396	0.008966	30113;30180;30185;30270;30573;30628;30632;58092;58118;65089;83496;114429;260350;266992;321756;321852;324931;334724;337298;353314;373126;394017;394163;402843;404040;431766;445318;474335;492508;493181;494455;544667;554230;555721;559723;560986;561659;561901;561963;562316;562533;563633;564395;566188;566470;566851;570926;571909;652982;692065;798441;100334210	ENSDARG00000002760;ENSDARG00000005510;ENSDARG00000007808;ENSDARG00000008034;ENSDARG00000010773;ENSDARG00000010785;ENSDARG00000010831;ENSDARG00000017321;ENSDARG00000018817;ENSDARG00000019371;ENSDARG00000021466;ENSDARG00000021582;ENSDARG00000026726;ENSDARG00000027199;ENSDARG00000029150;ENSDARG00000031761;ENSDARG00000031763;ENSDARG00000031915;ENSDARG00000032831;ENSDARG00000035521;ENSDARG00000035563;…
GO:0007420	brain development	http://amigo.geneontology.org/amigo/term/GO:0007420	294	92	66.984	1.37346	0.000407	0.009161	30128;30141;30164;30192;30212;30253;30308;30317;30321;30374;30386;30425;30452;30466;30598;30602;30632;30657;58118;58136;60639;65089;114412;114429;117507;117604;140616;140618;140746;245949;259257;260350;286784;321283;321756;322795;323011;323201;323919;324188;324913;327272;335625;335916;336712;336764;352944;368214;368249;368439;373081;378723;393417;393544;394017;394246;394249;404627;406651;415101;4…	ENSDARG00000000068;ENSDARG00000001220;ENSDARG00000002601;ENSDARG00000004015;ENSDARG00000004232;ENSDARG00000005454;ENSDARG00000006120;ENSDARG00000007808;ENSDARG00000008803;ENSDARG00000010160;ENSDARG00000010784;ENSDARG00000012763;ENSDARG00000013057;ENSDARG00000013076;ENSDARG00000013853;ENSDARG00000014690;ENSDARG00000016494;ENSDARG00000018124;ENSDARG00000018492;ENSDARG00000018817;ENSDARG00000019717;…
GO:0009152	purine ribonucleotide biosynthetic process	http://amigo.geneontology.org/amigo/term/GO:0009152	90	35	20.5053	1.70687	0.000415	0.009276	81541;192309;321793;323107;333997;335191;335716;335732;336957;338306;378963;393425;393668;393867;394151;406301;406367;406404;406590;406599;431724;436903;447836;550502;557902;559447;559488;559659;562619;564379;570652;571355;571825;572733;100150304	ENSDARG00000001788;ENSDARG00000002071;ENSDARG00000004979;ENSDARG00000005423;ENSDARG00000005926;ENSDARG00000006546;ENSDARG00000009447;ENSDARG00000013750;ENSDARG00000014179;ENSDARG00000014313;ENSDARG00000014588;ENSDARG00000017775;ENSDARG00000025012;ENSDARG00000027495;ENSDARG00000029524;ENSDARG00000029952;ENSDARG00000032469;ENSDARG00000033832;ENSDARG00000038075;ENSDARG00000039007;ENSDARG00000039914;…
GO:0000902	cell morphogenesis	http://amigo.geneontology.org/amigo/term/GO:0000902	347	106	79.0594	1.34076	0.000416	0.009276	30037;30147;30155;30157;30192;30194;30218;30230;30266;30267;30270;30452;30461;30737;58118;245949;266992;286784;323201;323919;324565;324910;326825;327510;334527;334724;336613;336933;352944;368229;368439;386787;393417;393757;403023;405399;405851;406586;406646;407656;407694;415107;436598;436682;445319;445393;447816;447829;494105;494493;503589;544658;550377;550405;550481;552928;553166;553266;553413;5…	ENSDARG00000001220;ENSDARG00000002587;ENSDARG00000003655;ENSDARG00000003811;ENSDARG00000003971;ENSDARG00000004023;ENSDARG00000004301;ENSDARG00000004372;ENSDARG00000004954;ENSDARG00000005479;ENSDARG00000006353;ENSDARG00000006636;ENSDARG00000008803;ENSDARG00000010717;ENSDARG00000010773;ENSDARG00000010784;ENSDARG00000011163;ENSDARG00000011334;ENSDARG00000011533;ENSDARG00000012763;ENSDARG00000012968;…
GO:0006006	glucose metabolic process	http://amigo.geneontology.org/amigo/term/GO:0006006	31	16	7.06294	2.26534	0.000428	0.009487	192309;282672;321575;322674;327285;334205;335231;393773;406367;436909;445118;447836;560297;563180;565237;566188	ENSDARG00000013721;ENSDARG00000014179;ENSDARG00000020364;ENSDARG00000021366;ENSDARG00000025012;ENSDARG00000029874;ENSDARG00000031616;ENSDARG00000036272;ENSDARG00000039914;ENSDARG00000044691;ENSDARG00000053691;ENSDARG00000056152;ENSDARG00000060745;ENSDARG00000070675;ENSDARG00000075008;ENSDARG00000078618
GO:0048675	axon extension	http://amigo.geneontology.org/amigo/term/GO:0048675	61	26	13.898	1.87077	0.000433	0.009538	30037;30147;30157;30192;30266;30267;324910;336613;352944;405851;406586;406646;407656;445319;544658;550377;556471;558742;561295;561659;563087;565658;570222;571290;791524;799945	ENSDARG00000003655;ENSDARG00000003971;ENSDARG00000004023;ENSDARG00000004954;ENSDARG00000011163;ENSDARG00000011334;ENSDARG00000011533;ENSDARG00000016156;ENSDARG00000017211;ENSDARG00000019235;ENSDARG00000021948;ENSDARG00000022531;ENSDARG00000024775;ENSDARG00000024933;ENSDARG00000036571;ENSDARG00000037116;ENSDARG00000039697;ENSDARG00000040920;ENSDARG00000042210;ENSDARG00000044345;ENSDARG00000055373;…
GO:0010975	regulation of neuron projection development	http://amigo.geneontology.org/amigo/term/GO:0010975	97	37	22.1002	1.6742	0.000449	0.009838	30037;30155;30192;30266;30267;259257;324910;335409;335625;352944;368439;405851;407656;436682;445319;494493;544658;550377;553166;553559;553573;556471;558742;561295;561433;561659;562247;563087;565658;566014;570207;570222;571290;777737;791194;799945;100002676	ENSDARG00000001220;ENSDARG00000002587;ENSDARG00000003811;ENSDARG00000004015;ENSDARG00000005479;ENSDARG00000011163;ENSDARG00000011334;ENSDARG00000011533;ENSDARG00000017211;ENSDARG00000019235;ENSDARG00000021948;ENSDARG00000022531;ENSDARG00000024775;ENSDARG00000024933;ENSDARG00000025428;ENSDARG00000027740;ENSDARG00000030367;ENSDARG00000030803;ENSDARG00000031720;ENSDARG00000032865;ENSDARG00000036571;…
GO:0030003	cellular cation homeostasis	http://amigo.geneontology.org/amigo/term/GO:0030003	170	58	38.7323	1.49746	0.000451	0.009838	30468;58108;58153;64272;84703;114410;259257;327588;334466;335625;352944;360208;368686;378746;393940;394104;402806;402807;432387;445226;494489;553333;553489;556485;557494;558502;558616;558687;561190;561209;561210;561406;561469;561787;561989;562640;562762;563762;564500;565205;565492;566075;566515;568448;568671;570745;571773;652982;767757;794649;100000959;100000981;100002086;100005700;100073342;1001…	ENSDARG00000000241;ENSDARG00000000442;ENSDARG00000002840;ENSDARG00000004015;ENSDARG00000007231;ENSDARG00000007788;ENSDARG00000008982;ENSDARG00000009311;ENSDARG00000010425;ENSDARG00000012609;ENSDARG00000012684;ENSDARG00000012881;ENSDARG00000013422;ENSDARG00000014098;ENSDARG00000015531;ENSDARG00000015551;ENSDARG00000015732;ENSDARG00000015790;ENSDARG00000018105;ENSDARG00000018228;ENSDARG00000021439;…
GO:0045332	phospholipid translocation	http://amigo.geneontology.org/amigo/term/GO:0045332	13	9	2.96188	3.03861	0.00047	0.010188	337397;431726;558924;563932;566530;567172;571658;767630;100003642	ENSDARG00000030236;ENSDARG00000042285;ENSDARG00000054122;ENSDARG00000061039;ENSDARG00000062964;ENSDARG00000063001;ENSDARG00000074635;ENSDARG00000076230;ENSDARG00000078887
GO:0045165	cell fate commitment	http://amigo.geneontology.org/amigo/term/GO:0045165	104	39	23.695	1.64591	0.000476	0.010264	30128;30147;30157;30245;30253;30256;30303;30308;30317;30425;30581;30598;30632;58146;64603;117509;140618;323473;323487;336266;338304;353314;394017;399483;405399;449615;449679;492508;494033;503728;550405;561831;563306;563427;564589;565677;566470;569420;100148840	ENSDARG00000002445;ENSDARG00000003971;ENSDARG00000004023;ENSDARG00000006120;ENSDARG00000006640;ENSDARG00000007682;ENSDARG00000007808;ENSDARG00000010831;ENSDARG00000010878;ENSDARG00000011818;ENSDARG00000013057;ENSDARG00000013441;ENSDARG00000015314;ENSDARG00000022858;ENSDARG00000024141;ENSDARG00000028148;ENSDARG00000031420;ENSDARG00000035984;ENSDARG00000037362;ENSDARG00000037889;ENSDARG00000038990;…
GO:1901293	nucleoside phosphate biosynthetic process	http://amigo.geneontology.org/amigo/term/GO:1901293	142	50	32.3528	1.54546	0.000479	0.010266	81540;81541;140620;192309;266992;321793;323107;327057;333997;335191;335716;335732;336257;336957;338306;378963;393425;393668;393867;394151;406301;406367;406404;406590;406599;431724;436903;436919;445492;447836;447919;492518;504040;541321;550502;553671;557902;559447;559488;559659;562619;564379;567734;570652;571355;571825;572733;100005763;100150304;100330160	ENSDARG00000001788;ENSDARG00000002071;ENSDARG00000003113;ENSDARG00000004580;ENSDARG00000004979;ENSDARG00000005423;ENSDARG00000005926;ENSDARG00000006074;ENSDARG00000006546;ENSDARG00000009447;ENSDARG00000013750;ENSDARG00000014179;ENSDARG00000014313;ENSDARG00000014588;ENSDARG00000015524;ENSDARG00000017023;ENSDARG00000017775;ENSDARG00000022213;ENSDARG00000025012;ENSDARG00000027495;ENSDARG00000029524;…
GO:0072521	purine-containing compound metabolic process	http://amigo.geneontology.org/amigo/term/GO:0072521	192	64	43.7447	1.46304	0.000484	0.010285	30572;81541;140620;192309;259257;317746;321793;323107;326975;333997;335191;335625;335716;335732;336957;338306;378963;393425;393668;393700;393720;393781;393829;393867;393884;394151;406301;406367;406404;406413;406590;406599;415216;431724;436604;436768;436903;436919;445042;445500;447836;447910;550502;554154;555470;557902;559447;559488;559659;559670;562619;564379;566723;569482;570457;570652;571355;57…	ENSDARG00000001788;ENSDARG00000002071;ENSDARG00000003113;ENSDARG00000004015;ENSDARG00000004979;ENSDARG00000005423;ENSDARG00000005926;ENSDARG00000006546;ENSDARG00000007024;ENSDARG00000009447;ENSDARG00000010113;ENSDARG00000011146;ENSDARG00000013044;ENSDARG00000013750;ENSDARG00000014179;ENSDARG00000014313;ENSDARG00000014588;ENSDARG00000015524;ENSDARG00000016721;ENSDARG00000017775;ENSDARG00000020054;…
GO:0090100	positive regulation of transmembrane receptor protein serine/threonine kinase signaling pathway	http://amigo.geneontology.org/amigo/term/GO:0090100	37	18	8.42996	2.13524	0.000485	0.010285	30072;30180;30573;30632;321852;337298;402843;406247;474335;559723;561901;561963;562533;563003;566470;570926;798441;100334210	ENSDARG00000002760;ENSDARG00000005510;ENSDARG00000010785;ENSDARG00000012671;ENSDARG00000029150;ENSDARG00000035521;ENSDARG00000035677;ENSDARG00000037429;ENSDARG00000038428;ENSDARG00000041430;ENSDARG00000044924;ENSDARG00000053479;ENSDARG00000061769;ENSDARG00000069133;ENSDARG00000071879;ENSDARG00000074597;ENSDARG00000091563;ENSDARG00000095378
GO:1901566	organonitrogen compound biosynthetic process	http://amigo.geneontology.org/amigo/term/GO:1901566	744	207	169.511	1.22116	0.000494	0.010398	30158;30722;58153;64607;79378;81540;81541;114420;114426;116991;140620;192299;192309;192334;195819;260350;266799;266992;321218;321793;321928;322605;322614;323003;323107;323305;323632;324052;324407;324468;324940;324947;325102;325618;326961;327057;327197;327329;327512;327601;333941;333997;334471;335191;335716;335732;335863;336168;336257;336498;336526;336568;336613;336687;336712;336713;336719;336727;…	ENSDARG00000000241;ENSDARG00000001788;ENSDARG00000001873;ENSDARG00000001939;ENSDARG00000002071;ENSDARG00000002264;ENSDARG00000003113;ENSDARG00000003693;ENSDARG00000003829;ENSDARG00000004115;ENSDARG00000004580;ENSDARG00000004724;ENSDARG00000004726;ENSDARG00000004979;ENSDARG00000005355;ENSDARG00000005423;ENSDARG00000005561;ENSDARG00000005926;ENSDARG00000006074;ENSDARG00000006546;ENSDARG00000007065;…
GO:0050768	negative regulation of neurogenesis	http://amigo.geneontology.org/amigo/term/GO:0050768	49	22	11.164	1.97062	0.000495	0.010398	30037;30158;30266;30267;30493;30568;140616;259257;266599;324910;335409;335625;544658;550377;556471;558742;561295;563087;565658;571290;664761;799945	ENSDARG00000004015;ENSDARG00000011163;ENSDARG00000011533;ENSDARG00000013125;ENSDARG00000019235;ENSDARG00000021948;ENSDARG00000024775;ENSDARG00000025428;ENSDARG00000027740;ENSDARG00000036571;ENSDARG00000037879;ENSDARG00000040764;ENSDARG00000040920;ENSDARG00000042210;ENSDARG00000045131;ENSDARG00000055283;ENSDARG00000055373;ENSDARG00000058821;ENSDARG00000061471;ENSDARG00000062352;ENSDARG00000077467;…
GO:0030031	cell projection assembly	http://amigo.geneontology.org/amigo/term/GO:0030031	225	73	51.2633	1.42402	0.000498	0.01041	30425;114429;117507;245949;259187;286784;317678;321033;321496;321590;322106;327510;334897;335339;336613;336681;393332;393358;393452;393572;393852;402910;406281;406529;407656;407694;414929;432389;445210;447821;447829;450041;492516;494105;503590;550481;553166;553729;554123;555705;557752;558005;558275;558920;559010;561411;561589;561894;562344;562601;562949;564555;565515;566474;566522;567365;568267;5…	ENSDARG00000002344;ENSDARG00000002587;ENSDARG00000003695;ENSDARG00000004372;ENSDARG00000004436;ENSDARG00000005092;ENSDARG00000005251;ENSDARG00000005704;ENSDARG00000006196;ENSDARG00000006981;ENSDARG00000007869;ENSDARG00000008370;ENSDARG00000009336;ENSDARG00000009693;ENSDARG00000010300;ENSDARG00000011693;ENSDARG00000012763;ENSDARG00000012968;ENSDARG00000013575;ENSDARG00000016016;ENSDARG00000017355;…
GO:0031101	fin regeneration	http://amigo.geneontology.org/amigo/term/GO:0031101	43	20	9.79699	2.04144	0.000504	0.010464	30072;30158;30236;30332;30449;30511;260350;282676;322126;322129;334724;335309;352944;378723;386701;406529;406586;493635;561411;563644	ENSDARG00000003695;ENSDARG00000008886;ENSDARG00000012671;ENSDARG00000013623;ENSDARG00000015208;ENSDARG00000016156;ENSDARG00000019949;ENSDARG00000026726;ENSDARG00000036987;ENSDARG00000037116;ENSDARG00000037879;ENSDARG00000037997;ENSDARG00000041799;ENSDARG00000056160;ENSDARG00000056929;ENSDARG00000060682;ENSDARG00000068401;ENSDARG00000070913;ENSDARG00000089769;ENSDARG00000095019
GO:0022604	regulation of cell morphogenesis	http://amigo.geneontology.org/amigo/term/GO:0022604	132	47	30.0745	1.56279	0.000526	0.010873	30037;30192;30194;30266;30267;324910;327510;334724;336613;336933;352944;368439;405851;407656;407694;415107;436682;445319;445393;447829;494493;544658;550377;550481;552928;553413;556471;557062;558275;558742;558920;561295;561433;561659;562804;563087;565658;570222;571290;777623;777737;791998;793882;799945;100002938;100005849;100007808	ENSDARG00000001220;ENSDARG00000003811;ENSDARG00000004301;ENSDARG00000004372;ENSDARG00000010784;ENSDARG00000011163;ENSDARG00000011334;ENSDARG00000011533;ENSDARG00000012968;ENSDARG00000017211;ENSDARG00000019235;ENSDARG00000021948;ENSDARG00000022531;ENSDARG00000023724;ENSDARG00000024775;ENSDARG00000024933;ENSDARG00000025953;ENSDARG00000026531;ENSDARG00000026726;ENSDARG00000030367;ENSDARG00000031720;…
GO:0046034	ATP metabolic process	http://amigo.geneontology.org/amigo/term/GO:0046034	91	35	20.7332	1.68812	0.000529	0.01088	81541;192309;259257;321793;323107;326975;335191;335625;336957;378963;393668;393700;393720;393781;393829;393884;394151;406301;406367;406413;406590;406599;436768;436903;445042;445500;447836;554154;559447;559659;564379;566723;569482;572733;573021	ENSDARG00000001788;ENSDARG00000004015;ENSDARG00000005423;ENSDARG00000005926;ENSDARG00000006546;ENSDARG00000009447;ENSDARG00000010113;ENSDARG00000011146;ENSDARG00000013044;ENSDARG00000013750;ENSDARG00000014179;ENSDARG00000014313;ENSDARG00000016721;ENSDARG00000017775;ENSDARG00000025012;ENSDARG00000027740;ENSDARG00000029064;ENSDARG00000030139;ENSDARG00000032970;ENSDARG00000036684;ENSDARG00000037259;…
GO:0060840	artery development	http://amigo.geneontology.org/amigo/term/GO:0060840	26	14	5.92376	2.36336	0.00056	0.011465	30120;30266;30480;30629;30766;58146;394203;445473;445508;558148;558920;562533;563306;797246	ENSDARG00000002336;ENSDARG00000011473;ENSDARG00000013441;ENSDARG00000019235;ENSDARG00000019930;ENSDARG00000020957;ENSDARG00000030125;ENSDARG00000036869;ENSDARG00000044016;ENSDARG00000052091;ENSDARG00000058598;ENSDARG00000059327;ENSDARG00000061769;ENSDARG00000061923
GO:0006163	purine nucleotide metabolic process	http://amigo.geneontology.org/amigo/term/GO:0006163	175	59	39.8715	1.47975	0.000572	0.011638	30572;81541;140620;192309;259257;317746;321793;323107;326975;333997;335191;335625;335716;335732;336957;338306;378963;393425;393668;393700;393720;393781;393829;393867;393884;394151;406301;406367;406404;406413;406590;406599;415216;431724;436768;436903;445042;445500;447836;447910;550502;554154;555470;557902;559447;559488;559659;559670;562619;564379;566723;569482;570652;571355;571825;572733;573021;10…	ENSDARG00000001788;ENSDARG00000002071;ENSDARG00000004015;ENSDARG00000004979;ENSDARG00000005423;ENSDARG00000005926;ENSDARG00000006546;ENSDARG00000009447;ENSDARG00000010113;ENSDARG00000011146;ENSDARG00000013044;ENSDARG00000013750;ENSDARG00000014179;ENSDARG00000014313;ENSDARG00000014588;ENSDARG00000015524;ENSDARG00000016721;ENSDARG00000017775;ENSDARG00000025012;ENSDARG00000027495;ENSDARG00000027740;…
GO:0048739	cardiac muscle fiber development	http://amigo.geneontology.org/amigo/term/GO:0048739	11	8	2.50621	3.19208	0.000605	0.012245	321053;334269;393530;407613;541504;556489;558671;565032	ENSDARG00000003081;ENSDARG00000005526;ENSDARG00000011615;ENSDARG00000021184;ENSDARG00000058799;ENSDARG00000061249;ENSDARG00000075433;ENSDARG00000079327
GO:0010677	negative regulation of cellular carbohydrate metabolic process	http://amigo.geneontology.org/amigo/term/GO:0010677	5	5	1.13918	4.3891	0.000612	0.012268	321575;322674;334205;393773;566188	ENSDARG00000053691;ENSDARG00000056152;ENSDARG00000070675;ENSDARG00000075008;ENSDARG00000078618
GO:0045912	negative regulation of carbohydrate metabolic process	http://amigo.geneontology.org/amigo/term/GO:0045912	5	5	1.13918	4.3891	0.000612	0.012268	321575;322674;334205;393773;566188	ENSDARG00000053691;ENSDARG00000056152;ENSDARG00000070675;ENSDARG00000075008;ENSDARG00000078618
GO:0055006	cardiac cell development	http://amigo.geneontology.org/amigo/term/GO:0055006	29	15	6.60727	2.27023	0.000628	0.012512	30616;30632;321053;334269;393530;407613;541504;554036;556489;558671;565032;569027;724004;791194;798771	ENSDARG00000003081;ENSDARG00000005526;ENSDARG00000009341;ENSDARG00000009418;ENSDARG00000011615;ENSDARG00000021184;ENSDARG00000041430;ENSDARG00000056029;ENSDARG00000058799;ENSDARG00000060002;ENSDARG00000061249;ENSDARG00000075433;ENSDARG00000079327;ENSDARG00000079564;ENSDARG00000091253
GO:0006873	cellular ion homeostasis	http://amigo.geneontology.org/amigo/term/GO:0006873	172	58	39.1879	1.48005	0.00063	0.012512	30468;58108;58153;64272;84703;114410;259257;327588;334466;335625;352944;360208;368686;378746;393940;394104;402806;402807;432387;445226;494489;553333;553489;556485;557494;558502;558616;558687;561190;561209;561210;561406;561469;561787;561989;562640;562762;563762;564500;565205;565492;566075;566515;568448;568671;570745;571773;652982;767757;794649;100000959;100000981;100002086;100005700;100073342;1001…	ENSDARG00000000241;ENSDARG00000000442;ENSDARG00000002840;ENSDARG00000004015;ENSDARG00000007231;ENSDARG00000007788;ENSDARG00000008982;ENSDARG00000009311;ENSDARG00000010425;ENSDARG00000012609;ENSDARG00000012684;ENSDARG00000012881;ENSDARG00000013422;ENSDARG00000014098;ENSDARG00000015531;ENSDARG00000015551;ENSDARG00000015732;ENSDARG00000015790;ENSDARG00000018105;ENSDARG00000018228;ENSDARG00000021439;…
GO:0051128	regulation of cellular component organization	http://amigo.geneontology.org/amigo/term/GO:0051128	490	142	111.64	1.27195	0.000645	0.012737	30037;30155;30192;30194;30266;30267;30374;30441;58040;114429;259257;321449;321585;321618;321947;324910;326825;327510;334724;335409;335625;336613;336933;352944;368439;386707;393332;393360;393572;393941;393973;399488;403033;403039;404208;404210;405851;406389;406464;406529;406546;406695;406710;407656;407694;407699;415107;431766;436682;436865;445285;445319;445393;445478;445498;447829;449651;494101;49…	ENSDARG00000001220;ENSDARG00000002255;ENSDARG00000002587;ENSDARG00000003695;ENSDARG00000003811;ENSDARG00000004015;ENSDARG00000004301;ENSDARG00000004372;ENSDARG00000004472;ENSDARG00000005479;ENSDARG00000005704;ENSDARG00000006385;ENSDARG00000007141;ENSDARG00000007196;ENSDARG00000007734;ENSDARG00000008388;ENSDARG00000009740;ENSDARG00000010300;ENSDARG00000010784;ENSDARG00000011163;ENSDARG00000011334;…
GO:0030855	epithelial cell differentiation	http://amigo.geneontology.org/amigo/term/GO:0030855	144	50	32.8085	1.52399	0.000691	0.013576	30120;30147;30169;30245;30303;30425;30466;30581;30657;30766;58146;60639;117507;323201;323882;324942;334395;334724;335409;335616;378440;386787;394141;402941;402999;405399;406559;415134;447816;449615;450059;474335;494105;552928;554360;556580;557046;558148;559725;561589;562517;563030;563306;565194;565873;568518;664687;724006;751093;796128	ENSDARG00000002336;ENSDARG00000004023;ENSDARG00000006353;ENSDARG00000006921;ENSDARG00000008803;ENSDARG00000011618;ENSDARG00000013441;ENSDARG00000014091;ENSDARG00000017882;ENSDARG00000018109;ENSDARG00000019566;ENSDARG00000019930;ENSDARG00000021225;ENSDARG00000025091;ENSDARG00000025428;ENSDARG00000026726;ENSDARG00000028148;ENSDARG00000031388;ENSDARG00000031420;ENSDARG00000034568;ENSDARG00000035648;…
GO:0010976	positive regulation of neuron projection development	http://amigo.geneontology.org/amigo/term/GO:0010976	35	17	7.97429	2.13185	0.000709	0.013868	30037;30155;259257;335625;352944;405851;407656;494493;553559;553573;561433;561659;562247;566014;570207;570222;100002676	ENSDARG00000003811;ENSDARG00000004015;ENSDARG00000005479;ENSDARG00000017211;ENSDARG00000021948;ENSDARG00000024933;ENSDARG00000027740;ENSDARG00000030367;ENSDARG00000030803;ENSDARG00000032865;ENSDARG00000037116;ENSDARG00000039697;ENSDARG00000059804;ENSDARG00000059835;ENSDARG00000075141;ENSDARG00000076140;ENSDARG00000077080
GO:0070588	calcium ion transmembrane transport	http://amigo.geneontology.org/amigo/term/GO:0070588	79	31	17.9991	1.72231	0.000726	0.014035	114410;322126;327396;378746;393940;432387;436925;445226;494489;548335;553333;555612;556485;558502;558687;561190;561195;561209;561210;562640;565205;565492;566671;568671;570745;767757;794807;100000981;100005700;100147894;100334881	ENSDARG00000002167;ENSDARG00000002840;ENSDARG00000007231;ENSDARG00000007788;ENSDARG00000008982;ENSDARG00000009939;ENSDARG00000011515;ENSDARG00000012684;ENSDARG00000013623;ENSDARG00000014098;ENSDARG00000015732;ENSDARG00000018105;ENSDARG00000018228;ENSDARG00000028625;ENSDARG00000029439;ENSDARG00000035148;ENSDARG00000035458;ENSDARG00000036383;ENSDARG00000036670;ENSDARG00000038716;ENSDARG00000038826;…
GO:0010959	regulation of metal ion transport	http://amigo.geneontology.org/amigo/term/GO:0010959	44	20	10.0248	1.99505	0.000728	0.014035	81581;114410;259257;327396;335625;393517;436925;445226;555567;563935;565492;566188;692293;767757;794240;795653;100001532;100005700;100318736;100334881	ENSDARG00000002167;ENSDARG00000004015;ENSDARG00000006859;ENSDARG00000008982;ENSDARG00000009544;ENSDARG00000018105;ENSDARG00000027740;ENSDARG00000031203;ENSDARG00000036670;ENSDARG00000038716;ENSDARG00000052011;ENSDARG00000061560;ENSDARG00000062359;ENSDARG00000068246;ENSDARG00000068257;ENSDARG00000070170;ENSDARG00000074867;ENSDARG00000078247;ENSDARG00000078618;ENSDARG00000078992
GO:0030097	hemopoiesis	http://amigo.geneontology.org/amigo/term/GO:0030097	280	87	63.7943	1.36376	0.00074	0.014191	30104;30120;30216;30236;30324;30332;30480;30482;30590;30628;30744;30766;57936;58040;58092;58153;64607;65238;84703;140815;192299;321575;321793;322129;323115;325618;327372;334724;336266;336687;336719;337155;387000;387290;393421;393650;393806;394104;394194;406404;406487;415205;415229;436711;436760;436895;445318;445398;446117;450011;474335;497617;550507;553266;555766;556121;557048;558193;558368;56033…	ENSDARG00000000241;ENSDARG00000002336;ENSDARG00000004427;ENSDARG00000004537;ENSDARG00000005150;ENSDARG00000005926;ENSDARG00000006527;ENSDARG00000006560;ENSDARG00000007869;ENSDARG00000010244;ENSDARG00000010252;ENSDARG00000011818;ENSDARG00000012881;ENSDARG00000013834;ENSDARG00000015128;ENSDARG00000015208;ENSDARG00000017400;ENSDARG00000017444;ENSDARG00000017665;ENSDARG00000017821;ENSDARG00000018334;…
GO:0003007	heart morphogenesis	http://amigo.geneontology.org/amigo/term/GO:0003007	141	49	32.125	1.52529	0.000761	0.014454	30113;30194;30253;30418;30482;30654;30766;57936;58136;171094;171478;245946;260350;321053;324407;326825;334269;334613;335134;368206;368249;387533;393530;393940;399646;405869;432387;436729;494105;541504;550456;554036;555766;556489;557911;558333;558671;561411;561606;562601;563892;565032;566557;566851;569471;569564;768303;793666;798771	ENSDARG00000002213;ENSDARG00000003081;ENSDARG00000005150;ENSDARG00000005526;ENSDARG00000006120;ENSDARG00000006526;ENSDARG00000008034;ENSDARG00000009418;ENSDARG00000011615;ENSDARG00000012591;ENSDARG00000014098;ENSDARG00000017803;ENSDARG00000017821;ENSDARG00000019717;ENSDARG00000019930;ENSDARG00000020395;ENSDARG00000021889;ENSDARG00000023290;ENSDARG00000026531;ENSDARG00000029439;ENSDARG00000031891;…
GO:0009165	nucleotide biosynthetic process	http://amigo.geneontology.org/amigo/term/GO:0009165	141	49	32.125	1.52529	0.000761	0.014454	81540;81541;140620;192309;266992;321793;323107;327057;333997;335191;335716;335732;336257;336957;338306;378963;393425;393668;393867;394151;406301;406367;406404;406590;406599;431724;436903;445492;447836;447919;492518;504040;541321;550502;553671;557902;559447;559488;559659;562619;564379;567734;570652;571355;571825;572733;100005763;100150304;100330160	ENSDARG00000001788;ENSDARG00000002071;ENSDARG00000004580;ENSDARG00000004979;ENSDARG00000005423;ENSDARG00000005926;ENSDARG00000006074;ENSDARG00000006546;ENSDARG00000009447;ENSDARG00000013750;ENSDARG00000014179;ENSDARG00000014313;ENSDARG00000014588;ENSDARG00000015524;ENSDARG00000017023;ENSDARG00000017775;ENSDARG00000022213;ENSDARG00000025012;ENSDARG00000027495;ENSDARG00000029524;ENSDARG00000029952;…
GO:0043255	regulation of carbohydrate biosynthetic process	http://amigo.geneontology.org/amigo/term/GO:0043255	7	6	1.59486	3.76209	0.000784	0.014562	30629;321575;322674;334205;393773;566188	ENSDARG00000020957;ENSDARG00000053691;ENSDARG00000056152;ENSDARG00000070675;ENSDARG00000075008;ENSDARG00000078618
GO:0046940	nucleoside monophosphate phosphorylation	http://amigo.geneontology.org/amigo/term/GO:0046940	7	6	1.59486	3.76209	0.000784	0.014562	321793;406404;406590;504040;553671;567734	ENSDARG00000005926;ENSDARG00000006546;ENSDARG00000017023;ENSDARG00000030961;ENSDARG00000052103;ENSDARG00000058226
GO:0015813	L-glutamate transmembrane transport	http://amigo.geneontology.org/amigo/term/GO:0015813	7	6	1.59486	3.76209	0.000784	0.014562	406717;445054;494492;563467;568740;100149756	ENSDARG00000001127;ENSDARG00000013749;ENSDARG00000020893;ENSDARG00000041150;ENSDARG00000057728;ENSDARG00000070717
GO:1990138	neuron projection extension	http://amigo.geneontology.org/amigo/term/GO:1990138	63	26	14.3537	1.81138	0.000784	0.014562	30037;30147;30157;30192;30266;30267;324910;336613;352944;405851;406586;406646;407656;445319;544658;550377;556471;558742;561295;561659;563087;565658;570222;571290;791524;799945	ENSDARG00000003655;ENSDARG00000003971;ENSDARG00000004023;ENSDARG00000004954;ENSDARG00000011163;ENSDARG00000011334;ENSDARG00000011533;ENSDARG00000016156;ENSDARG00000017211;ENSDARG00000019235;ENSDARG00000021948;ENSDARG00000022531;ENSDARG00000024775;ENSDARG00000024933;ENSDARG00000036571;ENSDARG00000037116;ENSDARG00000039697;ENSDARG00000040920;ENSDARG00000042210;ENSDARG00000044345;ENSDARG00000055373;…
GO:0002520	immune system development	http://amigo.geneontology.org/amigo/term/GO:0002520	292	90	66.5284	1.35281	0.000805	0.014882	30104;30120;30216;30236;30324;30332;30480;30482;30590;30628;30744;30766;57936;58040;58092;58153;64607;65238;84703;140815;192299;321575;321793;322129;323115;325618;327372;334724;336266;336687;336719;337155;368206;387000;387290;393421;393650;393806;394104;394194;404050;406404;406487;415205;415229;436711;436760;436895;445318;445398;446117;450011;474335;497617;550507;553266;555766;556121;557048;55814…	ENSDARG00000000241;ENSDARG00000002336;ENSDARG00000004427;ENSDARG00000004537;ENSDARG00000005150;ENSDARG00000005926;ENSDARG00000006527;ENSDARG00000006560;ENSDARG00000007869;ENSDARG00000010244;ENSDARG00000010252;ENSDARG00000011818;ENSDARG00000012881;ENSDARG00000013834;ENSDARG00000015128;ENSDARG00000015208;ENSDARG00000017400;ENSDARG00000017444;ENSDARG00000017665;ENSDARG00000017821;ENSDARG00000018334;…
GO:0001654	eye development	http://amigo.geneontology.org/amigo/term/GO:0001654	255	80	58.0984	1.37697	0.000866	0.015785	30164;30169;30194;30253;30274;30332;30364;30425;30461;30568;30572;30581;30602;58123;58136;60639;81540;114412;114426;114429;117234;117507;140618;140746;140818;192336;245949;259257;266599;266640;266992;321724;323003;323201;323445;324125;324407;324913;335409;335625;368249;373081;378723;386707;386787;387533;393572;393643;393707;394017;394127;394141;402843;402941;404627;406246;406285;407652;414929;415…	ENSDARG00000001769;ENSDARG00000002601;ENSDARG00000004015;ENSDARG00000004726;ENSDARG00000006120;ENSDARG00000006353;ENSDARG00000007377;ENSDARG00000007808;ENSDARG00000008433;ENSDARG00000008540;ENSDARG00000008803;ENSDARG00000008818;ENSDARG00000009693;ENSDARG00000010300;ENSDARG00000010816;ENSDARG00000011312;ENSDARG00000011404;ENSDARG00000013125;ENSDARG00000013853;ENSDARG00000015266;ENSDARG00000018492;…
GO:0150063	visual system development	http://amigo.geneontology.org/amigo/term/GO:0150063	255	80	58.0984	1.37697	0.000866	0.015785	30164;30169;30194;30253;30274;30332;30364;30425;30461;30568;30572;30581;30602;58123;58136;60639;81540;114412;114426;114429;117234;117507;140618;140746;140818;192336;245949;259257;266599;266640;266992;321724;323003;323201;323445;324125;324407;324913;335409;335625;368249;373081;378723;386707;386787;387533;393572;393643;393707;394017;394127;394141;402843;402941;404627;406246;406285;407652;414929;415…	ENSDARG00000001769;ENSDARG00000002601;ENSDARG00000004015;ENSDARG00000004726;ENSDARG00000006120;ENSDARG00000006353;ENSDARG00000007377;ENSDARG00000007808;ENSDARG00000008433;ENSDARG00000008540;ENSDARG00000008803;ENSDARG00000008818;ENSDARG00000009693;ENSDARG00000010300;ENSDARG00000010816;ENSDARG00000011312;ENSDARG00000011404;ENSDARG00000013125;ENSDARG00000013853;ENSDARG00000015266;ENSDARG00000018492;…
GO:0048534	hematopoietic or lymphoid organ development	http://amigo.geneontology.org/amigo/term/GO:0048534	289	89	65.8449	1.35166	0.000884	0.016044	30104;30120;30216;30236;30324;30332;30480;30482;30590;30628;30744;30766;57936;58040;58092;58153;64607;65238;84703;140815;192299;321575;321793;322129;323115;325618;327372;334724;336266;336687;336719;337155;368206;387000;387290;393421;393650;393806;394104;394194;406404;406487;415205;415229;436711;436760;436895;445318;445398;446117;450011;474335;497617;550507;553266;555766;556121;557048;558148;55819…	ENSDARG00000000241;ENSDARG00000002336;ENSDARG00000004427;ENSDARG00000004537;ENSDARG00000005150;ENSDARG00000005926;ENSDARG00000006527;ENSDARG00000006560;ENSDARG00000007869;ENSDARG00000010244;ENSDARG00000010252;ENSDARG00000011818;ENSDARG00000012881;ENSDARG00000013834;ENSDARG00000015128;ENSDARG00000015208;ENSDARG00000017400;ENSDARG00000017444;ENSDARG00000017665;ENSDARG00000017821;ENSDARG00000018334;…
GO:0008219	cell death	http://amigo.geneontology.org/amigo/term/GO:0008219	373	111	84.9832	1.30614	0.00089	0.016085	30072;30129;30180;30256;30270;30511;30590;30632;58100;58118;58130;58131;259257;282676;321449;321575;323563;324125;324140;324152;326055;327239;334724;335309;335409;335616;335625;368214;368221;368404;368910;373118;386707;393322;393707;393956;394197;402810;403033;404627;405851;405869;406243;406247;406837;414929;415229;436609;436653;446117;447819;447821;449994;450046;492357;494479;497613;497629;54150…	ENSDARG00000000804;ENSDARG00000001733;ENSDARG00000002264;ENSDARG00000002760;ENSDARG00000004015;ENSDARG00000004635;ENSDARG00000005510;ENSDARG00000006094;ENSDARG00000006196;ENSDARG00000007231;ENSDARG00000008886;ENSDARG00000009142;ENSDARG00000010756;ENSDARG00000011312;ENSDARG00000011404;ENSDARG00000012325;ENSDARG00000012591;ENSDARG00000012640;ENSDARG00000012671;ENSDARG00000013397;ENSDARG00000013777;…
GO:0045595	regulation of cell differentiation	http://amigo.geneontology.org/amigo/term/GO:0045595	312	95	71.0851	1.33643	0.000912	0.016224	30037;30113;30155;30158;30185;30192;30194;30212;30266;30267;30270;30466;30480;30493;30568;30598;30632;30732;30766;58118;58146;117509;140616;140746;259257;266599;323473;323487;324910;334724;335134;335409;335625;335916;336266;352944;353314;368439;393650;404208;405851;405870;406710;407656;407985;415134;436682;436895;445319;447800;450059;492508;492520;494493;541423;544658;550377;553166;553559;553573;…	ENSDARG00000001220;ENSDARG00000002445;ENSDARG00000002587;ENSDARG00000002601;ENSDARG00000003811;ENSDARG00000004015;ENSDARG00000004227;ENSDARG00000004714;ENSDARG00000005479;ENSDARG00000005485;ENSDARG00000006560;ENSDARG00000008034;ENSDARG00000010831;ENSDARG00000011163;ENSDARG00000011334;ENSDARG00000011533;ENSDARG00000013125;ENSDARG00000013441;ENSDARG00000014091;ENSDARG00000014420;ENSDARG00000015314;…
GO:0048640	negative regulation of developmental growth	http://amigo.geneontology.org/amigo/term/GO:0048640	27	14	6.1516	2.27583	0.000921	0.016224	30037;30266;30267;324910;544658;550377;556471;558742;561295;563087;565658;571290;794176;799945	ENSDARG00000011163;ENSDARG00000011533;ENSDARG00000019235;ENSDARG00000021948;ENSDARG00000024775;ENSDARG00000036571;ENSDARG00000040920;ENSDARG00000042210;ENSDARG00000052470;ENSDARG00000055373;ENSDARG00000058821;ENSDARG00000061471;ENSDARG00000062352;ENSDARG00000078707
GO:0030336	negative regulation of cell migration	http://amigo.geneontology.org/amigo/term/GO:0030336	27	14	6.1516	2.27583	0.000921	0.016224	337298;352944;393416;447816;447904;492508;550477;559725;560606;560885;561231;561567;570262;795670	ENSDARG00000007461;ENSDARG00000010831;ENSDARG00000015003;ENSDARG00000023920;ENSDARG00000037116;ENSDARG00000038428;ENSDARG00000039265;ENSDARG00000040910;ENSDARG00000041085;ENSDARG00000041869;ENSDARG00000044601;ENSDARG00000060309;ENSDARG00000061265;ENSDARG00000078778
GO:2000146	negative regulation of cell motility	http://amigo.geneontology.org/amigo/term/GO:2000146	27	14	6.1516	2.27583	0.000921	0.016224	337298;352944;393416;447816;447904;492508;550477;559725;560606;560885;561231;561567;570262;795670	ENSDARG00000007461;ENSDARG00000010831;ENSDARG00000015003;ENSDARG00000023920;ENSDARG00000037116;ENSDARG00000038428;ENSDARG00000039265;ENSDARG00000040910;ENSDARG00000041085;ENSDARG00000041869;ENSDARG00000044601;ENSDARG00000060309;ENSDARG00000061265;ENSDARG00000078778
GO:0010721	negative regulation of cell development	http://amigo.geneontology.org/amigo/term/GO:0010721	54	23	12.3032	1.86943	0.000922	0.016224	30037;30158;30266;30267;30493;30568;140616;259257;266599;324910;335409;335625;544658;550377;556471;558742;561295;563087;565658;571290;664761;799945;100286814	ENSDARG00000004015;ENSDARG00000011163;ENSDARG00000011533;ENSDARG00000013125;ENSDARG00000019235;ENSDARG00000021948;ENSDARG00000024775;ENSDARG00000025428;ENSDARG00000027740;ENSDARG00000036571;ENSDARG00000037879;ENSDARG00000040764;ENSDARG00000040920;ENSDARG00000042210;ENSDARG00000045131;ENSDARG00000055283;ENSDARG00000055373;ENSDARG00000058821;ENSDARG00000061471;ENSDARG00000062352;ENSDARG00000077467;…
GO:0007015	actin filament organization	http://amigo.geneontology.org/amigo/term/GO:0007015	160	54	36.4539	1.48132	0.000931	0.016308	30324;30441;58040;245949;321033;321053;321496;326825;327510;334269;334527;336933;352916;373076;393530;403001;407656;407694;436598;445393;447829;503589;541478;541504;550477;550481;553166;553413;553415;556489;558275;558671;560400;562804;563056;563843;565032;566188;566432;568573;569027;569564;570147;570314;571331;724004;777623;793321;795335;100000938;100002938;100005849;100007808;100286814	ENSDARG00000002587;ENSDARG00000003081;ENSDARG00000004301;ENSDARG00000004372;ENSDARG00000005162;ENSDARG00000005526;ENSDARG00000006775;ENSDARG00000007219;ENSDARG00000009336;ENSDARG00000009341;ENSDARG00000010784;ENSDARG00000011615;ENSDARG00000011809;ENSDARG00000012729;ENSDARG00000012968;ENSDARG00000014106;ENSDARG00000016350;ENSDARG00000016868;ENSDARG00000020395;ENSDARG00000020890;ENSDARG00000021124;…
GO:0051962	positive regulation of nervous system development	http://amigo.geneontology.org/amigo/term/GO:0051962	67	27	15.2651	1.76874	0.000971	0.016929	30037;30155;30466;30568;259257;323473;323487;335625;352944;405851;407656;407985;447800;494493;553559;553573;561433;561659;562247;566014;566367;570207;570222;777737;100002676;100330048;100535350	ENSDARG00000002445;ENSDARG00000003811;ENSDARG00000004015;ENSDARG00000004714;ENSDARG00000005479;ENSDARG00000013125;ENSDARG00000014792;ENSDARG00000015314;ENSDARG00000017211;ENSDARG00000021948;ENSDARG00000024933;ENSDARG00000027740;ENSDARG00000030367;ENSDARG00000030803;ENSDARG00000031720;ENSDARG00000032865;ENSDARG00000037116;ENSDARG00000038386;ENSDARG00000039697;ENSDARG00000059804;ENSDARG00000059835;…
GO:0045926	negative regulation of growth	http://amigo.geneontology.org/amigo/term/GO:0045926	30	15	6.83511	2.19455	0.000993	0.017195	30037;30266;30267;324910;544658;550377;556471;558742;561295;563087;565658;571290;794176;798441;799945	ENSDARG00000011163;ENSDARG00000011533;ENSDARG00000019235;ENSDARG00000021948;ENSDARG00000024775;ENSDARG00000036571;ENSDARG00000040920;ENSDARG00000042210;ENSDARG00000052470;ENSDARG00000055373;ENSDARG00000058821;ENSDARG00000061471;ENSDARG00000062352;ENSDARG00000069133;ENSDARG00000078707
GO:0072522	purine-containing compound biosynthetic process	http://amigo.geneontology.org/amigo/term/GO:0072522	104	38	23.695	1.60371	0.000995	0.017195	81541;140620;192309;321793;323107;333997;335191;335716;335732;336957;338306;378963;393425;393668;393867;394151;406301;406367;406404;406590;406599;431724;436903;436919;447836;550502;557902;559447;559488;559659;562619;564379;570652;571355;571825;572733;792097;100150304	ENSDARG00000001788;ENSDARG00000002071;ENSDARG00000003113;ENSDARG00000004979;ENSDARG00000005423;ENSDARG00000005926;ENSDARG00000006546;ENSDARG00000009447;ENSDARG00000013750;ENSDARG00000014179;ENSDARG00000014313;ENSDARG00000014588;ENSDARG00000015524;ENSDARG00000017775;ENSDARG00000025012;ENSDARG00000027495;ENSDARG00000029524;ENSDARG00000029952;ENSDARG00000032469;ENSDARG00000033832;ENSDARG00000038075;…
GO:0022904	respiratory electron transport chain	http://amigo.geneontology.org/amigo/term/GO:0022904	45	20	10.2527	1.95071	0.001032	0.017694	326975;393700;393720;393781;393829;393884;406413;406717;436768;445042;445054;445500;447859;554154;557507;564379;566723;568740;569482;573021	ENSDARG00000010113;ENSDARG00000011146;ENSDARG00000013044;ENSDARG00000013749;ENSDARG00000016721;ENSDARG00000020893;ENSDARG00000029064;ENSDARG00000030139;ENSDARG00000032970;ENSDARG00000036684;ENSDARG00000037259;ENSDARG00000038075;ENSDARG00000038834;ENSDARG00000041314;ENSDARG00000051986;ENSDARG00000058041;ENSDARG00000059128;ENSDARG00000062971;ENSDARG00000070717;ENSDARG00000077549
GO:0003333	amino acid transmembrane transport	http://amigo.geneontology.org/amigo/term/GO:0003333	39	18	8.88564	2.02574	0.001065	0.018176	57957;334395;406717;445054;449771;492363;494041;494492;503709;563467;565315;565335;566469;567420;568740;798575;100149756;100150452	ENSDARG00000001127;ENSDARG00000008100;ENSDARG00000013749;ENSDARG00000018149;ENSDARG00000020278;ENSDARG00000020645;ENSDARG00000020893;ENSDARG00000037097;ENSDARG00000037393;ENSDARG00000041150;ENSDARG00000043624;ENSDARG00000054423;ENSDARG00000057728;ENSDARG00000059775;ENSDARG00000062271;ENSDARG00000062821;ENSDARG00000070717;ENSDARG00000071235
GO:0022603	regulation of anatomical structure morphogenesis	http://amigo.geneontology.org/amigo/term/GO:0022603	253	79	57.6427	1.37051	0.001082	0.018384	30037;30192;30194;30266;30267;30590;30598;30632;30722;64617;117509;245698;245949;260350;266599;324910;327510;334724;336613;336933;337298;352944;353314;368206;368439;368910;394127;399488;404208;405851;407656;407694;415107;436682;445319;445393;447800;447829;450059;492508;494493;497617;541423;544658;550377;550481;552928;553413;556471;557062;557840;558275;558742;558920;561295;561433;561659;561901;562…	ENSDARG00000001220;ENSDARG00000003811;ENSDARG00000004301;ENSDARG00000004372;ENSDARG00000004830;ENSDARG00000007774;ENSDARG00000010784;ENSDARG00000010785;ENSDARG00000010831;ENSDARG00000011163;ENSDARG00000011334;ENSDARG00000011533;ENSDARG00000012968;ENSDARG00000014091;ENSDARG00000014159;ENSDARG00000016788;ENSDARG00000017211;ENSDARG00000019235;ENSDARG00000020541;ENSDARG00000021948;ENSDARG00000022531;…
GO:0007178	transmembrane receptor protein serine/threonine kinase signaling pathway	http://amigo.geneontology.org/amigo/term/GO:0007178	101	37	23.0115	1.60789	0.00109	0.018443	30072;30113;30180;30185;30573;30628;30632;58092;83496;114429;260350;321756;321852;336844;337298;394163;402843;404040;406247;445318;450059;474335;559723;560986;561901;561963;562533;563003;563633;564395;565492;566470;570926;570984;571909;798441;100334210	ENSDARG00000002760;ENSDARG00000005510;ENSDARG00000008034;ENSDARG00000010773;ENSDARG00000010785;ENSDARG00000012671;ENSDARG00000014091;ENSDARG00000021582;ENSDARG00000027199;ENSDARG00000029150;ENSDARG00000031761;ENSDARG00000031763;ENSDARG00000035521;ENSDARG00000035563;ENSDARG00000035677;ENSDARG00000036096;ENSDARG00000036670;ENSDARG00000036987;ENSDARG00000037429;ENSDARG00000038067;ENSDARG00000038428;…
GO:0012501	programmed cell death	http://amigo.geneontology.org/amigo/term/GO:0012501	356	106	81.1099	1.30687	0.001127	0.018989	30072;30129;30180;30256;30270;30511;30590;30632;58100;58118;58130;58131;259257;282676;321575;323563;324125;324140;324152;326055;327239;334724;335409;335625;368214;368221;368404;368910;373118;386707;393322;393707;393956;394197;402810;404627;405851;405869;406247;406837;414929;415229;436609;436653;446117;447819;447821;449994;450046;492357;494479;497613;497629;541507;541521;544667;550274;553467;55380…	ENSDARG00000000804;ENSDARG00000001733;ENSDARG00000002264;ENSDARG00000002760;ENSDARG00000004015;ENSDARG00000004635;ENSDARG00000005510;ENSDARG00000006094;ENSDARG00000006196;ENSDARG00000007231;ENSDARG00000008886;ENSDARG00000009142;ENSDARG00000010756;ENSDARG00000011312;ENSDARG00000011404;ENSDARG00000012325;ENSDARG00000012591;ENSDARG00000012640;ENSDARG00000012671;ENSDARG00000013397;ENSDARG00000013777;…
GO:0023051	regulation of signaling	http://amigo.geneontology.org/amigo/term/GO:0023051	889	240	202.547	1.18491	0.001166	0.019555	30072;30113;30119;30158;30169;30180;30185;30256;30270;30364;30573;30602;30632;30722;58118;58130;64276;65089;83496;114429;114433;116991;140614;245949;252850;259257;260350;266599;266992;321442;321756;321852;322106;324188;324407;324841;324931;334724;335409;335625;335888;336266;336470;336844;337298;353314;368266;368910;373126;378960;393332;393395;393548;393643;393707;393763;402843;404040;406247;40658…	ENSDARG00000002760;ENSDARG00000003994;ENSDARG00000004015;ENSDARG00000004227;ENSDARG00000004433;ENSDARG00000004635;ENSDARG00000005416;ENSDARG00000005510;ENSDARG00000005704;ENSDARG00000006062;ENSDARG00000006279;ENSDARG00000006288;ENSDARG00000007231;ENSDARG00000007275;ENSDARG00000008034;ENSDARG00000008370;ENSDARG00000008372;ENSDARG00000008859;ENSDARG00000009693;ENSDARG00000010700;ENSDARG00000010773;…
GO:0006164	purine nucleotide biosynthetic process	http://amigo.geneontology.org/amigo/term/GO:0006164	98	36	22.328	1.61232	0.001194	0.01995	81541;140620;192309;321793;323107;333997;335191;335716;335732;336957;338306;378963;393425;393668;393867;394151;406301;406367;406404;406590;406599;431724;436903;447836;550502;557902;559447;559488;559659;562619;564379;570652;571355;571825;572733;100150304	ENSDARG00000001788;ENSDARG00000002071;ENSDARG00000004979;ENSDARG00000005423;ENSDARG00000005926;ENSDARG00000006546;ENSDARG00000009447;ENSDARG00000013750;ENSDARG00000014179;ENSDARG00000014313;ENSDARG00000014588;ENSDARG00000015524;ENSDARG00000017775;ENSDARG00000025012;ENSDARG00000027495;ENSDARG00000029524;ENSDARG00000029952;ENSDARG00000032469;ENSDARG00000033832;ENSDARG00000038075;ENSDARG00000039007;…
GO:0030433	ubiquitin-dependent ERAD pathway	http://amigo.geneontology.org/amigo/term/GO:0030433	22	12	5.01241	2.39406	0.001203	0.020014	321585;324654;327197;368511;431772;541490;553307;562939;563679;735249;767722;100002072	ENSDARG00000010524;ENSDARG00000011983;ENSDARG00000016769;ENSDARG00000020008;ENSDARG00000021991;ENSDARG00000037038;ENSDARG00000041904;ENSDARG00000056467;ENSDARG00000061354;ENSDARG00000070097;ENSDARG00000076066;ENSDARG00000092609
GO:0009201	ribonucleoside triphosphate biosynthetic process	http://amigo.geneontology.org/amigo/term/GO:0009201	55	23	12.531	1.83544	0.001248	0.020598	81541;192309;266992;323107;327057;335191;335716;336957;338306;378963;393668;394151;406301;406367;406599;431724;436903;447836;559447;559659;564379;572733;100005763	ENSDARG00000001788;ENSDARG00000005423;ENSDARG00000006074;ENSDARG00000009447;ENSDARG00000013750;ENSDARG00000014179;ENSDARG00000014313;ENSDARG00000017775;ENSDARG00000022213;ENSDARG00000025012;ENSDARG00000029524;ENSDARG00000038075;ENSDARG00000039007;ENSDARG00000039914;ENSDARG00000041895;ENSDARG00000042336;ENSDARG00000043820;ENSDARG00000045514;ENSDARG00000056008;ENSDARG00000057571;ENSDARG00000062744;…
GO:0042074	cell migration involved in gastrulation	http://amigo.geneontology.org/amigo/term/GO:0042074	55	23	12.531	1.83544	0.001248	0.020598	30253;30273;30632;64603;64617;245949;260350;326825;352944;368249;394015;405891;415205;492508;503589;544666;558502;561589;566945;570638;570926;793882;100537196	ENSDARG00000006120;ENSDARG00000006640;ENSDARG00000007231;ENSDARG00000008388;ENSDARG00000010831;ENSDARG00000012247;ENSDARG00000020136;ENSDARG00000025091;ENSDARG00000025826;ENSDARG00000027397;ENSDARG00000036987;ENSDARG00000037116;ENSDARG00000040649;ENSDARG00000041430;ENSDARG00000042690;ENSDARG00000056995;ENSDARG00000061915;ENSDARG00000069266;ENSDARG00000070795;ENSDARG00000073765;ENSDARG00000074597;…
GO:0010720	positive regulation of cell development	http://amigo.geneontology.org/amigo/term/GO:0010720	68	27	15.4929	1.74273	0.001266	0.020805	30037;30155;30194;30466;30568;259257;323473;323487;335625;352944;404208;405851;407656;407985;447800;494493;553559;553573;561433;561659;562247;566014;567051;570207;570222;100002676;100330048	ENSDARG00000002445;ENSDARG00000003811;ENSDARG00000004015;ENSDARG00000004227;ENSDARG00000004714;ENSDARG00000005479;ENSDARG00000013125;ENSDARG00000015314;ENSDARG00000017211;ENSDARG00000021948;ENSDARG00000024933;ENSDARG00000026531;ENSDARG00000027740;ENSDARG00000029830;ENSDARG00000030367;ENSDARG00000030803;ENSDARG00000032865;ENSDARG00000037116;ENSDARG00000038386;ENSDARG00000039697;ENSDARG00000059804;…
GO:0051961	negative regulation of nervous system development	http://amigo.geneontology.org/amigo/term/GO:0051961	52	22	11.8475	1.85693	0.001316	0.02146	30037;30158;30266;30267;30493;30568;140616;259257;266599;324910;335409;335625;544658;550377;556471;558742;561295;563087;565658;571290;664761;799945	ENSDARG00000004015;ENSDARG00000011163;ENSDARG00000011533;ENSDARG00000013125;ENSDARG00000019235;ENSDARG00000021948;ENSDARG00000024775;ENSDARG00000025428;ENSDARG00000027740;ENSDARG00000036571;ENSDARG00000037879;ENSDARG00000040764;ENSDARG00000040920;ENSDARG00000042210;ENSDARG00000045131;ENSDARG00000055283;ENSDARG00000055373;ENSDARG00000058821;ENSDARG00000061471;ENSDARG00000062352;ENSDARG00000077467;…
GO:0040011	locomotion	http://amigo.geneontology.org/amigo/term/GO:0040011	498	142	113.463	1.25151	0.001329	0.021574	30037;30155;30157;30192;30218;30253;30256;30266;30267;30273;30452;30461;30482;30573;30632;30744;64603;64617;114429;117507;140616;140815;245949;260350;286784;323919;324910;326825;334527;334724;336613;337298;352944;353224;368206;368249;368439;386787;387293;393416;393417;393551;393643;394015;394244;402810;402857;402941;405866;405891;406455;407656;407694;415107;415205;436598;436682;445319;445393;4454…	ENSDARG00000001220;ENSDARG00000002494;ENSDARG00000002587;ENSDARG00000003811;ENSDARG00000003971;ENSDARG00000004372;ENSDARG00000005479;ENSDARG00000006120;ENSDARG00000006353;ENSDARG00000006560;ENSDARG00000006640;ENSDARG00000006775;ENSDARG00000006921;ENSDARG00000007231;ENSDARG00000007461;ENSDARG00000008388;ENSDARG00000010784;ENSDARG00000010831;ENSDARG00000010953;ENSDARG00000011163;ENSDARG00000011334;…
GO:0010646	regulation of cell communication	http://amigo.geneontology.org/amigo/term/GO:0010646	883	238	201.18	1.18302	0.001341	0.021679	30072;30113;30119;30158;30169;30180;30185;30256;30270;30364;30573;30602;30632;30722;58118;58130;64276;65089;83496;114429;114433;116991;140614;245949;252850;259257;260350;266599;266992;321442;321756;321852;322106;324188;324407;324841;324931;334724;335409;335625;335888;336266;336470;336844;337298;353314;368266;368910;373126;378960;393332;393395;393548;393643;393707;393763;402843;404040;406247;40658…	ENSDARG00000002760;ENSDARG00000003994;ENSDARG00000004015;ENSDARG00000004227;ENSDARG00000004433;ENSDARG00000004635;ENSDARG00000005416;ENSDARG00000005510;ENSDARG00000005704;ENSDARG00000006062;ENSDARG00000006279;ENSDARG00000006288;ENSDARG00000007231;ENSDARG00000007275;ENSDARG00000008034;ENSDARG00000008370;ENSDARG00000008372;ENSDARG00000008859;ENSDARG00000009693;ENSDARG00000010700;ENSDARG00000010773;…
GO:0035051	cardiocyte differentiation	http://amigo.geneontology.org/amigo/term/GO:0035051	49	21	11.164	1.88105	0.001381	0.022156	30147;30418;30482;30616;30632;58136;321053;334269;368206;393530;407613;541504;554036;556489;558671;565032;569027;571486;724004;791194;798771	ENSDARG00000003081;ENSDARG00000004023;ENSDARG00000005526;ENSDARG00000009341;ENSDARG00000009418;ENSDARG00000011615;ENSDARG00000017821;ENSDARG00000019717;ENSDARG00000021184;ENSDARG00000031891;ENSDARG00000041430;ENSDARG00000052695;ENSDARG00000056029;ENSDARG00000058799;ENSDARG00000060002;ENSDARG00000060813;ENSDARG00000061249;ENSDARG00000075433;ENSDARG00000079327;ENSDARG00000079564;ENSDARG00000091253
GO:0048066	developmental pigmentation	http://amigo.geneontology.org/amigo/term/GO:0048066	49	21	11.164	1.88105	0.001381	0.022156	30080;30256;30442;140616;140618;321724;323473;334503;337298;353224;368439;393794;402810;404599;406837;431724;446117;557551;558311;768303;100037388	ENSDARG00000001220;ENSDARG00000002445;ENSDARG00000002593;ENSDARG00000003732;ENSDARG00000005972;ENSDARG00000008861;ENSDARG00000031681;ENSDARG00000036831;ENSDARG00000038428;ENSDARG00000042336;ENSDARG00000042518;ENSDARG00000043317;ENSDARG00000055357;ENSDARG00000056138;ENSDARG00000059279;ENSDARG00000063522;ENSDARG00000068698;ENSDARG00000071062;ENSDARG00000077467;ENSDARG00000089334;ENSDARG00000091419
GO:0002009	morphogenesis of an epithelium	http://amigo.geneontology.org/amigo/term/GO:0002009	278	85	63.3387	1.34199	0.001445	0.022955	30113;30164;30194;30253;30267;30366;30374;30425;30482;30511;30529;30581;30590;30602;30632;30654;30722;57936;60637;64603;117507;140616;140618;140818;171094;171478;245698;245946;245949;260350;286739;321496;322327;323201;324942;326825;327321;353224;368206;368249;393643;393940;394015;402843;405866;406666;406779;415107;415205;432387;445393;449927;494033;494105;503589;554360;555688;557551;557911;558148…	ENSDARG00000001769;ENSDARG00000002213;ENSDARG00000002552;ENSDARG00000004830;ENSDARG00000005150;ENSDARG00000006120;ENSDARG00000006640;ENSDARG00000007231;ENSDARG00000008034;ENSDARG00000008388;ENSDARG00000008803;ENSDARG00000008886;ENSDARG00000009418;ENSDARG00000010784;ENSDARG00000012247;ENSDARG00000014098;ENSDARG00000014770;ENSDARG00000015866;ENSDARG00000015879;ENSDARG00000017803;ENSDARG00000017821;…
GO:0055003	cardiac myofibril assembly	http://amigo.geneontology.org/amigo/term/GO:0055003	17	10	3.87323	2.58183	0.001448	0.022955	30616;321053;334269;393530;541504;556489;558671;565032;569027;724004	ENSDARG00000003081;ENSDARG00000005526;ENSDARG00000009341;ENSDARG00000011615;ENSDARG00000058799;ENSDARG00000061249;ENSDARG00000075433;ENSDARG00000079327;ENSDARG00000079564;ENSDARG00000091253
GO:0010977	negative regulation of neuron projection development	http://amigo.geneontology.org/amigo/term/GO:0010977	28	14	6.37943	2.19455	0.00146	0.022955	30037;30266;30267;324910;335409;544658;550377;556471;558742;561295;563087;565658;571290;799945	ENSDARG00000011163;ENSDARG00000011533;ENSDARG00000019235;ENSDARG00000021948;ENSDARG00000024775;ENSDARG00000025428;ENSDARG00000036571;ENSDARG00000040920;ENSDARG00000042210;ENSDARG00000055373;ENSDARG00000058821;ENSDARG00000061471;ENSDARG00000062352;ENSDARG00000078707
GO:0055072	iron ion homeostasis	http://amigo.geneontology.org/amigo/term/GO:0055072	28	14	6.37943	2.19455	0.00146	0.022955	58108;58153;327588;387000;394104;550507;556121;564500;565942;566515;568448;652982;100000381;100002875	ENSDARG00000000241;ENSDARG00000010425;ENSDARG00000012609;ENSDARG00000013240;ENSDARG00000015551;ENSDARG00000021439;ENSDARG00000021466;ENSDARG00000026376;ENSDARG00000052696;ENSDARG00000055101;ENSDARG00000062795;ENSDARG00000069832;ENSDARG00000073743;ENSDARG00000075159
GO:0030516	regulation of axon extension	http://amigo.geneontology.org/amigo/term/GO:0030516	43	19	9.79699	1.93937	0.001491	0.023262	30037;30192;30266;30267;324910;352944;405851;407656;445319;544658;550377;556471;558742;561295;561659;563087;565658;571290;799945	ENSDARG00000011163;ENSDARG00000011334;ENSDARG00000011533;ENSDARG00000019235;ENSDARG00000021948;ENSDARG00000022531;ENSDARG00000024775;ENSDARG00000024933;ENSDARG00000036571;ENSDARG00000037116;ENSDARG00000039697;ENSDARG00000040920;ENSDARG00000042210;ENSDARG00000055373;ENSDARG00000058821;ENSDARG00000059835;ENSDARG00000061471;ENSDARG00000062352;ENSDARG00000078707
GO:0009132	nucleoside diphosphate metabolic process	http://amigo.geneontology.org/amigo/term/GO:0009132	37	17	8.42996	2.01662	0.001551	0.024009	192309;321793;323107;335716;378963;393668;406367;406404;406590;415216;436903;447836;553671;559447;559670;567734;572733	ENSDARG00000005423;ENSDARG00000005926;ENSDARG00000006546;ENSDARG00000013750;ENSDARG00000014179;ENSDARG00000025012;ENSDARG00000030340;ENSDARG00000030961;ENSDARG00000039007;ENSDARG00000039914;ENSDARG00000043820;ENSDARG00000052103;ENSDARG00000057571;ENSDARG00000058226;ENSDARG00000062744;ENSDARG00000069698;ENSDARG00000070826
GO:0009059	macromolecule biosynthetic process	http://amigo.geneontology.org/amigo/term/GO:0009059	1852	471	421.954	1.11624	0.001597	0.024629	30070;30080;30093;30104;30113;30129;30147;30151;30157;30158;30164;30169;30180;30185;30212;30245;30253;30273;30274;30303;30317;30321;30338;30339;30341;30345;30349;30374;30386;30396;30418;30425;30452;30466;30480;30482;30493;30511;30529;30568;30581;30590;30598;30602;30606;30619;30628;30632;30657;30674;30678;30722;30744;30766;57936;58042;58092;58110;58123;58136;58140;58146;58153;60637;60639;64276;646…	ENSDARG00000000175;ENSDARG00000000241;ENSDARG00000001939;ENSDARG00000002216;ENSDARG00000002264;ENSDARG00000002339;ENSDARG00000002445;ENSDARG00000002601;ENSDARG00000002760;ENSDARG00000003165;ENSDARG00000003693;ENSDARG00000003732;ENSDARG00000003829;ENSDARG00000003860;ENSDARG00000003877;ENSDARG00000003971;ENSDARG00000004015;ENSDARG00000004023;ENSDARG00000004115;ENSDARG00000004537;ENSDARG00000004702;…
GO:0035270	endocrine system development	http://amigo.geneontology.org/amigo/term/GO:0035270	79	30	17.9991	1.66675	0.001627	0.024933	30147;30169;30245;30253;30425;30466;30482;30581;30657;30766;60639;259257;323882;334724;335625;368206;378440;378723;386787;387528;402941;404627;405399;552928;555766;556580;563306;566367;570989;664687	ENSDARG00000004015;ENSDARG00000004023;ENSDARG00000006120;ENSDARG00000006353;ENSDARG00000014550;ENSDARG00000017821;ENSDARG00000017882;ENSDARG00000019566;ENSDARG00000019930;ENSDARG00000026473;ENSDARG00000026726;ENSDARG00000027740;ENSDARG00000028148;ENSDARG00000031420;ENSDARG00000031891;ENSDARG00000034568;ENSDARG00000035984;ENSDARG00000038386;ENSDARG00000045936;ENSDARG00000051880;ENSDARG00000052091;…
GO:0007264	small GTPase mediated signal transduction	http://amigo.geneontology.org/amigo/term/GO:0007264	245	76	55.82	1.36152	0.001629	0.024933	140617;326825;327510;336933;368266;393332;393643;394101;403040;406674;406714;407656;407987;436803;437023;445085;445255;445498;447829;450074;494098;503589;541339;550481;553413;553415;554985;555224;555476;555489;556413;557199;557288;557983;558275;558859;559017;559303;559941;561339;561568;561717;562798;562804;563762;566849;567365;567621;567965;569090;569202;570228;570984;571773;572204;777623;791998;…	ENSDARG00000004301;ENSDARG00000005704;ENSDARG00000011157;ENSDARG00000012177;ENSDARG00000012914;ENSDARG00000012968;ENSDARG00000013834;ENSDARG00000014462;ENSDARG00000015971;ENSDARG00000016551;ENSDARG00000016868;ENSDARG00000020261;ENSDARG00000023724;ENSDARG00000025826;ENSDARG00000025953;ENSDARG00000029885;ENSDARG00000031343;ENSDARG00000032221;ENSDARG00000037884;ENSDARG00000037967;ENSDARG00000038011;…
GO:0120031	plasma membrane bounded cell projection assembly	http://amigo.geneontology.org/amigo/term/GO:0120031	208	66	47.3901	1.3927	0.001715	0.026149	30425;114429;245949;259187;286784;317678;321033;321496;321590;322106;334897;335339;336613;336681;393332;393358;393452;393572;393852;402910;406281;406529;407656;407694;414929;432389;445210;447821;447829;450041;492516;494105;503590;553166;553729;554123;555705;557752;558005;558275;558920;559010;561411;561589;562344;562601;562949;564555;565515;566474;566522;567365;568267;569881;570279;572368;768303;7…	ENSDARG00000002344;ENSDARG00000002587;ENSDARG00000003695;ENSDARG00000004372;ENSDARG00000004436;ENSDARG00000005092;ENSDARG00000005251;ENSDARG00000005704;ENSDARG00000006196;ENSDARG00000006981;ENSDARG00000007869;ENSDARG00000008370;ENSDARG00000009336;ENSDARG00000010300;ENSDARG00000011693;ENSDARG00000012763;ENSDARG00000013575;ENSDARG00000016016;ENSDARG00000017355;ENSDARG00000021022;ENSDARG00000021124;…
GO:0060119	inner ear receptor cell development	http://amigo.geneontology.org/amigo/term/GO:0060119	20	11	4.55674	2.41401	0.001766	0.026524	30169;30303;30425;30581;378723;378746;394141;494105;554360;557046;751093	ENSDARG00000011618;ENSDARG00000012684;ENSDARG00000019566;ENSDARG00000028148;ENSDARG00000031388;ENSDARG00000055294;ENSDARG00000068365;ENSDARG00000070913;ENSDARG00000071336;ENSDARG00000071560;ENSDARG00000088290
GO:0001819	positive regulation of cytokine production	http://amigo.geneontology.org/amigo/term/GO:0001819	20	11	4.55674	2.41401	0.001766	0.026524	259257;324467;334724;335625;337298;562867;570207;795095;100002676;100149056;101243556	ENSDARG00000004015;ENSDARG00000004627;ENSDARG00000018743;ENSDARG00000026726;ENSDARG00000027740;ENSDARG00000030479;ENSDARG00000038428;ENSDARG00000069733;ENSDARG00000075141;ENSDARG00000077080;ENSDARG00000091058
GO:0034645	cellular macromolecule biosynthetic process	http://amigo.geneontology.org/amigo/term/GO:0034645	1826	464	416.03	1.1153	0.001871	0.027991	30070;30080;30093;30104;30113;30129;30147;30151;30157;30158;30164;30169;30180;30185;30212;30245;30253;30273;30274;30303;30317;30321;30338;30339;30341;30345;30349;30374;30386;30396;30418;30425;30452;30466;30480;30482;30493;30511;30529;30568;30581;30590;30598;30602;30606;30619;30628;30632;30657;30674;30678;30722;30744;30766;57936;58042;58092;58110;58123;58136;58140;58146;58153;60637;60639;64276;646…	ENSDARG00000000175;ENSDARG00000000241;ENSDARG00000001939;ENSDARG00000002216;ENSDARG00000002264;ENSDARG00000002339;ENSDARG00000002445;ENSDARG00000002601;ENSDARG00000002760;ENSDARG00000003165;ENSDARG00000003693;ENSDARG00000003732;ENSDARG00000003829;ENSDARG00000003860;ENSDARG00000003877;ENSDARG00000003971;ENSDARG00000004015;ENSDARG00000004023;ENSDARG00000004115;ENSDARG00000004537;ENSDARG00000004702;…
GO:0009968	negative regulation of signal transduction	http://amigo.geneontology.org/amigo/term/GO:0009968	235	73	53.5417	1.36342	0.00191	0.028373	30113;30119;30169;30185;30256;30364;30602;30722;83496;245949;324188;335409;335888;336470;336844;337298;353314;393395;393643;393707;393763;402843;445065;445318;447819;449927;492508;497629;541345;544667;553266;553465;553549;553621;554230;558148;558502;560986;561183;561338;562195;563432;563633;564021;564666;565383;565492;566028;566188;566708;566878;567051;567365;567919;568653;570926;571775;571909;57…	ENSDARG00000004227;ENSDARG00000004433;ENSDARG00000004635;ENSDARG00000007231;ENSDARG00000008034;ENSDARG00000008859;ENSDARG00000010773;ENSDARG00000010831;ENSDARG00000014532;ENSDARG00000014770;ENSDARG00000017321;ENSDARG00000018383;ENSDARG00000018984;ENSDARG00000019371;ENSDARG00000019566;ENSDARG00000021805;ENSDARG00000022512;ENSDARG00000024831;ENSDARG00000025420;ENSDARG00000025428;ENSDARG00000027397;…
GO:0048919	posterior lateral line neuromast development	http://amigo.geneontology.org/amigo/term/GO:0048919	23	12	5.24025	2.28997	0.001997	0.029479	30169;30303;335409;378746;402941;402999;447816;447904;559725;568518;751760;795670	ENSDARG00000006921;ENSDARG00000009693;ENSDARG00000012684;ENSDARG00000019566;ENSDARG00000023920;ENSDARG00000025428;ENSDARG00000035648;ENSDARG00000040910;ENSDARG00000041869;ENSDARG00000044601;ENSDARG00000055294;ENSDARG00000091756
GO:0040008	regulation of growth	http://amigo.geneontology.org/amigo/term/GO:0040008	104	37	23.695	1.56151	0.002	0.029479	30037;30192;30266;30267;57936;317678;321449;324910;334956;352944;403033;403039;404210;405851;407656;431766;445319;445478;544658;550377;556471;558742;561295;561411;561659;561810;563087;565082;565658;566945;571290;777737;794176;798441;799945;100000101;100301946	ENSDARG00000002255;ENSDARG00000005150;ENSDARG00000008388;ENSDARG00000011163;ENSDARG00000011334;ENSDARG00000011533;ENSDARG00000014907;ENSDARG00000017315;ENSDARG00000019235;ENSDARG00000021948;ENSDARG00000022531;ENSDARG00000023062;ENSDARG00000024775;ENSDARG00000024933;ENSDARG00000025348;ENSDARG00000029668;ENSDARG00000031720;ENSDARG00000032831;ENSDARG00000036571;ENSDARG00000037116;ENSDARG00000039697;…
GO:0048884	neuromast development	http://amigo.geneontology.org/amigo/term/GO:0048884	44	19	10.0248	1.89529	0.002071	0.030307	30169;30303;30645;58113;81581;335409;337298;378746;402941;402999;447816;447904;557046;559725;560606;568518;724006;751760;795670	ENSDARG00000006921;ENSDARG00000009087;ENSDARG00000009544;ENSDARG00000009693;ENSDARG00000011618;ENSDARG00000012684;ENSDARG00000019566;ENSDARG00000023920;ENSDARG00000025428;ENSDARG00000035648;ENSDARG00000036628;ENSDARG00000038428;ENSDARG00000040910;ENSDARG00000041869;ENSDARG00000044601;ENSDARG00000055294;ENSDARG00000061265;ENSDARG00000071506;ENSDARG00000091756
GO:0043271	negative regulation of ion transport	http://amigo.geneontology.org/amigo/term/GO:0043271	15	9	3.41755	2.63346	0.002095	0.030443	259257;327396;335625;566188;692293;794240;795653;100001532;100318736	ENSDARG00000004015;ENSDARG00000027740;ENSDARG00000031203;ENSDARG00000052011;ENSDARG00000068246;ENSDARG00000068257;ENSDARG00000078247;ENSDARG00000078618;ENSDARG00000078992
GO:0006635	fatty acid beta-oxidation	http://amigo.geneontology.org/amigo/term/GO:0006635	15	9	3.41755	2.63346	0.002095	0.030443	368912;406283;431754;445182;445290;566367;798364;100000859;100005717	ENSDARG00000001578;ENSDARG00000004687;ENSDARG00000038618;ENSDARG00000038900;ENSDARG00000042975;ENSDARG00000045888;ENSDARG00000054867;ENSDARG00000070029;ENSDARG00000074876
GO:0055082	cellular chemical homeostasis	http://amigo.geneontology.org/amigo/term/GO:0055082	180	58	41.0106	1.41427	0.002143	0.03072	30468;58108;58153;64272;84703;114410;259257;327588;334466;335625;352944;360208;368686;378746;393940;394104;402806;402807;432387;445226;494489;553333;553489;556485;557494;558502;558616;558687;561190;561209;561210;561406;561469;561787;561989;562640;562762;563762;564500;565205;565492;566075;566515;568448;568671;570745;571773;652982;767757;794649;100000959;100000981;100002086;100005700;100073342;1001…	ENSDARG00000000241;ENSDARG00000000442;ENSDARG00000002840;ENSDARG00000004015;ENSDARG00000007231;ENSDARG00000007788;ENSDARG00000008982;ENSDARG00000009311;ENSDARG00000010425;ENSDARG00000012609;ENSDARG00000012684;ENSDARG00000012881;ENSDARG00000013422;ENSDARG00000014098;ENSDARG00000015531;ENSDARG00000015551;ENSDARG00000015732;ENSDARG00000015790;ENSDARG00000018105;ENSDARG00000018228;ENSDARG00000021439;…
GO:0010771	negative regulation of cell morphogenesis involved in differentiation	http://amigo.geneontology.org/amigo/term/GO:0010771	26	13	5.92376	2.19455	0.00215	0.03072	30037;30266;30267;324910;544658;550377;556471;558742;561295;563087;565658;571290;799945	ENSDARG00000011163;ENSDARG00000011533;ENSDARG00000019235;ENSDARG00000021948;ENSDARG00000024775;ENSDARG00000036571;ENSDARG00000040920;ENSDARG00000042210;ENSDARG00000055373;ENSDARG00000058821;ENSDARG00000061471;ENSDARG00000062352;ENSDARG00000078707
GO:0030517	negative regulation of axon extension	http://amigo.geneontology.org/amigo/term/GO:0030517	26	13	5.92376	2.19455	0.00215	0.03072	30037;30266;30267;324910;544658;550377;556471;558742;561295;563087;565658;571290;799945	ENSDARG00000011163;ENSDARG00000011533;ENSDARG00000019235;ENSDARG00000021948;ENSDARG00000024775;ENSDARG00000036571;ENSDARG00000040920;ENSDARG00000042210;ENSDARG00000055373;ENSDARG00000058821;ENSDARG00000061471;ENSDARG00000062352;ENSDARG00000078707
GO:0050771	negative regulation of axonogenesis	http://amigo.geneontology.org/amigo/term/GO:0050771	26	13	5.92376	2.19455	0.00215	0.03072	30037;30266;30267;324910;544658;550377;556471;558742;561295;563087;565658;571290;799945	ENSDARG00000011163;ENSDARG00000011533;ENSDARG00000019235;ENSDARG00000021948;ENSDARG00000024775;ENSDARG00000036571;ENSDARG00000040920;ENSDARG00000042210;ENSDARG00000055373;ENSDARG00000058821;ENSDARG00000061471;ENSDARG00000062352;ENSDARG00000078707
GO:0002065	columnar/cuboidal epithelial cell differentiation	http://amigo.geneontology.org/amigo/term/GO:0002065	41	18	9.34131	1.92692	0.002153	0.03072	30147;30303;30466;30581;30657;60639;323882;335616;394141;402941;405399;494105;552928;554360;556580;557046;664687;751093	ENSDARG00000004023;ENSDARG00000011618;ENSDARG00000031388;ENSDARG00000034568;ENSDARG00000035984;ENSDARG00000038386;ENSDARG00000045936;ENSDARG00000051880;ENSDARG00000053301;ENSDARG00000055294;ENSDARG00000058011;ENSDARG00000068365;ENSDARG00000070480;ENSDARG00000071336;ENSDARG00000071560;ENSDARG00000074617;ENSDARG00000088290;ENSDARG00000091756
GO:0031345	negative regulation of cell projection organization	http://amigo.geneontology.org/amigo/term/GO:0031345	29	14	6.60727	2.11888	0.002236	0.031799	30037;30266;30267;324910;335409;544658;550377;556471;558742;561295;563087;565658;571290;799945	ENSDARG00000011163;ENSDARG00000011533;ENSDARG00000019235;ENSDARG00000021948;ENSDARG00000024775;ENSDARG00000025428;ENSDARG00000036571;ENSDARG00000040920;ENSDARG00000042210;ENSDARG00000055373;ENSDARG00000058821;ENSDARG00000061471;ENSDARG00000062352;ENSDARG00000078707
GO:0044057	regulation of system process	http://amigo.geneontology.org/amigo/term/GO:0044057	84	31	19.1383	1.61979	0.002332	0.032952	30147;30148;30253;58082;114410;322126;353247;353248;368243;387533;393940;415175;432387;445065;445226;544667;553489;555567;555939;556489;557170;563935;566367;571486;571591;767757;793666;794240;795653;798441;100002038	ENSDARG00000004023;ENSDARG00000006120;ENSDARG00000008982;ENSDARG00000011400;ENSDARG00000011615;ENSDARG00000013422;ENSDARG00000013623;ENSDARG00000014098;ENSDARG00000018105;ENSDARG00000019371;ENSDARG00000021889;ENSDARG00000024831;ENSDARG00000029439;ENSDARG00000032242;ENSDARG00000037539;ENSDARG00000038716;ENSDARG00000041065;ENSDARG00000045788;ENSDARG00000058656;ENSDARG00000060813;ENSDARG00000062359;…
GO:0001525	angiogenesis	http://amigo.geneontology.org/amigo/term/GO:0001525	188	60	42.8333	1.40078	0.002334	0.032952	30267;30590;30619;30654;30722;30766;64617;323613;334724;337298;353224;368910;386787;394127;404040;405869;406263;406360;407694;415100;445508;447800;447816;447847;497617;544667;554154;554230;555766;556641;557840;557911;558148;558920;558924;559725;560541;560606;561433;561901;562569;562668;563306;563421;563892;565492;565658;565914;566407;566851;567038;569040;571773;791144;794176;100001168;100001748;1…	ENSDARG00000003693;ENSDARG00000003811;ENSDARG00000004372;ENSDARG00000006353;ENSDARG00000007774;ENSDARG00000010785;ENSDARG00000011146;ENSDARG00000011473;ENSDARG00000012591;ENSDARG00000014159;ENSDARG00000015399;ENSDARG00000016551;ENSDARG00000017321;ENSDARG00000017445;ENSDARG00000017803;ENSDARG00000019371;ENSDARG00000019930;ENSDARG00000020541;ENSDARG00000026726;ENSDARG00000031761;ENSDARG00000032389;…
GO:0033333	fin development	http://amigo.geneontology.org/amigo/term/GO:0033333	54	22	12.3032	1.78815	0.002358	0.033181	30070;30236;323473;324407;324931;378440;450059;474335;541423;550389;554036;555681;555721;563428;565032;566054;566557;664748;692065;777635;794315;100150664	ENSDARG00000002445;ENSDARG00000014091;ENSDARG00000017882;ENSDARG00000025891;ENSDARG00000030058;ENSDARG00000037429;ENSDARG00000038006;ENSDARG00000041799;ENSDARG00000042233;ENSDARG00000054619;ENSDARG00000055151;ENSDARG00000056029;ENSDARG00000056666;ENSDARG00000059746;ENSDARG00000062909;ENSDARG00000070903;ENSDARG00000074319;ENSDARG00000076856;ENSDARG00000079027;ENSDARG00000079327;ENSDARG00000079570;…
GO:0060485	mesenchyme development	http://amigo.geneontology.org/amigo/term/GO:0060485	137	46	31.2137	1.47371	0.002406	0.03374	30037;30120;30194;30212;30266;30267;30273;30598;30766;140616;140618;321852;323473;324910;336844;353224;368206;393548;393643;404599;406455;445249;446117;494033;544658;550377;553266;556471;557048;558148;558742;561295;562018;563087;563306;565176;565658;566557;566851;568518;569471;571290;751762;791144;795670;799945	ENSDARG00000002336;ENSDARG00000002445;ENSDARG00000004537;ENSDARG00000006921;ENSDARG00000011163;ENSDARG00000011510;ENSDARG00000011533;ENSDARG00000019235;ENSDARG00000019930;ENSDARG00000021948;ENSDARG00000023920;ENSDARG00000023989;ENSDARG00000024775;ENSDARG00000026531;ENSDARG00000031891;ENSDARG00000032221;ENSDARG00000036571;ENSDARG00000036869;ENSDARG00000040606;ENSDARG00000040920;ENSDARG00000042210;…
GO:0007163	establishment or maintenance of cell polarity	http://amigo.geneontology.org/amigo/term/GO:0007163	74	28	16.8599	1.66074	0.002437	0.033986	30374;30722;117507;245949;327510;334527;336933;368249;394141;394244;394246;407656;449660;550481;553413;558920;562804;563421;565492;566811;566945;567758;570314;751760;777737;795670;100005849;100537196	ENSDARG00000004301;ENSDARG00000006553;ENSDARG00000008388;ENSDARG00000009693;ENSDARG00000010953;ENSDARG00000012968;ENSDARG00000016350;ENSDARG00000021225;ENSDARG00000023920;ENSDARG00000025953;ENSDARG00000027397;ENSDARG00000031388;ENSDARG00000031720;ENSDARG00000032013;ENSDARG00000036670;ENSDARG00000037747;ENSDARG00000039697;ENSDARG00000040649;ENSDARG00000041619;ENSDARG00000044281;ENSDARG00000054033;…
GO:0070925	organelle assembly	http://amigo.geneontology.org/amigo/term/GO:0070925	352	103	80.1986	1.28431	0.002441	0.033986	30148;30425;30441;30616;30744;114429;245949;259187;266640;286784;317678;321053;321064;321496;321590;322106;326961;327387;334269;334897;335339;336681;336687;336712;336727;352944;353248;373076;386850;393275;393358;393405;393452;393530;393572;393669;393757;393852;394027;394121;402910;404273;406281;406529;414929;415107;415229;432389;445210;447821;449679;450041;492516;494105;503590;541423;541504;55045…	ENSDARG00000002344;ENSDARG00000003081;ENSDARG00000003695;ENSDARG00000004436;ENSDARG00000005092;ENSDARG00000005162;ENSDARG00000005251;ENSDARG00000005526;ENSDARG00000006196;ENSDARG00000006757;ENSDARG00000006981;ENSDARG00000007869;ENSDARG00000008370;ENSDARG00000008433;ENSDARG00000009341;ENSDARG00000010255;ENSDARG00000010300;ENSDARG00000010717;ENSDARG00000011615;ENSDARG00000011693;ENSDARG00000012763;…
GO:0015800	acidic amino acid transport	http://amigo.geneontology.org/amigo/term/GO:0015800	8	6	1.82269	3.29183	0.002529	0.03497	406717;445054;494492;563467;568740;100149756	ENSDARG00000001127;ENSDARG00000013749;ENSDARG00000020893;ENSDARG00000041150;ENSDARG00000057728;ENSDARG00000070717
GO:0009312	oligosaccharide biosynthetic process	http://amigo.geneontology.org/amigo/term/GO:0009312	8	6	1.82269	3.29183	0.002529	0.03497	282672;325712;335231;565422;100000478;100536673	ENSDARG00000014915;ENSDARG00000020364;ENSDARG00000021366;ENSDARG00000052408;ENSDARG00000073723;ENSDARG00000091598
GO:0050879	multicellular organismal movement	http://amigo.geneontology.org/amigo/term/GO:0050879	18	10	4.10106	2.43839	0.002597	0.035546	58082;114410;353247;353248;415175;445226;492493;497278;767757;100002038	ENSDARG00000008982;ENSDARG00000011400;ENSDARG00000018105;ENSDARG00000032242;ENSDARG00000037539;ENSDARG00000038716;ENSDARG00000045592;ENSDARG00000061761;ENSDARG00000070835;ENSDARG00000095002
GO:0050881	musculoskeletal movement	http://amigo.geneontology.org/amigo/term/GO:0050881	18	10	4.10106	2.43839	0.002597	0.035546	58082;114410;353247;353248;415175;445226;492493;497278;767757;100002038	ENSDARG00000008982;ENSDARG00000011400;ENSDARG00000018105;ENSDARG00000032242;ENSDARG00000037539;ENSDARG00000038716;ENSDARG00000045592;ENSDARG00000061761;ENSDARG00000070835;ENSDARG00000095002
GO:0055008	cardiac muscle tissue morphogenesis	http://amigo.geneontology.org/amigo/term/GO:0055008	18	10	4.10106	2.43839	0.002597	0.035546	321053;334269;387533;393530;541504;550456;556489;558671;565032;566851	ENSDARG00000003081;ENSDARG00000005526;ENSDARG00000011615;ENSDARG00000021889;ENSDARG00000058799;ENSDARG00000061249;ENSDARG00000061600;ENSDARG00000071465;ENSDARG00000075433;ENSDARG00000079327
GO:0050769	positive regulation of neurogenesis	http://amigo.geneontology.org/amigo/term/GO:0050769	61	24	13.898	1.72686	0.002663	0.036324	30037;30155;30466;30568;259257;323473;323487;335625;352944;405851;407656;407985;447800;494493;553559;553573;561433;561659;562247;566014;570207;570222;100002676;100330048	ENSDARG00000002445;ENSDARG00000003811;ENSDARG00000004015;ENSDARG00000004714;ENSDARG00000005479;ENSDARG00000013125;ENSDARG00000015314;ENSDARG00000017211;ENSDARG00000021948;ENSDARG00000024933;ENSDARG00000027740;ENSDARG00000030367;ENSDARG00000030803;ENSDARG00000032865;ENSDARG00000037116;ENSDARG00000038386;ENSDARG00000039697;ENSDARG00000059804;ENSDARG00000059835;ENSDARG00000069048;ENSDARG00000075141;…
GO:0034976	response to endoplasmic reticulum stress	http://amigo.geneontology.org/amigo/term/GO:0034976	48	20	10.9362	1.82879	0.002675	0.03636	140614;321585;323003;324654;327197;338317;368511;393275;406442;431772;541490;553307;561924;562939;563679;571445;735249;767722;791169;100002072	ENSDARG00000004726;ENSDARG00000010524;ENSDARG00000011983;ENSDARG00000015793;ENSDARG00000016769;ENSDARG00000020008;ENSDARG00000020218;ENSDARG00000020953;ENSDARG00000021991;ENSDARG00000035622;ENSDARG00000037038;ENSDARG00000041904;ENSDARG00000056467;ENSDARG00000059836;ENSDARG00000060442;ENSDARG00000061354;ENSDARG00000063563;ENSDARG00000070097;ENSDARG00000076066;ENSDARG00000092609
GO:0006875	cellular metal ion homeostasis	http://amigo.geneontology.org/amigo/term/GO:0006875	156	51	35.5425	1.4349	0.002746	0.03694	30468;58108;58153;64272;114410;259257;327588;334466;335625;360208;368686;378746;393940;394104;402806;402807;432387;445226;494489;553333;553489;556485;558502;558616;558687;561190;561209;561210;561406;561989;562640;562762;563762;564500;565205;565492;566515;568448;568671;570745;571773;652982;767757;794649;100000959;100000981;100005700;100073342;100147894;100333265;100334881	ENSDARG00000000241;ENSDARG00000000442;ENSDARG00000002840;ENSDARG00000004015;ENSDARG00000007231;ENSDARG00000007788;ENSDARG00000008982;ENSDARG00000009311;ENSDARG00000010425;ENSDARG00000012609;ENSDARG00000012684;ENSDARG00000013422;ENSDARG00000014098;ENSDARG00000015551;ENSDARG00000015732;ENSDARG00000015790;ENSDARG00000018105;ENSDARG00000018228;ENSDARG00000021439;ENSDARG00000021466;ENSDARG00000026376;…
GO:0048812	neuron projection morphogenesis	http://amigo.geneontology.org/amigo/term/GO:0048812	238	73	54.2252	1.34624	0.002754	0.03694	30037;30147;30155;30157;30192;30194;30218;30230;30266;30267;30270;30452;30461;30737;58118;245949;266992;323919;324565;324910;336613;352944;368439;393417;393757;405399;405851;406586;406646;407656;436598;436682;445319;445393;447816;494493;544658;550377;550405;553166;553559;553729;556471;558742;559032;559240;560986;561208;561295;561433;561659;561894;563087;565658;565914;565921;566122;566470;567448;5…	ENSDARG00000001220;ENSDARG00000002587;ENSDARG00000003655;ENSDARG00000003811;ENSDARG00000003971;ENSDARG00000004023;ENSDARG00000004954;ENSDARG00000005479;ENSDARG00000006636;ENSDARG00000010717;ENSDARG00000010773;ENSDARG00000010784;ENSDARG00000011163;ENSDARG00000011334;ENSDARG00000011533;ENSDARG00000016016;ENSDARG00000016156;ENSDARG00000017211;ENSDARG00000018817;ENSDARG00000019235;ENSDARG00000021442;…
GO:0048858	cell projection morphogenesis	http://amigo.geneontology.org/amigo/term/GO:0048858	238	73	54.2252	1.34624	0.002754	0.03694	30037;30147;30155;30157;30192;30194;30218;30230;30266;30267;30270;30452;30461;30737;58118;245949;266992;323919;324565;324910;336613;352944;368439;393417;393757;405399;405851;406586;406646;407656;436598;436682;445319;445393;447816;494493;544658;550377;550405;553166;553559;553729;556471;558742;559032;559240;560986;561208;561295;561433;561659;561894;563087;565658;565914;565921;566122;566470;567448;5…	ENSDARG00000001220;ENSDARG00000002587;ENSDARG00000003655;ENSDARG00000003811;ENSDARG00000003971;ENSDARG00000004023;ENSDARG00000004954;ENSDARG00000005479;ENSDARG00000006636;ENSDARG00000010717;ENSDARG00000010773;ENSDARG00000010784;ENSDARG00000011163;ENSDARG00000011334;ENSDARG00000011533;ENSDARG00000016016;ENSDARG00000016156;ENSDARG00000017211;ENSDARG00000018817;ENSDARG00000019235;ENSDARG00000021442;…
GO:0120039	plasma membrane bounded cell projection morphogenesis	http://amigo.geneontology.org/amigo/term/GO:0120039	238	73	54.2252	1.34624	0.002754	0.03694	30037;30147;30155;30157;30192;30194;30218;30230;30266;30267;30270;30452;30461;30737;58118;245949;266992;323919;324565;324910;336613;352944;368439;393417;393757;405399;405851;406586;406646;407656;436598;436682;445319;445393;447816;494493;544658;550377;550405;553166;553559;553729;556471;558742;559032;559240;560986;561208;561295;561433;561659;561894;563087;565658;565914;565921;566122;566470;567448;5…	ENSDARG00000001220;ENSDARG00000002587;ENSDARG00000003655;ENSDARG00000003811;ENSDARG00000003971;ENSDARG00000004023;ENSDARG00000004954;ENSDARG00000005479;ENSDARG00000006636;ENSDARG00000010717;ENSDARG00000010773;ENSDARG00000010784;ENSDARG00000011163;ENSDARG00000011334;ENSDARG00000011533;ENSDARG00000016016;ENSDARG00000016156;ENSDARG00000017211;ENSDARG00000018817;ENSDARG00000019235;ENSDARG00000021442;…
GO:0031503	protein-containing complex localization	http://amigo.geneontology.org/amigo/term/GO:0031503	78	29	17.7713	1.63185	0.002796	0.037289	30172;324551;335339;386850;393452;393572;393973;394027;414929;414930;445035;445302;492509;553213;555470;562350;563359;563576;565408;565515;566811;567832;569366;569823;570158;794361;100007012;100151323;100333543	ENSDARG00000003487;ENSDARG00000003512;ENSDARG00000007196;ENSDARG00000009281;ENSDARG00000009754;ENSDARG00000010300;ENSDARG00000012368;ENSDARG00000013802;ENSDARG00000015394;ENSDARG00000016010;ENSDARG00000019181;ENSDARG00000020232;ENSDARG00000021022;ENSDARG00000031886;ENSDARG00000039770;ENSDARG00000040556;ENSDARG00000044281;ENSDARG00000051899;ENSDARG00000056517;ENSDARG00000057635;ENSDARG00000058160;…
GO:0043010	camera-type eye development	http://amigo.geneontology.org/amigo/term/GO:0043010	208	65	47.3901	1.37159	0.002799	0.037289	30164;30194;30253;30274;30332;30364;30425;30461;30568;30572;30581;30602;58123;58136;60639;81540;114412;114429;117234;117507;140618;140746;140818;192336;259257;266599;266640;266992;321724;323003;323201;323445;324125;324407;324913;335409;335625;368249;386707;386787;393572;393643;393707;394127;402843;402941;404627;406246;406285;415107;432389;447816;554360;557752;559010;561411;561606;566188;566470;56…	ENSDARG00000001769;ENSDARG00000002601;ENSDARG00000004015;ENSDARG00000004726;ENSDARG00000006120;ENSDARG00000006353;ENSDARG00000008433;ENSDARG00000008540;ENSDARG00000008803;ENSDARG00000008818;ENSDARG00000009693;ENSDARG00000010300;ENSDARG00000011312;ENSDARG00000011404;ENSDARG00000013125;ENSDARG00000013853;ENSDARG00000015266;ENSDARG00000018492;ENSDARG00000019717;ENSDARG00000021225;ENSDARG00000021442;…
GO:0048736	appendage development	http://amigo.geneontology.org/amigo/term/GO:0048736	58	23	13.2145	1.74051	0.002876	0.038184	30070;30236;30452;323473;324407;324931;378440;450059;474335;541423;550389;554036;555681;555721;563428;565032;566054;566557;664748;692065;777635;794315;100150664	ENSDARG00000002445;ENSDARG00000014091;ENSDARG00000017882;ENSDARG00000025891;ENSDARG00000030058;ENSDARG00000037429;ENSDARG00000038006;ENSDARG00000041799;ENSDARG00000042233;ENSDARG00000044511;ENSDARG00000054619;ENSDARG00000055151;ENSDARG00000056029;ENSDARG00000056666;ENSDARG00000059746;ENSDARG00000062909;ENSDARG00000070903;ENSDARG00000074319;ENSDARG00000076856;ENSDARG00000079027;ENSDARG00000079327;…
GO:1901137	carbohydrate derivative biosynthetic process	http://amigo.geneontology.org/amigo/term/GO:1901137	315	93	71.7686	1.29583	0.002903	0.038408	30158;81540;81541;116991;140620;192309;192334;260350;266992;321218;321793;322513;323003;323107;323632;324052;324407;325712;327057;327197;327601;333997;335191;335716;335732;335863;336526;336957;338306;368229;378963;393425;393668;393867;394151;394230;406301;406367;406404;406477;406558;406590;406599;431724;431727;436703;436838;436903;436919;447836;492796;493633;541321;550502;553668;553754;554166;556…	ENSDARG00000001788;ENSDARG00000001939;ENSDARG00000002071;ENSDARG00000003113;ENSDARG00000003829;ENSDARG00000004115;ENSDARG00000004726;ENSDARG00000004979;ENSDARG00000005423;ENSDARG00000005926;ENSDARG00000006074;ENSDARG00000006546;ENSDARG00000007098;ENSDARG00000008573;ENSDARG00000009447;ENSDARG00000011743;ENSDARG00000012192;ENSDARG00000013750;ENSDARG00000014179;ENSDARG00000014313;ENSDARG00000014386;…
GO:0051641	cellular localization	http://amigo.geneontology.org/amigo/term/GO:0051641	769	207	175.207	1.18146	0.002929	0.038408	30172;30187;30374;30572;30573;30645;30712;57969;58108;58113;63998;63999;64605;114410;117507;140617;245949;259187;282676;286784;286829;322549;322645;323464;324342;324468;324551;326716;327069;327197;327272;333980;334175;334632;334633;334982;335339;335357;336466;337386;337401;338138;368229;368249;386850;393159;393280;393405;393452;393512;393515;393572;393682;393819;393839;393973;393990;394027;394109…	ENSDARG00000000068;ENSDARG00000001127;ENSDARG00000001880;ENSDARG00000001994;ENSDARG00000002255;ENSDARG00000003446;ENSDARG00000003487;ENSDARG00000003512;ENSDARG00000003641;ENSDARG00000003994;ENSDARG00000004261;ENSDARG00000004954;ENSDARG00000005927;ENSDARG00000006137;ENSDARG00000006545;ENSDARG00000006786;ENSDARG00000007196;ENSDARG00000007231;ENSDARG00000007869;ENSDARG00000008982;ENSDARG00000009087;…
GO:0031099	regeneration	http://amigo.geneontology.org/amigo/term/GO:0031099	99	35	22.5558	1.5517	0.002939	0.038408	30037;30072;30158;30169;30236;30332;30449;30466;30511;260350;282676;321449;321756;322126;322129;334724;334956;335309;335409;352944;373081;378723;386701;387528;402941;406529;406586;493635;552928;556580;557170;561411;562247;563644;724006	ENSDARG00000003695;ENSDARG00000008886;ENSDARG00000012671;ENSDARG00000013623;ENSDARG00000015208;ENSDARG00000016156;ENSDARG00000017315;ENSDARG00000019566;ENSDARG00000019949;ENSDARG00000021242;ENSDARG00000021948;ENSDARG00000025428;ENSDARG00000026726;ENSDARG00000034568;ENSDARG00000036987;ENSDARG00000037116;ENSDARG00000037879;ENSDARG00000037997;ENSDARG00000038386;ENSDARG00000041799;ENSDARG00000042934;…
GO:1990542	mitochondrial transmembrane transport	http://amigo.geneontology.org/amigo/term/GO:1990542	42	18	9.56915	1.88105	0.002976	0.038408	83908;282676;322126;322645;387000;405895;406436;406717;436671;445054;560369;562144;564379;565251;565335;568740;570745;794081	ENSDARG00000013623;ENSDARG00000013749;ENSDARG00000020893;ENSDARG00000023151;ENSDARG00000036721;ENSDARG00000038075;ENSDARG00000039931;ENSDARG00000056160;ENSDARG00000056978;ENSDARG00000060124;ENSDARG00000062271;ENSDARG00000062872;ENSDARG00000070717;ENSDARG00000071594;ENSDARG00000073743;ENSDARG00000091209;ENSDARG00000092112;ENSDARG00000093448
GO:0051294	establishment of spindle orientation	http://amigo.geneontology.org/amigo/term/GO:0051294	13	8	2.96188	2.70099	0.003021	0.038408	30374;117507;245949;368249;394244;394246;751760;795670	ENSDARG00000009693;ENSDARG00000010953;ENSDARG00000021225;ENSDARG00000023920;ENSDARG00000027397;ENSDARG00000032013;ENSDARG00000040649;ENSDARG00000054033
GO:0006094	gluconeogenesis	http://amigo.geneontology.org/amigo/term/GO:0006094	13	8	2.96188	2.70099	0.003021	0.038408	192309;282672;321575;334205;335231;393773;445118;563180	ENSDARG00000013721;ENSDARG00000020364;ENSDARG00000021366;ENSDARG00000025012;ENSDARG00000031616;ENSDARG00000053691;ENSDARG00000056152;ENSDARG00000070675
GO:0019319	hexose biosynthetic process	http://amigo.geneontology.org/amigo/term/GO:0019319	13	8	2.96188	2.70099	0.003021	0.038408	192309;282672;321575;334205;335231;393773;445118;563180	ENSDARG00000013721;ENSDARG00000020364;ENSDARG00000021366;ENSDARG00000025012;ENSDARG00000031616;ENSDARG00000053691;ENSDARG00000056152;ENSDARG00000070675
GO:0051656	establishment of organelle localization	http://amigo.geneontology.org/amigo/term/GO:0051656	124	42	28.2518	1.48663	0.003027	0.038408	30187;30374;30712;63998;117507;245949;259187;335357;336466;368249;386850;393159;393280;393515;394109;394141;394244;394246;405851;431714;436736;445249;447892;492689;541511;550581;559010;560648;561717;563359;563414;566739;567234;567448;751727;751760;768303;795310;795670;798433;100002689;100333543	ENSDARG00000001880;ENSDARG00000003446;ENSDARG00000003641;ENSDARG00000003994;ENSDARG00000009281;ENSDARG00000009693;ENSDARG00000010953;ENSDARG00000011076;ENSDARG00000011449;ENSDARG00000012874;ENSDARG00000017809;ENSDARG00000020232;ENSDARG00000020609;ENSDARG00000021225;ENSDARG00000023920;ENSDARG00000023989;ENSDARG00000024933;ENSDARG00000027397;ENSDARG00000030614;ENSDARG00000031388;ENSDARG00000032013;…
GO:0055076	transition metal ion homeostasis	http://amigo.geneontology.org/amigo/term/GO:0055076	39	17	8.88564	1.9132	0.003108	0.03932	58108;58153;327588;368686;387000;394104;550507;556121;562762;564500;565942;566515;568448;652982;692293;100000381;100002875	ENSDARG00000000241;ENSDARG00000000442;ENSDARG00000010425;ENSDARG00000012609;ENSDARG00000013240;ENSDARG00000015551;ENSDARG00000021439;ENSDARG00000021466;ENSDARG00000026376;ENSDARG00000031203;ENSDARG00000052696;ENSDARG00000055101;ENSDARG00000059361;ENSDARG00000062795;ENSDARG00000069832;ENSDARG00000073743;ENSDARG00000075159
GO:0043473	pigmentation	http://amigo.geneontology.org/amigo/term/GO:0043473	82	30	18.6826	1.60577	0.003165	0.039654	30080;30256;30442;140616;140618;259187;321724;323473;334503;337298;353224;368439;393794;402810;404599;406428;406837;431714;431724;437021;446117;541511;557551;558311;559010;561717;569471;768303;794783;100037388	ENSDARG00000001220;ENSDARG00000002445;ENSDARG00000002593;ENSDARG00000003446;ENSDARG00000003732;ENSDARG00000005972;ENSDARG00000008861;ENSDARG00000011076;ENSDARG00000021346;ENSDARG00000024540;ENSDARG00000031681;ENSDARG00000036831;ENSDARG00000038428;ENSDARG00000041621;ENSDARG00000042336;ENSDARG00000042518;ENSDARG00000043317;ENSDARG00000055357;ENSDARG00000056138;ENSDARG00000059279;ENSDARG00000060323;…
GO:0048843	negative regulation of axon extension involved in axon guidance	http://amigo.geneontology.org/amigo/term/GO:0048843	24	12	5.46809	2.19455	0.003174	0.039654	30266;30267;324910;544658;550377;556471;558742;561295;563087;565658;571290;799945	ENSDARG00000011163;ENSDARG00000011533;ENSDARG00000019235;ENSDARG00000024775;ENSDARG00000036571;ENSDARG00000040920;ENSDARG00000042210;ENSDARG00000055373;ENSDARG00000058821;ENSDARG00000061471;ENSDARG00000062352;ENSDARG00000078707
GO:1902668	negative regulation of axon guidance	http://amigo.geneontology.org/amigo/term/GO:1902668	24	12	5.46809	2.19455	0.003174	0.039654	30266;30267;324910;544658;550377;556471;558742;561295;563087;565658;571290;799945	ENSDARG00000011163;ENSDARG00000011533;ENSDARG00000019235;ENSDARG00000024775;ENSDARG00000036571;ENSDARG00000040920;ENSDARG00000042210;ENSDARG00000055373;ENSDARG00000058821;ENSDARG00000061471;ENSDARG00000062352;ENSDARG00000078707
GO:0050919	negative chemotaxis	http://amigo.geneontology.org/amigo/term/GO:0050919	24	12	5.46809	2.19455	0.003174	0.039654	30266;30267;324910;544658;550377;556471;558742;561295;563087;565658;571290;799945	ENSDARG00000011163;ENSDARG00000011533;ENSDARG00000019235;ENSDARG00000024775;ENSDARG00000036571;ENSDARG00000040920;ENSDARG00000042210;ENSDARG00000055373;ENSDARG00000058821;ENSDARG00000061471;ENSDARG00000062352;ENSDARG00000078707
GO:0060284	regulation of cell development	http://amigo.geneontology.org/amigo/term/GO:0060284	198	62	45.1117	1.37437	0.00328	0.04073	30037;30155;30158;30192;30194;30266;30267;30270;30466;30493;30568;30732;58118;58146;140616;259257;266599;323473;323487;324910;335134;335409;335625;352944;368439;404208;405851;406710;407656;407985;436682;445319;447800;492520;494493;541423;544658;550377;553166;553559;553573;556471;558742;561295;561433;561659;562247;563087;563771;565658;566014;567051;570207;570222;571290;664761;777737;791194;799945;…	ENSDARG00000001220;ENSDARG00000002445;ENSDARG00000002587;ENSDARG00000003811;ENSDARG00000004015;ENSDARG00000004227;ENSDARG00000004714;ENSDARG00000005479;ENSDARG00000011163;ENSDARG00000011334;ENSDARG00000011533;ENSDARG00000013125;ENSDARG00000013441;ENSDARG00000014420;ENSDARG00000015314;ENSDARG00000017211;ENSDARG00000018817;ENSDARG00000019235;ENSDARG00000021948;ENSDARG00000022531;ENSDARG00000024775;…
GO:0050922	negative regulation of chemotaxis	http://amigo.geneontology.org/amigo/term/GO:0050922	27	13	6.1516	2.11327	0.003291	0.04073	30266;30267;324910;352944;544658;550377;556471;558742;561295;563087;565658;571290;799945	ENSDARG00000011163;ENSDARG00000011533;ENSDARG00000019235;ENSDARG00000024775;ENSDARG00000036571;ENSDARG00000037116;ENSDARG00000040920;ENSDARG00000042210;ENSDARG00000055373;ENSDARG00000058821;ENSDARG00000061471;ENSDARG00000062352;ENSDARG00000078707
GO:0036503	ERAD pathway	http://amigo.geneontology.org/amigo/term/GO:0036503	27	13	6.1516	2.11327	0.003291	0.04073	321585;324654;327197;368511;431772;541490;553307;562939;563679;571445;735249;767722;100002072	ENSDARG00000010524;ENSDARG00000011983;ENSDARG00000016769;ENSDARG00000020008;ENSDARG00000021991;ENSDARG00000037038;ENSDARG00000041904;ENSDARG00000056467;ENSDARG00000060442;ENSDARG00000061354;ENSDARG00000070097;ENSDARG00000076066;ENSDARG00000092609
GO:0009116	nucleoside metabolic process	http://amigo.geneontology.org/amigo/term/GO:0009116	52	21	11.8475	1.77252	0.00333	0.041081	30572;140620;266992;327057;335716;338306;402953;406404;406590;415192;415216;431724;436919;541321;555470;559670;561810;791647;792097;796865;100005763	ENSDARG00000003113;ENSDARG00000006074;ENSDARG00000006546;ENSDARG00000015524;ENSDARG00000022213;ENSDARG00000029524;ENSDARG00000030340;ENSDARG00000037913;ENSDARG00000040942;ENSDARG00000041895;ENSDARG00000042336;ENSDARG00000043820;ENSDARG00000043856;ENSDARG00000057026;ENSDARG00000057575;ENSDARG00000058226;ENSDARG00000069698;ENSDARG00000070844;ENSDARG00000075730;ENSDARG00000078619;ENSDARG00000089076
GO:0051130	positive regulation of cellular component organization	http://amigo.geneontology.org/amigo/term/GO:0051130	165	53	37.5931	1.40983	0.003492	0.042958	30037;30155;30194;30374;114429;259257;321585;321947;334724;335625;352944;386707;393332;393941;404208;405851;406464;406546;407656;445285;447829;494493;550274;550477;553166;553415;553559;553573;558275;558456;560078;560323;561433;561659;562247;563843;564985;566014;566432;566851;568267;570207;570222;777623;777737;792831;793321;797680;100002676;100002938;100007808;100150939;100535350	ENSDARG00000002587;ENSDARG00000003811;ENSDARG00000004015;ENSDARG00000005479;ENSDARG00000005704;ENSDARG00000007141;ENSDARG00000009740;ENSDARG00000011404;ENSDARG00000012325;ENSDARG00000014792;ENSDARG00000015315;ENSDARG00000016868;ENSDARG00000017211;ENSDARG00000017235;ENSDARG00000020101;ENSDARG00000021948;ENSDARG00000023318;ENSDARG00000024933;ENSDARG00000026531;ENSDARG00000026726;ENSDARG00000027740;…
GO:0051056	regulation of small GTPase mediated signal transduction	http://amigo.geneontology.org/amigo/term/GO:0051056	107	37	24.3786	1.51773	0.003503	0.042958	368266;393332;407987;555224;555476;555489;556413;557199;557288;557983;558859;559017;559303;559941;561339;562798;563762;566849;567365;567621;567965;569090;569202;570228;570984;571773;791998;794649;799435;100005174;100073342;100148736;100151026;100151562;100318899;100318936;100333265	ENSDARG00000005704;ENSDARG00000011157;ENSDARG00000012914;ENSDARG00000013834;ENSDARG00000016551;ENSDARG00000023724;ENSDARG00000038011;ENSDARG00000040380;ENSDARG00000040853;ENSDARG00000044718;ENSDARG00000055678;ENSDARG00000055837;ENSDARG00000060415;ENSDARG00000061551;ENSDARG00000061844;ENSDARG00000062552;ENSDARG00000062855;ENSDARG00000063036;ENSDARG00000063371;ENSDARG00000068856;ENSDARG00000071692;…
GO:0006915	apoptotic process	http://amigo.geneontology.org/amigo/term/GO:0006915	348	101	79.2872	1.27385	0.003518	0.043005	30072;30129;30180;30256;30270;30511;30590;30632;58100;58118;58130;58131;259257;282676;321575;323563;324125;324140;324152;326055;327239;334724;335409;335625;368214;368221;368404;368910;373118;386707;393322;393707;393956;394197;402810;404627;405851;405869;406247;406837;414929;415229;436609;436653;446117;447819;447821;449994;450046;494479;497613;497629;541507;541521;544667;550274;553467;553805;55423…	ENSDARG00000000804;ENSDARG00000001733;ENSDARG00000002264;ENSDARG00000002760;ENSDARG00000004015;ENSDARG00000004635;ENSDARG00000005510;ENSDARG00000006094;ENSDARG00000006196;ENSDARG00000007231;ENSDARG00000008886;ENSDARG00000009142;ENSDARG00000010756;ENSDARG00000011312;ENSDARG00000011404;ENSDARG00000012325;ENSDARG00000012591;ENSDARG00000012640;ENSDARG00000012671;ENSDARG00000013397;ENSDARG00000013777;…
GO:0061387	regulation of extent of cell growth	http://amigo.geneontology.org/amigo/term/GO:0061387	49	20	11.164	1.79147	0.003567	0.043213	30037;30192;30266;30267;324910;352944;405851;407656;445319;544658;550377;556471;558742;561295;561659;563087;565658;571290;777737;799945	ENSDARG00000011163;ENSDARG00000011334;ENSDARG00000011533;ENSDARG00000019235;ENSDARG00000021948;ENSDARG00000022531;ENSDARG00000024775;ENSDARG00000024933;ENSDARG00000031720;ENSDARG00000036571;ENSDARG00000037116;ENSDARG00000039697;ENSDARG00000040920;ENSDARG00000042210;ENSDARG00000055373;ENSDARG00000058821;ENSDARG00000059835;ENSDARG00000061471;ENSDARG00000062352;ENSDARG00000078707
GO:0009145	purine nucleoside triphosphate biosynthetic process	http://amigo.geneontology.org/amigo/term/GO:0009145	49	20	11.164	1.79147	0.003567	0.043213	81541;192309;323107;335191;335716;336957;338306;378963;393668;394151;406301;406367;406599;431724;436903;447836;559447;559659;564379;572733	ENSDARG00000001788;ENSDARG00000005423;ENSDARG00000009447;ENSDARG00000013750;ENSDARG00000014179;ENSDARG00000014313;ENSDARG00000017775;ENSDARG00000025012;ENSDARG00000029524;ENSDARG00000038075;ENSDARG00000039007;ENSDARG00000039914;ENSDARG00000042336;ENSDARG00000043820;ENSDARG00000045514;ENSDARG00000056008;ENSDARG00000057571;ENSDARG00000062744;ENSDARG00000070826;ENSDARG00000078113
GO:0009206	purine ribonucleoside triphosphate biosynthetic process	http://amigo.geneontology.org/amigo/term/GO:0009206	49	20	11.164	1.79147	0.003567	0.043213	81541;192309;323107;335191;335716;336957;338306;378963;393668;394151;406301;406367;406599;431724;436903;447836;559447;559659;564379;572733	ENSDARG00000001788;ENSDARG00000005423;ENSDARG00000009447;ENSDARG00000013750;ENSDARG00000014179;ENSDARG00000014313;ENSDARG00000017775;ENSDARG00000025012;ENSDARG00000029524;ENSDARG00000038075;ENSDARG00000039007;ENSDARG00000039914;ENSDARG00000042336;ENSDARG00000043820;ENSDARG00000045514;ENSDARG00000056008;ENSDARG00000057571;ENSDARG00000062744;ENSDARG00000070826;ENSDARG00000078113
GO:0005975	carbohydrate metabolic process	http://amigo.geneontology.org/amigo/term/GO:0005975	210	65	47.8457	1.35853	0.0036	0.043483	30629;192309;260350;282672;321575;322674;323107;323613;325712;327285;327453;334205;334897;335231;336526;368229;378963;393444;393668;393773;393983;394155;399488;399662;404732;406367;406405;406615;436649;436903;436909;445118;445322;445494;447836;541511;553655;556544;557919;559447;560297;562316;563180;564844;565237;565422;566188;567720;569595;569706;572733;678540;792268;792824;793362;795008;796269;7…	ENSDARG00000002401;ENSDARG00000003446;ENSDARG00000004059;ENSDARG00000005251;ENSDARG00000005423;ENSDARG00000010376;ENSDARG00000013317;ENSDARG00000013721;ENSDARG00000013750;ENSDARG00000014179;ENSDARG00000014915;ENSDARG00000016875;ENSDARG00000017772;ENSDARG00000018853;ENSDARG00000018971;ENSDARG00000020364;ENSDARG00000020957;ENSDARG00000021233;ENSDARG00000021366;ENSDARG00000023840;ENSDARG00000025012;…
GO:0007389	pattern specification process	http://amigo.geneontology.org/amigo/term/GO:0007389	360	104	82.0213	1.26796	0.003615	0.04353	30113;30120;30128;30129;30158;30164;30194;30212;30253;30273;30308;30317;30339;30341;30345;30349;30425;30482;30511;30628;30632;30654;57936;60637;60639;64603;65089;83496;114429;114433;116991;171094;171478;245946;245949;259187;260350;286784;321496;321756;323473;334471;334527;334613;336844;337298;353314;368206;368249;368419;386787;393395;393763;393940;394141;404210;406247;406559;406618;414929;432387;…	ENSDARG00000000002;ENSDARG00000002213;ENSDARG00000002336;ENSDARG00000002445;ENSDARG00000003446;ENSDARG00000004433;ENSDARG00000005150;ENSDARG00000005355;ENSDARG00000006120;ENSDARG00000006353;ENSDARG00000006526;ENSDARG00000006640;ENSDARG00000008034;ENSDARG00000008388;ENSDARG00000008886;ENSDARG00000010630;ENSDARG00000010773;ENSDARG00000010784;ENSDARG00000010831;ENSDARG00000011473;ENSDARG00000011693;…
GO:0035556	intracellular signal transduction	http://amigo.geneontology.org/amigo/term/GO:0035556	912	241	207.787	1.15984	0.00378	0.045263	30072;30148;30180;30256;30590;30632;57987;58130;114410;117507;140617;259257;282554;322674;323226;324125;324140;324841;326825;327321;327510;335339;335409;335625;336933;353314;368266;368910;373118;378998;393332;393548;393643;393707;393763;393806;393957;394101;403000;403040;406247;406674;406714;406782;407656;407987;414929;415101;432387;432389;436803;436814;437023;445085;445226;445255;445498;447821;4…	ENSDARG00000002552;ENSDARG00000002760;ENSDARG00000004015;ENSDARG00000004227;ENSDARG00000004301;ENSDARG00000004433;ENSDARG00000004537;ENSDARG00000004635;ENSDARG00000004988;ENSDARG00000005416;ENSDARG00000005510;ENSDARG00000005704;ENSDARG00000006062;ENSDARG00000006196;ENSDARG00000006279;ENSDARG00000007231;ENSDARG00000008982;ENSDARG00000009626;ENSDARG00000010252;ENSDARG00000010756;ENSDARG00000011157;…
GO:0016477	cell migration	http://amigo.geneontology.org/amigo/term/GO:0016477	388	111	88.4007	1.25565	0.003807	0.045263	30037;30157;30253;30256;30266;30267;30273;30482;30573;30632;30744;64603;64617;114429;117507;140616;140815;245949;260350;286784;323919;324910;326825;334527;334724;337298;352944;353224;368206;368249;386787;387293;393416;393551;393643;394015;394244;402810;402857;402941;405866;405891;406455;407656;407694;415205;445473;447816;447904;492336;492508;503589;544658;544666;550377;550477;553166;553266;553415…	ENSDARG00000002494;ENSDARG00000002587;ENSDARG00000003811;ENSDARG00000003971;ENSDARG00000004372;ENSDARG00000006120;ENSDARG00000006353;ENSDARG00000006560;ENSDARG00000006640;ENSDARG00000006775;ENSDARG00000006921;ENSDARG00000007231;ENSDARG00000007461;ENSDARG00000008388;ENSDARG00000010831;ENSDARG00000010953;ENSDARG00000011163;ENSDARG00000011510;ENSDARG00000011533;ENSDARG00000012247;ENSDARG00000012395;…
GO:0006406	mRNA export from nucleus	http://amigo.geneontology.org/amigo/term/GO:0006406	16	9	3.64539	2.46887	0.003827	0.045263	30172;324551;393973;445035;445302;492509;562350;570158;100007012	ENSDARG00000003487;ENSDARG00000007196;ENSDARG00000009754;ENSDARG00000013802;ENSDARG00000015394;ENSDARG00000016010;ENSDARG00000056517;ENSDARG00000063003;ENSDARG00000086712
GO:0071427	mRNA-containing ribonucleoprotein complex export from nucleus	http://amigo.geneontology.org/amigo/term/GO:0071427	16	9	3.64539	2.46887	0.003827	0.045263	30172;324551;393973;445035;445302;492509;562350;570158;100007012	ENSDARG00000003487;ENSDARG00000007196;ENSDARG00000009754;ENSDARG00000013802;ENSDARG00000015394;ENSDARG00000016010;ENSDARG00000056517;ENSDARG00000063003;ENSDARG00000086712
GO:0022607	cellular component assembly	http://amigo.geneontology.org/amigo/term/GO:0022607	933	246	212.572	1.15726	0.003884	0.045811	30037;30148;30172;30216;30425;30441;30461;30590;30616;30632;30712;30744;58040;58118;114429;117507;192330;245949;259187;260350;266640;286784;317678;321033;321053;321064;321496;321585;321590;321618;321686;321947;322106;323501;325102;326825;326961;327069;327387;327510;334269;334315;334897;335339;336466;336498;336613;336681;336687;336712;336727;337155;337767;352916;352942;352944;353248;368221;368397;…	ENSDARG00000002084;ENSDARG00000002167;ENSDARG00000002339;ENSDARG00000002344;ENSDARG00000002587;ENSDARG00000003081;ENSDARG00000003487;ENSDARG00000003641;ENSDARG00000003695;ENSDARG00000004372;ENSDARG00000004436;ENSDARG00000005092;ENSDARG00000005162;ENSDARG00000005251;ENSDARG00000005526;ENSDARG00000005704;ENSDARG00000005980;ENSDARG00000006196;ENSDARG00000006353;ENSDARG00000006757;ENSDARG00000006981;…
GO:0030900	forebrain development	http://amigo.geneontology.org/amigo/term/GO:0030900	90	32	20.5053	1.56057	0.003928	0.046145	30141;30164;30192;30253;30452;30466;30598;30657;60639;114412;140616;259257;286784;321283;321756;322795;323919;335625;352944;368439;378723;394017;404627;550405;553573;557661;565711;569420;692065;791744;795310;100329456	ENSDARG00000001220;ENSDARG00000004015;ENSDARG00000004232;ENSDARG00000005454;ENSDARG00000006120;ENSDARG00000007808;ENSDARG00000012763;ENSDARG00000013853;ENSDARG00000022531;ENSDARG00000026473;ENSDARG00000027740;ENSDARG00000030803;ENSDARG00000031222;ENSDARG00000036194;ENSDARG00000037116;ENSDARG00000038386;ENSDARG00000038429;ENSDARG00000038990;ENSDARG00000041215;ENSDARG00000042233;ENSDARG00000044511;…
GO:0007167	enzyme linked receptor protein signaling pathway	http://amigo.geneontology.org/amigo/term/GO:0007167	264	79	60.1489	1.31341	0.003936	0.046145	30072;30113;30180;30185;30218;30256;30270;30573;30628;30632;58092;58118;65089;83496;114429;260350;266992;321756;321852;324931;325084;335409;336844;337298;353314;373126;394017;394163;402843;404040;406247;414930;431766;445318;450059;474335;492508;493181;494455;497629;544667;554230;555721;557176;559723;560564;560986;561183;561659;561901;561963;562195;562316;562533;563003;563633;564395;565383;565492;…	ENSDARG00000002760;ENSDARG00000004635;ENSDARG00000005510;ENSDARG00000007783;ENSDARG00000007808;ENSDARG00000008034;ENSDARG00000008107;ENSDARG00000010773;ENSDARG00000010785;ENSDARG00000010831;ENSDARG00000012671;ENSDARG00000014091;ENSDARG00000017321;ENSDARG00000018817;ENSDARG00000019371;ENSDARG00000021582;ENSDARG00000024619;ENSDARG00000025428;ENSDARG00000027199;ENSDARG00000029150;ENSDARG00000031372;…
GO:0006518	peptide metabolic process	http://amigo.geneontology.org/amigo/term/GO:0006518	322	94	73.3635	1.28129	0.003967	0.046374	30722;114420;192299;195819;323305;324940;325102;325618;326961;327329;333941;334471;336168;336498;336568;336613;336687;336712;336713;336719;336727;336764;336812;337090;337240;337810;368235;386642;386850;393686;393748;393856;393956;393974;394027;394035;394194;402810;402983;402996;403025;406263;406464;406546;406565;406686;407979;415229;436628;436674;436701;436760;445028;445038;445053;445150;447847;4…	ENSDARG00000002264;ENSDARG00000003693;ENSDARG00000004724;ENSDARG00000005355;ENSDARG00000005561;ENSDARG00000006901;ENSDARG00000007065;ENSDARG00000007285;ENSDARG00000009218;ENSDARG00000009285;ENSDARG00000010160;ENSDARG00000010244;ENSDARG00000010516;ENSDARG00000011405;ENSDARG00000011885;ENSDARG00000012274;ENSDARG00000013776;ENSDARG00000014690;ENSDARG00000014867;ENSDARG00000015128;ENSDARG00000016154;…
GO:0048588	developmental cell growth	http://amigo.geneontology.org/amigo/term/GO:0048588	73	27	16.6321	1.62337	0.004178	0.048699	30037;30147;30157;30192;30266;30267;324910;336613;352944;405851;406586;406646;407656;445319;544658;550377;556471;558742;561295;561659;563087;565658;570222;571290;777737;791524;799945	ENSDARG00000003655;ENSDARG00000003971;ENSDARG00000004023;ENSDARG00000004954;ENSDARG00000011163;ENSDARG00000011334;ENSDARG00000011533;ENSDARG00000016156;ENSDARG00000017211;ENSDARG00000019235;ENSDARG00000021948;ENSDARG00000022531;ENSDARG00000024775;ENSDARG00000024933;ENSDARG00000031720;ENSDARG00000036571;ENSDARG00000037116;ENSDARG00000039697;ENSDARG00000040920;ENSDARG00000042210;ENSDARG00000044345;…
GO:0008015	blood circulation	http://amigo.geneontology.org/amigo/term/GO:0008015	148	48	33.7199	1.42349	0.004281	0.049704	30147;30148;30164;30253;30442;30744;114550;259257;321442;322126;322485;325084;335625;337298;353247;353248;387533;393940;405866;415107;415175;432387;449994;492493;503728;504088;541423;544667;550456;553489;554826;555567;555939;556258;556429;556489;559133;561866;563935;567953;569027;571486;571591;793666;794240;795653;100001532;100334610	ENSDARG00000004015;ENSDARG00000004023;ENSDARG00000006120;ENSDARG00000007344;ENSDARG00000008107;ENSDARG00000009624;ENSDARG00000011400;ENSDARG00000011615;ENSDARG00000011876;ENSDARG00000013422;ENSDARG00000013623;ENSDARG00000014098;ENSDARG00000016412;ENSDARG00000019371;ENSDARG00000021889;ENSDARG00000027740;ENSDARG00000029439;ENSDARG00000032242;ENSDARG00000036194;ENSDARG00000037362;ENSDARG00000037539;…
GO:0006120	mitochondrial electron transport, NADH to ubiquinone	http://amigo.geneontology.org/amigo/term/GO:0006120	11	7	2.50621	2.79307	0.004327	0.049704	393700;393720;393781;393829;406413;445042;573021	ENSDARG00000010113;ENSDARG00000013044;ENSDARG00000036684;ENSDARG00000037259;ENSDARG00000041314;ENSDARG00000051986;ENSDARG00000058041
GO:0098930	axonal transport	http://amigo.geneontology.org/amigo/term/GO:0098930	11	7	2.50621	2.79307	0.004327	0.049704	394109;394246;405851;563359;567448;777737;100002689	ENSDARG00000024933;ENSDARG00000031720;ENSDARG00000032013;ENSDARG00000041304;ENSDARG00000055115;ENSDARG00000071424;ENSDARG00000079504
GO:0006839	mitochondrial transport	http://amigo.geneontology.org/amigo/term/GO:0006839	53	21	12.0754	1.73908	0.004351	0.049704	83908;282676;322126;322549;322645;323563;387000;405895;406436;406717;436671;445054;560369;562144;562595;564379;565251;565335;568740;570745;794081	ENSDARG00000013623;ENSDARG00000013749;ENSDARG00000020893;ENSDARG00000023151;ENSDARG00000025468;ENSDARG00000031587;ENSDARG00000036721;ENSDARG00000038075;ENSDARG00000039931;ENSDARG00000056160;ENSDARG00000056978;ENSDARG00000060124;ENSDARG00000062271;ENSDARG00000062872;ENSDARG00000070717;ENSDARG00000071594;ENSDARG00000071691;ENSDARG00000073743;ENSDARG00000091209;ENSDARG00000092112;ENSDARG00000093448
GO:0007409	axonogenesis	http://amigo.geneontology.org/amigo/term/GO:0007409	204	63	46.4787	1.35546	0.004352	0.049704	30037;30147;30155;30157;30192;30194;30218;30266;30267;30452;30461;30737;245949;323919;324565;324910;336613;352944;368439;393417;393757;405851;406586;406646;407656;436598;436682;445319;445393;447816;494493;544658;550377;550405;553166;556471;558742;559032;559240;560986;561208;561295;561433;561659;563087;565658;565914;565921;566122;566470;567448;567771;569437;570222;571290;777737;791524;791744;79277…	ENSDARG00000001220;ENSDARG00000002587;ENSDARG00000003655;ENSDARG00000003811;ENSDARG00000003971;ENSDARG00000004023;ENSDARG00000004954;ENSDARG00000005479;ENSDARG00000006636;ENSDARG00000010717;ENSDARG00000010773;ENSDARG00000010784;ENSDARG00000011163;ENSDARG00000011334;ENSDARG00000011533;ENSDARG00000016156;ENSDARG00000017211;ENSDARG00000019235;ENSDARG00000021442;ENSDARG00000021664;ENSDARG00000021948;…
GO:0061005	cell differentiation involved in kidney development	http://amigo.geneontology.org/amigo/term/GO:0061005	19	10	4.3289	2.31006	0.004373	0.049704	30245;117507;334395;450059;554360;558148;561589;562517;563030;563306	ENSDARG00000014091;ENSDARG00000021225;ENSDARG00000025091;ENSDARG00000031420;ENSDARG00000036869;ENSDARG00000037393;ENSDARG00000052091;ENSDARG00000060010;ENSDARG00000060917;ENSDARG00000068365
GO:0010648	negative regulation of cell communication	http://amigo.geneontology.org/amigo/term/GO:0010648	242	73	55.1365	1.32399	0.004375	0.049704	30113;30119;30169;30185;30256;30364;30602;30722;83496;245949;324188;335409;335888;336470;336844;337298;353314;393395;393643;393707;393763;402843;445065;445318;447819;449927;492508;497629;541345;544667;553266;553465;553549;553621;554230;558148;558502;560986;561183;561338;562195;563432;563633;564021;564666;565383;565492;566028;566188;566708;566878;567051;567365;567919;568653;570926;571775;571909;57…	ENSDARG00000004227;ENSDARG00000004433;ENSDARG00000004635;ENSDARG00000007231;ENSDARG00000008034;ENSDARG00000008859;ENSDARG00000010773;ENSDARG00000010831;ENSDARG00000014532;ENSDARG00000014770;ENSDARG00000017321;ENSDARG00000018383;ENSDARG00000018984;ENSDARG00000019371;ENSDARG00000019566;ENSDARG00000021805;ENSDARG00000022512;ENSDARG00000024831;ENSDARG00000025420;ENSDARG00000025428;ENSDARG00000027397;…
GO:0023057	negative regulation of signaling	http://amigo.geneontology.org/amigo/term/GO:0023057	242	73	55.1365	1.32399	0.004375	0.049704	30113;30119;30169;30185;30256;30364;30602;30722;83496;245949;324188;335409;335888;336470;336844;337298;353314;393395;393643;393707;393763;402843;445065;445318;447819;449927;492508;497629;541345;544667;553266;553465;553549;553621;554230;558148;558502;560986;561183;561338;562195;563432;563633;564021;564666;565383;565492;566028;566188;566708;566878;567051;567365;567919;568653;570926;571775;571909;57…	ENSDARG00000004227;ENSDARG00000004433;ENSDARG00000004635;ENSDARG00000007231;ENSDARG00000008034;ENSDARG00000008859;ENSDARG00000010773;ENSDARG00000010831;ENSDARG00000014532;ENSDARG00000014770;ENSDARG00000017321;ENSDARG00000018383;ENSDARG00000018984;ENSDARG00000019371;ENSDARG00000019566;ENSDARG00000021805;ENSDARG00000022512;ENSDARG00000024831;ENSDARG00000025420;ENSDARG00000025428;ENSDARG00000027397;…

## Sheet: DEG GOs_genenames
muscle	skeletal	organic compounds stimulus
pkd2	rasa3	rasa3
aplnrb	pmm2	atp5pf
inpp5kb	dlc1	si:ch211-14k19.8
myo18aa	ugdh	dlc1
myom2a	rhoh	kitb
lmod1b	mab21l2	tll1
slc8a1a	sfrp2	adgrl3.1
col6a2	ednraa	ugdh
col6a1	bcl9	dctpp1
mrtfab	msx1b	sfrp2
nrap	pkd2	gucy1b1
synpo2la	gprc5bb	ndufb6
cxcl12a	dact3a	cpb2
lbx2	rasgrf2a	fgf8b
atoh8	tiam1a	smad1
scn3b	alcama	unc93b1
kcne4	panx3	ndufs8a
prdm1a	tax1bp3	pnpla6
bves	gdf11	agpat3
tmod4	rap1ab	papss1
rbfox1l	fgd5a	mdh1aa
gdf6a	cyldb	ucp1
si:ch211-225p5.8	skib	gprc5bb
tbx20	iqsec1b	zfyve27
pbx2	barx1	dact3a
marcksb	arhgef10la	rasgrf2a
cyp26c1	col6a2	ror2
ankrd1a	col6a1	aplnrb
htr1d	inka1a	anxa3b
smyd2a	dlx4b	ndufa8
cbfb	gna13a	ak3
plekha7a	wnt3	pip5k1ba
tpm3	si:dkey-38p12.3	pigo
tfpi2	bambia	inpp5kb
klhl40a	rhoq	tpte
myh7	vwa2	tiam1a
dnajb6a	dnmbp	mdh2
myom1a	cdc42ep4b	kl
casq1a	fam53b	zgc:77375
cavin4a	nolc1	pip4k2cb
zeb1a	loxl3b	tmem259
six1b	lzts2a	gdf11
kita	gdf10a	suclg2
sgcb	fbln5	fgd5a
akap12b	loxl4	il10
trim54	cdc42ep3	fam83d
bmp2b	mertka	skib
hsp90ab1	nkx3-2	cpne1
myorg	lbx2	dynlrb1
chchd10	rack1	iqsec1b
pgam2	psd2	arhgef10la
lrrc39	tgfb5	sema3fb
dag1	pls3	sgca
tnnc1a	rab41	g6pca.1
mybpha	pitx2	g6pca.2
gata5	btk	pgp
tnnc1b	lpar6a	nme2a
lamb2	rab4b	si:dkey-38p12.3
TNNC2	rhoub	afap1
tnnc2	rab30	bambia
tcf21	rab34a	afap1l2
sulf1	nxn	dnmbp
klhl40b	zgc:154093	pgs1
chrnd	rflnb	cox10
ireb2	gpr4	fam53b
cald1b	ngef	fh
tnni2a.1	fat3a	ndufb8
cacnb1	eaf1	elovl5
tcap	prdm1a	dnph1
tnnt2c	id4	pla2g12b
myf6	usp5	spred2b
hspb1	cdc42ep5	aifm2
tbx1	has2	haao
cemip2	nradd	sfxn4
arhgef28a	colq	adss2
isl1	arhgef1b	cfd
npr3	invs	mavs
mef2cb	phactr4b	loxl3b
nr2f1a	cdc42se1	lzts2a
klhl41b	rspo2	map3k21
cav3	gdf6a	hif1an
igfn1.1	nkd2a	cxcl12a
mybphb	fzd3b	gdf10a
eya2	marcksb	zdhhc16a
vangl2	shtn1	pgam1a
scube2	rabl2	osr1
mybpc3	plekhg7	atl1
dnajb6b	alx1	vip
larp7	mbtps1	mertka
casq1b	yap1	lbx2
smyd1b	leo1	rack1
unc45b	ilvbl	trappc11
tnni3k	rab25a	sting1
pgm5	arhgef1a	psd2
hmcn2	gdf6b	tgfb5
ogg1	mylipa	fgf16
nppb	bmp8a	si:ch211-153b23.7
nppa	anln	ran
itga6a	col9a2	clcf1
desma	col1a2	pdgfc
pla1a	matn1	tdo2a
gja3	col11a1b	uqcrq
casq2	arhgef4	btk
mstnb	chd7	etfdh
klhl41a	rab2a	si:ch1073-280e3.1
rab6bb	rab6bb	SH2B2
pappa2	pappa2	lpar6a
arhgef18a	arhgef18a	arrb1
mmp14b	mmp14b	tnfrsf19
jun	jun	proca1
fam20b	fam20b	nxn
akap12b	akap12b	sdhdb
rhov	rhov	sik2b
prrx1b	prrx1b	ift20
fzd3a	fzd3a	gpr4
scara3	scara3	rap1gap2a
cx43	cx43	akap1b
bmp2b	bmp2b	hmgb1b
aida	aida	tnfb
rab27b	rab27b	ngef
F2RL2	F2RL2	adcy3a
f2rl1.2	f2rl1.2	rpa2
f2rl1.1	f2rl1.1	ccka
si:dkey-6b12.5	si:dkey-6b12.5	ndufb9
vav2	vav2	eaf1
esrra	esrra	nt5c3a
rhogb	rhogb	id4
prr7	prr7	cd4-1
ecm2	ecm2	has2
tle5	tle5	sp8b
col8a1b	col8a1b	ddr1
shoc2	shoc2	flad1
arhgef3	arhgef3	cblc
prdm5	prdm5	arhgef1b
lamb2	lamb2	tlr18
arhgef19	arhgef19	mboat7
c1qtnf12	c1qtnf12	phactr4b
wnt10b	wnt10b	cdc42se1
wnt1	wnt1	rspo2
itga5	itga5	gdf6a
rarga	rarga	dek
hoxc4a	hoxc4a	gapdhs
irx7	irx7	nkd2a
tshz2	tshz2	khk
ednrab	ednrab	rragd
inhbaa	inhbaa	ak7b
tfap2a	tfap2a	htra1a
gcm2	gcm2	ppp1r3ca
nphp3	nphp3	itpka
prex2	prex2	smyd2a
sulf1	sulf1	gphna
amer2	amer2	id2a
and1	and1	sox11a
nog2	nog2	fgf7
prickle1a	prickle1a	impdh1a
wnt7bb	wnt7bb	sema3ab
ucmab	ucmab	sema3e
lrp5	lrp5	plekhg7
dkk3b	dkk3b	ampd3b
met	met	smad6b
sox10	sox10	syt9a
cdc42ep1b	cdc42ep1b	cox4i1
ngfra	ngfra	map3k10
hoxb3a	hoxb3a	sema6dl
cyth4a	cyth4a	CABZ01041494.1
dcaf7	dcaf7	cd276
si:dkey-16l2.16	si:dkey-16l2.16	gpd1c
csnk1da	csnk1da	fam126a
wnt9b	wnt9b	tpi1a
gna12a	gna12a	sdha
usp36	usp36	crabp2b
gprc5ba	gprc5ba	arhgef1a
creb3l2	creb3l2	ncaldb
tspan12	tspan12	gdf6b
atp2b1a	atp2b1a	sema4ab
wnt7ba	wnt7ba	mylipa
trabd2a	trabd2a	sacm1la
tbx1	tbx1	si:ch211-152p11.4
bmp10	bmp10	adcy2b
znf703	znf703	nt5c1aa
cemip2	cemip2	mtdha
loxl2b	loxl2b	bmp8a
sfrp1a	sfrp1a	ak2
arhgef28a	arhgef28a	rpl11
fras1	fras1	uqcrb
fsta	fsta	c8a
rhobtb4	rhobtb4	pth1r
als2b	als2b	guk1a
tmem198b	tmem198b	dusp28
ryk	ryk	uck2b
amotl2a	amotl2a	gadd45aa
dpt	dpt	arhgef4
gdf5	gdf5	agxtb
vangl2	vangl2	pld1a
chsy1	chsy1	adcyap1b
furina	furina	pappa2
b3gat3	b3gat3	nmnat2
cyp26b1	cyp26b1	klhl6
rab8b	rab8b	arhgef18a
irx5a	irx5a	ift57
plcb3	plcb3	pask
arhgef40	arhgef40	ndufv2
sin3b	sin3b	map3k5
faf1	faf1	snw1
rab3c	rab3c	nt5c1bb
trabd2b	trabd2b	kdr
eps8l3b	eps8l3b	kita
prex1	prex1	epha7
vgll4l	vgll4l	churc1
hmcn2	hmcn2	akap12b
zgc:162025	zgc:162025	pigh
fzd10	fzd10	thbs1b
plod1a	plod1a	il17a/f3
tp73	tp73	itpkb
hoxd3a	hoxd3a	cad
dlx1a	dlx1a	ift172
wnt6b	wnt6b	bmp2b
si:dkey-91i10.2	si:dkey-91i10.2	hsp90ab1
fzd5	fzd5	rnf8
kdm6a	kdm6a	aida
ralba	ralba	dusp10
mstnb	mstnb	pak6b
frzb	frzb	wdr91
col28a2a	col28a2a	thbs4b
rdh1	rdh1	F2RL2
		crhbp
		f2rl1.2
		f2rl1.1
		mlnl
		myorg
		idh3b
		vav2
		pgam2
		abraxas1
		ppp1r3b
		atp5mea
		c7b
		pygma
		prr7
		ing5a
		ncln
		ippk
		mfng
		gpc1a
		serpinc1
		tle5
		si:ch211-129c21.1
		c3b.2
		shoc2
		si:dkey-49n23.1
		arhgef3
		slc25a55b
		prdm5
		spata2
		ngfa
		adcy6a
		arhgef19
		c1qtnf12
		fitm2
		ada
		pfkfb1
		pfkma
		tcf21
		pip4k2ca
		elovl4b
		pfkfb2a
		eno3
		hmgb2b
		inhbaa
		tgif1
		sema5a
		prex2
		sulf1
		drd3
		flt3
		flt1
		pign
		mtfr1
		pcyt1ba
		amer2
		nrros
		pak1ip1
		nog2
		bbs4
		rbpms2a
		ireb2
		dkk3b
		slc25a18
		tigara
		dusp6
		met
		bpgm
		sigirr
		sema7a
		gys1
		aspdh
		si:ch73-141c7.1
		spag9a
		taok2a
		atp5mc1
		smurf2
		rabep2
		pigq
		cyth4a
		nmrk1
		ndufab1b
		csnk1da
		llgl1
		lfng
		pgls
		rhbdf1a
		socs3a
		lmtk2
		gprc5ba
		nudt4b
		pde3a
		nampta
		fgf6b
		nudt5
		sema3aa
		lrguk
		igf1
		chpt1
		impdh1b
		syt1a
		atp5f1c
		trabd2a
		ccl19a.1
		xbp1
		bmp10
		prps1a
		tp53
		znf703
		anxa1a
		cemip2
		sfrp1a
		tcima
		tnc
		ak8
		dpagt1
		pip5kl1
		dab2
		c9
		arhgef28a
		fbp1b
		fbp1a
		serinc5
		pik3r1
		uqcrh
		fkbp11
		als2b
		sucla2
		scn1lab
		atp5mc3b
		gpd2
		tmem198b
		igfbp2a
		hdlbpa
		dtymk
		ryk
		bcl6aa
		ak4
		traf3ip2l
		eno1b
		tgfa
		usp4
		sema3fa
		slc25a55a
		cyc1
		gdf5
		zgc:109913
		eya2
		ralgapb
		vangl2
		chsy1
		sdhaf2
		fes
		pygmb
		syt4
		ajuba
		cyp26b1
		pde3b
		tradd
		rab8b
		bdnf
		uacab
		smad3a
		sall1a
		cd59
		dnajb6b
		phkb
		adma
		aco1
		tyms
		adcyap1a
		arhgef40
		si:dkey-8e10.3
		ampd1
		serping1
		trabd2b
		uck2a
		ampd2b
		eps8l3b
		prex1
		mgll
		pgm5
		nim1k
		csf1b
		zgc:162025
		ndufa7
		nppal
		nppb
		nppa
		il10rb
		pde11a
		atp5mc3a
		inpp4aa
		sik1
		mycbp2
		il17d
		tnfaip6
		si:dkey-91i10.2
		rpe
		fzd5
		coq10b
		hpxa
		atp5po
		sema5ba
		adcy5
		plcd4b
		mstnb
		cerkl
		neurod1
		frz

## Sheet: Skeleton TFs
Highlighted TFs show OJ/LPJ differential expression and/or have role in craniofacial skeletogenesis
geneset	link	C	O	E	R	PValue	FDR	overlapGene	OverlapGene_UserID
LYF1_01	http://www.broadinstitute.org/gsea/msigdb/cards/LYF1_01	646	24	7.166	3.34915	2.22e-07	0.000132	378746;30632;406247;798441;30349;403023;566557;30164;100001532;30606;100318936;140618;777623;117234;447829;555489;566851;407656;101886277;406674;541339;570926;368249;573346	ENSDARG00000012684;ENSDARG00000015266;ENSDARG00000030215;ENSDARG00000034043;ENSDARG00000034117;ENSDARG00000036194;ENSDARG00000041430;ENSDARG00000059279;ENSDARG00000059280;ENSDARG00000062909;ENSDARG00000068246;ENSDARG00000040649;ENSDARG00000074597;ENSDARG00000089800;ENSDARG00000061844;ENSDARG00000063371;ENSDARG00000061600;ENSDARG00000029885;ENSDARG00000031343;ENSDARG00000039697;ENSDARG00000052783;…
TAATTA_CHX10_01	http://www.broadinstitute.org/gsea/msigdb/cards/TAATTA_CHX10_01	1884	42	20.899	2.00967	7.52e-06	0.001231	378746;323473;30632;562442;564158;30568;406247;798441;260350;30345;337767;568518;117234;323201;30511;30164;337089;406674;541339;30606;100318936;402843;140618;569277;563427;100148840;386787;368266;566849;573346;567965;100004116;447829;777623;64276;326825;30366;337298;83496;245946;799435;569420	ENSDARG00000002445;ENSDARG00000006353;ENSDARG00000006921;ENSDARG00000008803;ENSDARG00000008886;ENSDARG00000012684;ENSDARG00000013125;ENSDARG00000015266;ENSDARG00000034043;ENSDARG00000034117;ENSDARG00000036194;ENSDARG00000038428;ENSDARG00000041430;ENSDARG00000052846;ENSDARG00000059279;ENSDARG00000061759;ENSDARG00000070338;ENSDARG00000002213;ENSDARG00000022858;ENSDARG00000025131;ENSDARG00000035521;…
BRN2_01	http://www.broadinstitute.org/gsea/msigdb/cards/BRN2_01	581	20	6.44496	3.1032	7.59e-06	0.001231	449616;30568;114550;405866;30339;30345;30349;568653;566945;100001532;30185;406586;337298;83496;100093706;562517;327510;569471;415205;368249	ENSDARG00000008388;ENSDARG00000011876;ENSDARG00000013125;ENSDARG00000029263;ENSDARG00000038428;ENSDARG00000043066;ENSDARG00000059280;ENSDARG00000062262;ENSDARG00000068246;ENSDARG00000070338;ENSDARG00000075211;ENSDARG00000004433;ENSDARG00000016156;ENSDARG00000036687;ENSDARG00000040649;ENSDARG00000055381;ENSDARG00000068628;ENSDARG00000070795;ENSDARG00000060917;ENSDARG00000025953
HNF3B_01	http://www.broadinstitute.org/gsea/msigdb/cards/HNF3B_01	486	18	5.39114	3.33881	8.29e-06	0.001231	323473;260350;30345;30072;30606;569277;386787;447829;777623;64276;100001532;83496;560837;337298;324188;100332862;406674;541339	ENSDARG00000002445;ENSDARG00000006353;ENSDARG00000034117;ENSDARG00000038428;ENSDARG00000061759;ENSDARG00000062472;ENSDARG00000068246;ENSDARG00000070338;ENSDARG00000077121;ENSDARG00000079201;ENSDARG00000025131;ENSDARG00000055381;ENSDARG00000036987;ENSDARG00000029885;ENSDARG00000031343;ENSDARG00000052783;ENSDARG00000055897;ENSDARG00000012671
YTAATTAA_LHX3_01	http://www.broadinstitute.org/gsea/msigdb/cards/YTAATTAA_LHX3_01	453	17	5.02507	3.38304	1.26e-05	0.001496	323473;564158;30345;117234;323201;337089;140618;563427;100148840;386787;573346;567965;64276;326825;30366;337298;799435	ENSDARG00000002445;ENSDARG00000006353;ENSDARG00000008803;ENSDARG00000015266;ENSDARG00000034043;ENSDARG00000038428;ENSDARG00000059279;ENSDARG00000070338;ENSDARG00000022858;ENSDARG00000025131;ENSDARG00000068213;ENSDARG00000071107;ENSDARG00000079317;ENSDARG00000088630;ENSDARG00000042027;ENSDARG00000089724;ENSDARG00000073765
YATGNWAAT_OCT_C	http://www.broadinstitute.org/gsea/msigdb/cards/YATGNWAAT_OCT_C	962	26	10.6714	2.43643	2.38e-05	0.002354	323473;30568;405891;563762;30349;30345;335916;30164;100001532;337089;30606;402843;566878;140618;561831;565677;449615;573346;117234;100002676;570207;406674;541339;569471;436803;368249	ENSDARG00000002445;ENSDARG00000013125;ENSDARG00000015266;ENSDARG00000034043;ENSDARG00000034117;ENSDARG00000036194;ENSDARG00000045413;ENSDARG00000059279;ENSDARG00000059280;ENSDARG00000068246;ENSDARG00000069266;ENSDARG00000070338;ENSDARG00000075211;ENSDARG00000035521;ENSDARG00000037889;ENSDARG00000040649;ENSDARG00000043531;ENSDARG00000070050;ENSDARG00000073935;ENSDARG00000075141;ENSDARG00000077080;…
GTTNYYNNGGTNA_UNKNOWN	http://www.broadinstitute.org/gsea/msigdb/cards/GTTNYYNNGGTNA_UNKNOWN	301	13	3.33895	3.89343	3.27e-05	0.002777	30606;541339;406674;494098;561568;140617;436803;437023;100003902;445498;100093706;450074;561717	ENSDARG00000034117;ENSDARG00000068628;ENSDARG00000012177;ENSDARG00000014462;ENSDARG00000020261;ENSDARG00000029885;ENSDARG00000031343;ENSDARG00000037884;ENSDARG00000037967;ENSDARG00000045628;ENSDARG00000058800;ENSDARG00000063321;ENSDARG00000087762
FREAC7_01	http://www.broadinstitute.org/gsea/msigdb/cards/FREAC7_01	445	16	4.93633	3.24127	3.83e-05	0.002844	322106;406247;798441;30345;559723;553415;100004116;447829;777623;83496;100332862;557288;570984;565032;406674;541339	ENSDARG00000052846;ENSDARG00000070338;ENSDARG00000079201;ENSDARG00000008370;ENSDARG00000055381;ENSDARG00000071692;ENSDARG00000075793;ENSDARG00000079327;ENSDARG00000016868;ENSDARG00000029885;ENSDARG00000031343;ENSDARG00000052783;ENSDARG00000055897;ENSDARG00000044924;ENSDARG00000069133;ENSDARG00000071879
HNF3ALPHA_Q6	http://www.broadinstitute.org/gsea/msigdb/cards/HNF3ALPHA_Q6	526	17	5.83485	2.91353	8.21e-05	0.00542	323473;406247;798441;30339;30345;568518;30164;393395;569277;368266;573346;447829;777623;83496;100332862;565032;569471	ENSDARG00000002445;ENSDARG00000006921;ENSDARG00000029263;ENSDARG00000034043;ENSDARG00000036194;ENSDARG00000061759;ENSDARG00000070338;ENSDARG00000075211;ENSDARG00000079201;ENSDARG00000021805;ENSDARG00000055381;ENSDARG00000040380;ENSDARG00000079327;ENSDARG00000052783;ENSDARG00000055897;ENSDARG00000044924;ENSDARG00000069133
YY1_Q6	http://www.broadinstitute.org/gsea/msigdb/cards/YY1_Q6	604	18	6.7001	2.68653	0.000141	0.00772	30345;445255;569277;30364;541339;406674;494098;561568;140617;436803;437023;100003902;445498;100093706;450074;561717;83496;406779	ENSDARG00000061759;ENSDARG00000070338;ENSDARG00000025420;ENSDARG00000055381;ENSDARG00000059177;ENSDARG00000068628;ENSDARG00000012177;ENSDARG00000014462;ENSDARG00000020261;ENSDARG00000029885;ENSDARG00000031343;ENSDARG00000037884;ENSDARG00000037967;ENSDARG00000040778;ENSDARG00000045628;ENSDARG00000058800;ENSDARG00000063321;ENSDARG00000087762
NRF2_Q4	http://www.broadinstitute.org/gsea/msigdb/cards/NRF2_Q4	660	19	7.3213	2.59517	0.000143	0.00772	553413;323473;568653;100333265;406247;798441;30349;406674;541339;30606;378440;406618;30185;791998;100318899;101886277;791144;100320658;449616	ENSDARG00000002445;ENSDARG00000017882;ENSDARG00000034117;ENSDARG00000043066;ENSDARG00000044074;ENSDARG00000059280;ENSDARG00000004433;ENSDARG00000036687;ENSDARG00000089800;ENSDARG00000023724;ENSDARG00000076924;ENSDARG00000079472;ENSDARG00000014517;ENSDARG00000025089;ENSDARG00000029885;ENSDARG00000031343;ENSDARG00000070121;ENSDARG00000044924;ENSDARG00000069133
AR_Q2	http://www.broadinstitute.org/gsea/msigdb/cards/AR_Q2	306	12	3.39442	3.53521	0.000164	0.00772	564158;406247;798441;30349;30345;30072;30606;569420;565677;447829;777623;100332862	ENSDARG00000034117;ENSDARG00000059280;ENSDARG00000070338;ENSDARG00000079201;ENSDARG00000037889;ENSDARG00000038990;ENSDARG00000089724;ENSDARG00000052783;ENSDARG00000055897;ENSDARG00000012671;ENSDARG00000044924;ENSDARG00000069133
NKX62_Q2	http://www.broadinstitute.org/gsea/msigdb/cards/NKX62_Q2	613	18	6.79993	2.64709	0.000169	0.00772	323473;564158;30568;406247;798441;30345;568518;117234;323201;406674;541339;569277;553415;447829;777623;83496;569420;449616	ENSDARG00000002445;ENSDARG00000006921;ENSDARG00000008803;ENSDARG00000013125;ENSDARG00000015266;ENSDARG00000061759;ENSDARG00000070338;ENSDARG00000036687;ENSDARG00000038990;ENSDARG00000055381;ENSDARG00000089724;ENSDARG00000016868;ENSDARG00000029885;ENSDARG00000031343;ENSDARG00000052783;ENSDARG00000055897;ENSDARG00000044924;ENSDARG00000069133
CTAWWWATA_RSRFC4_Q2	http://www.broadinstitute.org/gsea/msigdb/cards/CTAWWWATA_RSRFC4_Q2	1053	25	11.6808	2.14026	0.000267	0.011317	378746;562442;30345;30349;335916;30164;337089;140617;30606;558859;140616;30185;553415;777623;117234;447829;562804;555489;327510;83496;324188;791144;100320658;570926;449616	ENSDARG00000012684;ENSDARG00000015266;ENSDARG00000034117;ENSDARG00000036194;ENSDARG00000043066;ENSDARG00000044074;ENSDARG00000059280;ENSDARG00000070338;ENSDARG00000077121;ENSDARG00000036687;ENSDARG00000043531;ENSDARG00000055381;ENSDARG00000074597;ENSDARG00000061844;ENSDARG00000075054;ENSDARG00000042027;ENSDARG00000077467;ENSDARG00000003533;ENSDARG00000025089;ENSDARG00000016868;ENSDARG00000020261;…
OSF2_Q6	http://www.broadinstitute.org/gsea/msigdb/cards/OSF2_Q6	594	17	6.58917	2.57999	0.000346	0.013703	30339;30345;30072;566945;30164;337089;561717;378440;561831;563427;100148840;406586;100004116;324407;327510;569090;560837	ENSDARG00000008388;ENSDARG00000017882;ENSDARG00000029263;ENSDARG00000036194;ENSDARG00000052846;ENSDARG00000062472;ENSDARG00000070338;ENSDARG00000079027;ENSDARG00000016156;ENSDARG00000022858;ENSDARG00000071107;ENSDARG00000073935;ENSDARG00000076179;ENSDARG00000042027;ENSDARG00000025953;ENSDARG00000087762;ENSDARG00000012671
FREAC2_01	http://www.broadinstitute.org/gsea/msigdb/cards/FREAC2_01	572	16	6.34512	2.52162	0.000661	0.024557	449616;323473;30632;563762;30345;30072;568518;323201;567038;30164;100001532;30606;567621;569277;569090;560837	ENSDARG00000002445;ENSDARG00000006921;ENSDARG00000008803;ENSDARG00000034117;ENSDARG00000036194;ENSDARG00000041430;ENSDARG00000061759;ENSDARG00000062472;ENSDARG00000068246;ENSDARG00000070338;ENSDARG00000076020;ENSDARG00000036687;ENSDARG00000076179;ENSDARG00000078430;ENSDARG00000079479;ENSDARG00000012671
AP4_Q6	http://www.broadinstitute.org/gsea/msigdb/cards/AP4_Q6	576	16	6.3895	2.50411	0.000712	0.024665	405891;30345;30164;436803;561717;558859;565677;368266;64276;437023;563428;791144;100320658;567965;791169;368249	ENSDARG00000036194;ENSDARG00000044074;ENSDARG00000054619;ENSDARG00000063563;ENSDARG00000069266;ENSDARG00000070338;ENSDARG00000025131;ENSDARG00000037889;ENSDARG00000040649;ENSDARG00000040380;ENSDARG00000075054;ENSDARG00000079317;ENSDARG00000025089;ENSDARG00000014462;ENSDARG00000037884;ENSDARG00000087762
HAND1E47_01	http://www.broadinstitute.org/gsea/msigdb/cards/HAND1E47_01	636	17	7.05507	2.40962	0.000747	0.024665	260350;566945;406674;541339;565677;30185;567965;117234;447829;777623;100093706;569090;83496;791169;30180;566470;566054	ENSDARG00000008388;ENSDARG00000015266;ENSDARG00000043066;ENSDARG00000053479;ENSDARG00000063563;ENSDARG00000079570;ENSDARG00000037889;ENSDARG00000055381;ENSDARG00000068628;ENSDARG00000076179;ENSDARG00000079317;ENSDARG00000036987;ENSDARG00000029885;ENSDARG00000031343;ENSDARG00000052783;ENSDARG00000055897;ENSDARG00000005510
HEN1_01	http://www.broadinstitute.org/gsea/msigdb/cards/HEN1_01	531	15	5.89032	2.54655	0.000882	0.027564	378746;30632;30345;561717;432387;447829;777623;560837;799435;791998;494098;100332862;570926;791169;368249	ENSDARG00000012684;ENSDARG00000041430;ENSDARG00000062472;ENSDARG00000063563;ENSDARG00000070338;ENSDARG00000079201;ENSDARG00000014098;ENSDARG00000040649;ENSDARG00000074597;ENSDARG00000023724;ENSDARG00000088630;ENSDARG00000052783;ENSDARG00000055897;ENSDARG00000058800;ENSDARG00000087762
HP1SITEFACTOR_Q6	http://www.broadinstitute.org/gsea/msigdb/cards/HP1SITEFACTOR_Q6	613	16	6.79993	2.35297	0.001366	0.040579	378746;30568;406247;798441;30345;30339;30349;30164;436598;406618;30185;406586;327510;557288;570984;368249	ENSDARG00000012684;ENSDARG00000013125;ENSDARG00000029263;ENSDARG00000036194;ENSDARG00000037655;ENSDARG00000043066;ENSDARG00000059280;ENSDARG00000070338;ENSDARG00000016156;ENSDARG00000040649;ENSDARG00000071692;ENSDARG00000075793;ENSDARG00000014517;ENSDARG00000025953;ENSDARG00000044924;ENSDARG00000069133
HEN1_02	http://www.broadinstitute.org/gsea/msigdb/cards/HEN1_02	501	14	5.55753	2.51911	0.001445	0.040761	30632;568518;561717;406618;447829;777623;791998;100332862;791144;100320658;570926;791169;368249;449616	ENSDARG00000006921;ENSDARG00000041430;ENSDARG00000044074;ENSDARG00000063563;ENSDARG00000079201;ENSDARG00000036687;ENSDARG00000040649;ENSDARG00000074597;ENSDARG00000023724;ENSDARG00000014517;ENSDARG00000025089;ENSDARG00000052783;ENSDARG00000055897;ENSDARG00000087762
CHX10_01	http://www.broadinstitute.org/gsea/msigdb/cards/CHX10_01	619	16	6.86649	2.33016	0.00151	0.040761	378746;30632;30568;406247;798441;30345;30511;30164;337089;402843;140618;64276;83496;30308;569420;573346	ENSDARG00000008886;ENSDARG00000012684;ENSDARG00000013125;ENSDARG00000034043;ENSDARG00000036194;ENSDARG00000041430;ENSDARG00000059279;ENSDARG00000070338;ENSDARG00000025131;ENSDARG00000035521;ENSDARG00000038990;ENSDARG00000040925;ENSDARG00000055381;ENSDARG00000042027;ENSDARG00000044924;ENSDARG00000069133
MYCMAX_02	http://www.broadinstitute.org/gsea/msigdb/cards/MYCMAX_02	635	16	7.04397	2.27144	0.001955	0.049459	30568;30349;30345;568518;140616;559723;565921;561131;100003902;437023;327239;555476;101886277;570926;449616;566054	ENSDARG00000006921;ENSDARG00000013125;ENSDARG00000024561;ENSDARG00000059280;ENSDARG00000070338;ENSDARG00000079570;ENSDARG00000021664;ENSDARG00000036687;ENSDARG00000074597;ENSDARG00000089800;ENSDARG00000040853;ENSDARG00000032327;ENSDARG00000077467;ENSDARG00000037884;ENSDARG00000037967;ENSDARG00000071879
LHX3_01	http://www.broadinstitute.org/gsea/msigdb/cards/LHX3_01	577	15	6.40059	2.34353	0.001998	0.049459	323473;564158;260350;323201;30511;30164;337089;30606;140618;565677;386787;64276;562804;337298;100332862	ENSDARG00000002445;ENSDARG00000006353;ENSDARG00000008803;ENSDARG00000008886;ENSDARG00000034117;ENSDARG00000036194;ENSDARG00000038428;ENSDARG00000059279;ENSDARG00000079201;ENSDARG00000025131;ENSDARG00000037889;ENSDARG00000042027;ENSDARG00000089724;ENSDARG00000036987;ENSDARG00000090036
highlighted gene names
dlc1
mab21l2
bcl9
rasgrf2a
tiam1a
gdf11
cyldb
wnt3
si:dkey-38p12.3
bambia
rhoq
fam53b
lzts2a
loxl4
cdc42ep3
lbx2
rab41
pitx2
rab30
zgc:154093
gpr4
ngef
prdm1a
has2
rspo2
gdf6a
marcksb
arhgef1a
gdf6b
rab2a
rab6bb
pappa2
mmp14b
jun
prrx1b
bmp2b
rab27b
si:dkey-6b12.5
esrra
col8a1b
rarga
hoxc4a
tshz2
inhbaa
nog2
prickle1a
wnt7bb
lrp5
sox10
hoxb3a
wnt9b
creb3l2
atp2b1a
wnt7ba
loxl2b
fras1
fsta
rhobtb4
chsy1
cyp26b1
rab8b
plcb3
sin3b
rab3c
hoxd3a
dlx1a
wnt6b
kdm6a
mstnb
rdh1

## Sheet: Muscle TFs
Highlighted TFs show OJ/LPJ differential expression and red coloured are TFs with role in muscle formation
geneset	link	C	O	E	R	PValue	FDR	overlapGene	OverlapGene_UserID
CTAWWWATA_RSRFC4_Q2	http://www.broadinstitute.org/gsea/msigdb/cards/CTAWWWATA_RSRFC4_Q2	1053	30	5.7808	5.18959	2.53e-14	1.5e-11	436925;445226;114410;767757;30148;368243;503893;556489;404208;30616;553489;30418;58082;100002038;353247;415175;492493;373076;334269;558671;795319;321064;100148315;553257;799621;100151027;554036;563843;563772;569027	ENSDARG00000006757;ENSDARG00000011615;ENSDARG00000019125;ENSDARG00000029830;ENSDARG00000039052;ENSDARG00000042282;ENSDARG00000052695;ENSDARG00000056029;ENSDARG00000058656;ENSDARG00000061249;ENSDARG00000068888;ENSDARG00000075263;ENSDARG00000075433;ENSDARG00000077293;ENSDARG00000079564;ENSDARG00000086933;ENSDARG00000091253;ENSDARG00000005162;ENSDARG00000013422;ENSDARG00000029907;ENSDARG00000002167;…
MEF2_02	http://www.broadinstitute.org/gsea/msigdb/cards/MEF2_02	721	25	3.95818	6.31604	7.75e-14	2.3e-11	445226;114410;767757;503893;798771;553489;30418;58082;100002038;353247;415175;492493;353248;373076;334269;558671;795319;321064;100148315;553257;64276;799621;407613;563843;550456	ENSDARG00000006757;ENSDARG00000009418;ENSDARG00000019125;ENSDARG00000021184;ENSDARG00000039052;ENSDARG00000042282;ENSDARG00000052695;ENSDARG00000061249;ENSDARG00000068888;ENSDARG00000071465;ENSDARG00000075433;ENSDARG00000077293;ENSDARG00000086933;ENSDARG00000005162;ENSDARG00000013422;ENSDARG00000032242;ENSDARG00000025131;ENSDARG00000008982;ENSDARG00000011400;ENSDARG00000018105;ENSDARG00000037539;…
RSRFC4_Q2	http://www.broadinstitute.org/gsea/msigdb/cards/RSRFC4_Q2	578	22	3.17313	6.93322	4.95e-13	9.81e-11	323473;445226;114410;767757;503893;404208;30616;553489;30418;58082;100002038;353247;415175;492493;373076;795319;321064;100148315;553257;799621;563772;569027	ENSDARG00000006757;ENSDARG00000019125;ENSDARG00000029830;ENSDARG00000039052;ENSDARG00000042282;ENSDARG00000052695;ENSDARG00000068888;ENSDARG00000079564;ENSDARG00000086933;ENSDARG00000091253;ENSDARG00000002445;ENSDARG00000005162;ENSDARG00000013422;ENSDARG00000029907;ENSDARG00000008982;ENSDARG00000011400;ENSDARG00000018105;ENSDARG00000037539;ENSDARG00000038716;ENSDARG00000045592;ENSDARG00000070835;…
RSRFC4_01	http://www.broadinstitute.org/gsea/msigdb/cards/RSRFC4_01	720	23	3.95268	5.81883	4.97e-12	7.39e-10	323473;445226;114410;767757;449679;503893;798771;30616;553489;30418;58082;100002038;353247;415175;492493;795319;321064;100148315;553257;799621;554036;550456;569027	ENSDARG00000006757;ENSDARG00000009418;ENSDARG00000019125;ENSDARG00000039052;ENSDARG00000042282;ENSDARG00000052695;ENSDARG00000056029;ENSDARG00000068888;ENSDARG00000071465;ENSDARG00000079564;ENSDARG00000086933;ENSDARG00000091253;ENSDARG00000002445;ENSDARG00000013422;ENSDARG00000024141;ENSDARG00000008982;ENSDARG00000011400;ENSDARG00000018105;ENSDARG00000037539;ENSDARG00000038716;ENSDARG00000045592;…
HMEF2_Q6	http://www.broadinstitute.org/gsea/msigdb/cards/HMEF2_Q6	420	18	2.30573	7.80663	1.23e-11	1.46e-09	30632;114410;445226;767757;503893;30616;100002038;415175;353247;58082;373076;567365;799621;563843;795319;100148315;553257;569027	ENSDARG00000019125;ENSDARG00000039052;ENSDARG00000041430;ENSDARG00000042282;ENSDARG00000068888;ENSDARG00000077293;ENSDARG00000079564;ENSDARG00000086933;ENSDARG00000091253;ENSDARG00000005162;ENSDARG00000055678;ENSDARG00000008982;ENSDARG00000011400;ENSDARG00000018105;ENSDARG00000037539;ENSDARG00000038716;ENSDARG00000070835;ENSDARG00000095002
MEF2_Q6_01	http://www.broadinstitute.org/gsea/msigdb/cards/MEF2_Q6_01	794	21	4.35893	4.81769	1.54e-09	1.52e-07	445226;114410;767757;503893;30616;404627;553489;58082;100002038;353247;415175;353248;373076;795319;321064;100148315;553257;64276;799621;550456;503728	ENSDARG00000006757;ENSDARG00000019125;ENSDARG00000026473;ENSDARG00000039052;ENSDARG00000042282;ENSDARG00000068888;ENSDARG00000071465;ENSDARG00000079564;ENSDARG00000086933;ENSDARG00000005162;ENSDARG00000013422;ENSDARG00000032242;ENSDARG00000037362;ENSDARG00000025131;ENSDARG00000008982;ENSDARG00000011400;ENSDARG00000018105;ENSDARG00000037539;ENSDARG00000038716;ENSDARG00000070835;ENSDARG00000095002
MEF2_01	http://www.broadinstitute.org/gsea/msigdb/cards/MEF2_01	400	15	2.19594	6.8308	4.62e-09	3.92e-07	114410;445226;767757;503893;798771;30616;100002038;415175;353247;58082;373076;567365;799621;563843;563772	ENSDARG00000009418;ENSDARG00000042282;ENSDARG00000077293;ENSDARG00000079564;ENSDARG00000086933;ENSDARG00000005162;ENSDARG00000029907;ENSDARG00000055678;ENSDARG00000008982;ENSDARG00000011400;ENSDARG00000018105;ENSDARG00000037539;ENSDARG00000038716;ENSDARG00000070835;ENSDARG00000095002
SRF_Q6	http://www.broadinstitute.org/gsea/msigdb/cards/SRF_Q6	708	18	3.88681	4.63105	4.94e-08	3.67e-06	323473;563892;503893;100334610;321442;569395;550456;100004929;30418;100002038;415175;353247;58082;373076;404627;563935;563772;566880	ENSDARG00000016788;ENSDARG00000026473;ENSDARG00000035253;ENSDARG00000042282;ENSDARG00000052695;ENSDARG00000052958;ENSDARG00000052960;ENSDARG00000071465;ENSDARG00000075752;ENSDARG00000002445;ENSDARG00000005162;ENSDARG00000029907;ENSDARG00000011400;ENSDARG00000037539;ENSDARG00000062359;ENSDARG00000070835;ENSDARG00000086391;ENSDARG00000095002
TATA_01	http://www.broadinstitute.org/gsea/msigdb/cards/TATA_01	714	18	3.91975	4.59213	5.61e-08	3.7e-06	30148;798441;404208;30616;100334610;321442;58082;100002038;353247;415175;373076;799621;100151027;566851;795319;100148315;553257;569027	ENSDARG00000019125;ENSDARG00000029830;ENSDARG00000039052;ENSDARG00000052958;ENSDARG00000052960;ENSDARG00000058656;ENSDARG00000061600;ENSDARG00000068888;ENSDARG00000069133;ENSDARG00000075263;ENSDARG00000079564;ENSDARG00000086933;ENSDARG00000091253;ENSDARG00000005162;ENSDARG00000011400;ENSDARG00000037539;ENSDARG00000070835;ENSDARG00000095002
CCAWWNAAGG_SRF_Q4	http://www.broadinstitute.org/gsea/msigdb/cards/CCAWWNAAGG_SRF_Q4	234	11	1.28462	8.56283	6.36e-08	3.78e-06	323473;563892;100334610;321442;100002038;415175;353247;58082;373076;563935;550456	ENSDARG00000052958;ENSDARG00000052960;ENSDARG00000071465;ENSDARG00000002445;ENSDARG00000005162;ENSDARG00000011400;ENSDARG00000037539;ENSDARG00000062359;ENSDARG00000070835;ENSDARG00000086391;ENSDARG00000095002
TCCATTKW_UNKNOWN	http://www.broadinstitute.org/gsea/msigdb/cards/TCCATTKW_UNKNOWN	679	17	3.7276	4.56057	1.52e-07	8.23e-06	323473;30632;563892;114410;445226;767757;323201;373076;795319;321064;100148315;553257;799621;407613;569027;503728;566880	ENSDARG00000006757;ENSDARG00000008803;ENSDARG00000019125;ENSDARG00000021184;ENSDARG00000039052;ENSDARG00000041430;ENSDARG00000068888;ENSDARG00000075752;ENSDARG00000086933;ENSDARG00000091253;ENSDARG00000002445;ENSDARG00000005162;ENSDARG00000037362;ENSDARG00000008982;ENSDARG00000018105;ENSDARG00000038716;ENSDARG00000086391
MEF2_03	http://www.broadinstitute.org/gsea/msigdb/cards/MEF2_03	721	17	3.95818	4.29491	3.56e-07	1.76e-05	323473;445226;114410;767757;503893;798771;553489;30418;58082;100002038;353247;415175;373076;64276;799621;563843;550456	ENSDARG00000009418;ENSDARG00000042282;ENSDARG00000052695;ENSDARG00000071465;ENSDARG00000077293;ENSDARG00000086933;ENSDARG00000002445;ENSDARG00000005162;ENSDARG00000013422;ENSDARG00000025131;ENSDARG00000008982;ENSDARG00000011400;ENSDARG00000018105;ENSDARG00000037539;ENSDARG00000038716;ENSDARG00000070835;ENSDARG00000095002
AMEF2_Q6	http://www.broadinstitute.org/gsea/msigdb/cards/AMEF2_Q6	752	17	4.12836	4.11786	6.39e-07	2.92e-05	114410;445226;767757;798441;503893;30616;100002038;415175;353247;58082;373076;799621;554036;795319;100148315;553257;569027	ENSDARG00000019125;ENSDARG00000039052;ENSDARG00000042282;ENSDARG00000056029;ENSDARG00000068888;ENSDARG00000069133;ENSDARG00000079564;ENSDARG00000086933;ENSDARG00000091253;ENSDARG00000005162;ENSDARG00000008982;ENSDARG00000011400;ENSDARG00000018105;ENSDARG00000037539;ENSDARG00000038716;ENSDARG00000070835;ENSDARG00000095002
MMEF2_Q6	http://www.broadinstitute.org/gsea/msigdb/cards/MMEF2_Q6	729	16	4.00209	3.99791	2.09e-06	8.88e-05	445226;114410;767757;368243;30616;724004;30418;100002038;415175;353247;58082;554036;245949;795319;100148315;553257	ENSDARG00000009341;ENSDARG00000019125;ENSDARG00000039052;ENSDARG00000052695;ENSDARG00000056029;ENSDARG00000068888;ENSDARG00000079564;ENSDARG00000027397;ENSDARG00000008982;ENSDARG00000011400;ENSDARG00000018105;ENSDARG00000037539;ENSDARG00000038716;ENSDARG00000041065;ENSDARG00000070835;ENSDARG00000095002
SRF_C	http://www.broadinstitute.org/gsea/msigdb/cards/SRF_C	579	14	3.17862	4.40443	3.22e-06	0.000128	563892;503893;550456;30418;100002038;415175;353247;58082;373076;567365;793666;563772;566880;266640	ENSDARG00000008433;ENSDARG00000042282;ENSDARG00000052695;ENSDARG00000069922;ENSDARG00000071465;ENSDARG00000075752;ENSDARG00000005162;ENSDARG00000029907;ENSDARG00000055678;ENSDARG00000011400;ENSDARG00000037539;ENSDARG00000070835;ENSDARG00000086391;ENSDARG00000095002
SRF_Q4	http://www.broadinstitute.org/gsea/msigdb/cards/SRF_Q4	602	14	3.30488	4.23615	5.05e-06	0.000187	563892;100334610;321442;569395;550456;30418;30441;100002038;415175;353247;58082;373076;567365;503728	ENSDARG00000035253;ENSDARG00000052695;ENSDARG00000052958;ENSDARG00000052960;ENSDARG00000071465;ENSDARG00000005162;ENSDARG00000020890;ENSDARG00000037362;ENSDARG00000055678;ENSDARG00000011400;ENSDARG00000037539;ENSDARG00000070835;ENSDARG00000086391;ENSDARG00000095002
AP4_Q6_01	http://www.broadinstitute.org/gsea/msigdb/cards/AP4_Q6_01	708	15	3.88681	3.85921	6.93e-06	0.000239	30148;30147;30616;58082;100002038;353247;415175;492493;353248;30441;407613;795319;100148315;553257;566880	ENSDARG00000004023;ENSDARG00000019125;ENSDARG00000021184;ENSDARG00000039052;ENSDARG00000058656;ENSDARG00000068888;ENSDARG00000075752;ENSDARG00000079564;ENSDARG00000020890;ENSDARG00000032242;ENSDARG00000011400;ENSDARG00000037539;ENSDARG00000045592;ENSDARG00000070835;ENSDARG00000095002
MYOGENIN_Q6	http://www.broadinstitute.org/gsea/msigdb/cards/MYOGENIN_Q6	622	14	3.41468	4.09994	7.33e-06	0.000239	436925;445226;114410;767757;30148;503893;353248;795335;100151027;571486;563843;561606;266640;368206	ENSDARG00000008433;ENSDARG00000031891;ENSDARG00000037555;ENSDARG00000042282;ENSDARG00000058656;ENSDARG00000060813;ENSDARG00000075263;ENSDARG00000077293;ENSDARG00000032242;ENSDARG00000077261;ENSDARG00000002167;ENSDARG00000008982;ENSDARG00000018105;ENSDARG00000038716
YTATTTTNR_MEF2_02	http://www.broadinstitute.org/gsea/msigdb/cards/YTATTTTNR_MEF2_02	1660	24	9.11314	2.63356	7.64e-06	0.000239	323473;445226;114410;767757;503893;337767;30616;58136;572733;559788;553489;58082;100002038;353247;415175;492493;353248;30441;799621;407613;245949;550456;266640;503728	ENSDARG00000008433;ENSDARG00000019717;ENSDARG00000021184;ENSDARG00000042282;ENSDARG00000071465;ENSDARG00000079564;ENSDARG00000086933;ENSDARG00000002445;ENSDARG00000013422;ENSDARG00000020890;ENSDARG00000027397;ENSDARG00000032242;ENSDARG00000037362;ENSDARG00000057571;ENSDARG00000002084;ENSDARG00000052341;ENSDARG00000008982;ENSDARG00000011400;ENSDARG00000018105;ENSDARG00000037539;ENSDARG00000038716;…
YCATTAA_UNKNOWN	http://www.broadinstitute.org/gsea/msigdb/cards/YCATTAA_UNKNOWN	1347	21	7.39482	2.83983	1.04e-05	0.00031	323473;798441;569395;58136;553489;100004929;558148;30418;373076;795319;321064;100148315;553257;64276;337298;799621;100151027;407613;566470;393275;436626	ENSDARG00000004680;ENSDARG00000006757;ENSDARG00000016788;ENSDARG00000019125;ENSDARG00000019717;ENSDARG00000020953;ENSDARG00000021184;ENSDARG00000035253;ENSDARG00000036869;ENSDARG00000039052;ENSDARG00000052695;ENSDARG00000053479;ENSDARG00000068888;ENSDARG00000069133;ENSDARG00000075263;ENSDARG00000086933;ENSDARG00000002445;ENSDARG00000005162;ENSDARG00000013422;ENSDARG00000025131;ENSDARG00000038428
HOXA4_Q2	http://www.broadinstitute.org/gsea/msigdb/cards/HOXA4_Q2	740	15	4.06248	3.69232	1.17e-05	0.000332	30632;30148;798771;556489;30616;30418;100002038;415175;353247;58082;100151027;799621;407613;566880;550456	ENSDARG00000009418;ENSDARG00000011615;ENSDARG00000021184;ENSDARG00000041430;ENSDARG00000052695;ENSDARG00000058656;ENSDARG00000071465;ENSDARG00000075263;ENSDARG00000075752;ENSDARG00000079564;ENSDARG00000086933;ENSDARG00000011400;ENSDARG00000037539;ENSDARG00000070835;ENSDARG00000095002
MAZ_Q6	http://www.broadinstitute.org/gsea/msigdb/cards/MAZ_Q6	492	12	2.701	4.4428	1.58e-05	0.000427	445226;114410;767757;556489;100334610;321442;58136;100004929;492493;373076;64276;503728	ENSDARG00000011615;ENSDARG00000016788;ENSDARG00000019717;ENSDARG00000052958;ENSDARG00000052960;ENSDARG00000005162;ENSDARG00000037362;ENSDARG00000025131;ENSDARG00000008982;ENSDARG00000018105;ENSDARG00000038716;ENSDARG00000045592
PITX2_Q2	http://www.broadinstitute.org/gsea/msigdb/cards/PITX2_Q2	633	13	3.47507	3.74093	4.16e-05	0.001074	323473;30632;58136;558148;100002038;415175;353247;58082;795319;321064;100148315;553257;337298	ENSDARG00000006757;ENSDARG00000019125;ENSDARG00000019717;ENSDARG00000036869;ENSDARG00000039052;ENSDARG00000041430;ENSDARG00000068888;ENSDARG00000002445;ENSDARG00000011400;ENSDARG00000037539;ENSDARG00000038428;ENSDARG00000070835;ENSDARG00000095002
FREAC4_01	http://www.broadinstitute.org/gsea/msigdb/cards/FREAC4_01	385	10	2.11359	4.73129	5.01e-05	0.001239	323473;563892;30616;558148;795319;321064;100148315;553257;550456;565032	ENSDARG00000006757;ENSDARG00000019125;ENSDARG00000036869;ENSDARG00000039052;ENSDARG00000068888;ENSDARG00000071465;ENSDARG00000079327;ENSDARG00000079564;ENSDARG00000002445;ENSDARG00000086391
SRF_01	http://www.broadinstitute.org/gsea/msigdb/cards/SRF_01	131	6	0.719169	8.34296	8.42e-05	0.001973	563892;100002038;415175;353247;58082;373076	ENSDARG00000005162;ENSDARG00000011400;ENSDARG00000037539;ENSDARG00000070835;ENSDARG00000086391;ENSDARG00000095002
GATA1_04	http://www.broadinstitute.org/gsea/msigdb/cards/GATA1_04	586	12	3.21705	3.73013	8.64e-05	0.001973	563892;30147;556489;404627;553489;558148;100002038;415175;353247;58082;550456;503728	ENSDARG00000004023;ENSDARG00000011615;ENSDARG00000026473;ENSDARG00000036869;ENSDARG00000071465;ENSDARG00000013422;ENSDARG00000037362;ENSDARG00000011400;ENSDARG00000037539;ENSDARG00000070835;ENSDARG00000086391;ENSDARG00000095002
TAAWWATAG_RSRFC4_Q2	http://www.broadinstitute.org/gsea/msigdb/cards/TAAWWATAG_RSRFC4_Q2	419	10	2.30024	4.34737	0.000101	0.002224	553489;58082;100002038;353247;415175;492493;795319;321064;100148315;553257	ENSDARG00000006757;ENSDARG00000019125;ENSDARG00000039052;ENSDARG00000068888;ENSDARG00000013422;ENSDARG00000011400;ENSDARG00000037539;ENSDARG00000045592;ENSDARG00000070835;ENSDARG00000095002
FOX_Q2	http://www.broadinstitute.org/gsea/msigdb/cards/FOX_Q2	537	11	2.94805	3.73129	0.000173	0.00367	323473;114410;445226;767757;556429;798771;407613;554036;565032;561606;503728	ENSDARG00000009418;ENSDARG00000021184;ENSDARG00000037555;ENSDARG00000056029;ENSDARG00000079327;ENSDARG00000002445;ENSDARG00000037362;ENSDARG00000008982;ENSDARG00000018105;ENSDARG00000038716;ENSDARG00000054124
TTTNNANAGCYR_UNKNOWN	http://www.broadinstitute.org/gsea/msigdb/cards/TTTNNANAGCYR_UNKNOWN	389	9	2.13555	4.21438	0.000287	0.005883	554036;30616;724004;795319;321064;100148315;553257;393275;436626	ENSDARG00000004680;ENSDARG00000006757;ENSDARG00000009341;ENSDARG00000019125;ENSDARG00000020953;ENSDARG00000039052;ENSDARG00000056029;ENSDARG00000068888;ENSDARG00000079564
CEBPB_01	http://www.broadinstitute.org/gsea/msigdb/cards/CEBPB_01	688	12	3.77701	3.17712	0.00038	0.007318	436925;445226;114410;767757;323201;30616;58082;100002038;353247;415175;373076;337298	ENSDARG00000008803;ENSDARG00000079564;ENSDARG00000005162;ENSDARG00000002167;ENSDARG00000008982;ENSDARG00000011400;ENSDARG00000018105;ENSDARG00000037539;ENSDARG00000038428;ENSDARG00000038716;ENSDARG00000070835;ENSDARG00000095002
POU6F1_01	http://www.broadinstitute.org/gsea/msigdb/cards/POU6F1_01	689	12	3.7825	3.17251	0.000385	0.007318	114410;445226;767757;323201;30616;30418;795319;321064;100148315;553257;407613;30441	ENSDARG00000006757;ENSDARG00000008803;ENSDARG00000019125;ENSDARG00000021184;ENSDARG00000039052;ENSDARG00000052695;ENSDARG00000068888;ENSDARG00000079564;ENSDARG00000020890;ENSDARG00000008982;ENSDARG00000018105;ENSDARG00000038716
RNTCANNRNNYNATTW_UNKNOWN	http://www.broadinstitute.org/gsea/msigdb/cards/RNTCANNRNNYNATTW_UNKNOWN	174	6	0.955232	6.28119	0.000394	0.007318	114410;445226;767757;30441;337298;566880	ENSDARG00000075752;ENSDARG00000020890;ENSDARG00000008982;ENSDARG00000018105;ENSDARG00000038428;ENSDARG00000038716
TAATTA_CHX10_01	http://www.broadinstitute.org/gsea/msigdb/cards/TAATTA_CHX10_01	1884	22	10.3429	2.12707	0.000465	0.00814	323473;30632;563892;798441;337767;323201;798771;556489;404208;30616;569395;791194;58136;404627;30418;64276;337298;407613;100151027;415107;393275;436626	ENSDARG00000004680;ENSDARG00000008803;ENSDARG00000009418;ENSDARG00000011615;ENSDARG00000019717;ENSDARG00000020953;ENSDARG00000021184;ENSDARG00000026473;ENSDARG00000029830;ENSDARG00000035253;ENSDARG00000041430;ENSDARG00000052695;ENSDARG00000058548;ENSDARG00000060002;ENSDARG00000069133;ENSDARG00000075263;ENSDARG00000079564;ENSDARG00000002445;ENSDARG00000025131;ENSDARG00000002084;ENSDARG00000038428;…
GGATTA_PITX2_Q2	http://www.broadinstitute.org/gsea/msigdb/cards/GGATTA_PITX2_Q2	1503	19	8.25123	2.30269	0.000466	0.00814	114410;445226;767757;30147;404208;30616;58136;404627;558148;492493;373076;795319;321064;100148315;553257;337298;550456;57936;563772	ENSDARG00000004023;ENSDARG00000005150;ENSDARG00000006757;ENSDARG00000019125;ENSDARG00000019717;ENSDARG00000026473;ENSDARG00000029830;ENSDARG00000036869;ENSDARG00000039052;ENSDARG00000068888;ENSDARG00000071465;ENSDARG00000079564;ENSDARG00000005162;ENSDARG00000029907;ENSDARG00000008982;ENSDARG00000018105;ENSDARG00000038428;ENSDARG00000038716;ENSDARG00000045592
NKX62_Q2	http://www.broadinstitute.org/gsea/msigdb/cards/NKX62_Q2	613	11	3.36527	3.26868	0.000534	0.008863	323473;563892;798441;503893;323201;798771;791194;407613;436626;393275;503728	ENSDARG00000004680;ENSDARG00000008803;ENSDARG00000009418;ENSDARG00000020953;ENSDARG00000021184;ENSDARG00000042282;ENSDARG00000060002;ENSDARG00000069133;ENSDARG00000002445;ENSDARG00000037362;ENSDARG00000086391
EVI1_05	http://www.broadinstitute.org/gsea/msigdb/cards/EVI1_05	424	9	2.32769	3.86649	0.000537	0.008863	114410;445226;767757;30147;404627;30441;407613;554036;503728	ENSDARG00000004023;ENSDARG00000021184;ENSDARG00000026473;ENSDARG00000056029;ENSDARG00000020890;ENSDARG00000037362;ENSDARG00000008982;ENSDARG00000018105;ENSDARG00000038716
LYF1_01	http://www.broadinstitute.org/gsea/msigdb/cards/LYF1_01	646	11	3.54644	3.1017	0.000822	0.013204	30632;563892;798441;503893;798771;353248;30616;566851;407613;541423;563772	ENSDARG00000009418;ENSDARG00000021184;ENSDARG00000041430;ENSDARG00000042282;ENSDARG00000055151;ENSDARG00000061600;ENSDARG00000069133;ENSDARG00000079564;ENSDARG00000032242;ENSDARG00000029907;ENSDARG00000086391
FOXD3_01	http://www.broadinstitute.org/gsea/msigdb/cards/FOXD3_01	557	10	3.05784	3.27028	0.000962	0.015032	563892;798441;323201;798771;30418;407613;554036;436626;393275;503728	ENSDARG00000004680;ENSDARG00000008803;ENSDARG00000009418;ENSDARG00000020953;ENSDARG00000021184;ENSDARG00000052695;ENSDARG00000056029;ENSDARG00000069133;ENSDARG00000037362;ENSDARG00000086391
TEF1_Q6	http://www.broadinstitute.org/gsea/msigdb/cards/TEF1_Q6	564	10	3.09627	3.22969	0.001057	0.016097	100334610;321442;58136;353248;795335;100151027;799621;563843;245949;563772	ENSDARG00000019717;ENSDARG00000052958;ENSDARG00000052960;ENSDARG00000075263;ENSDARG00000077293;ENSDARG00000086933;ENSDARG00000027397;ENSDARG00000032242;ENSDARG00000077261;ENSDARG00000029907
AR_Q6	http://www.broadinstitute.org/gsea/msigdb/cards/AR_Q6	670	11	3.67819	2.9906	0.001106	0.016423	798441;798771;30418;492493;373076;795335;100151027;407613;563935;550456;541504	ENSDARG00000005526;ENSDARG00000009418;ENSDARG00000021184;ENSDARG00000052695;ENSDARG00000069133;ENSDARG00000071465;ENSDARG00000075263;ENSDARG00000005162;ENSDARG00000077261;ENSDARG00000045592;ENSDARG00000062359
GR_01	http://www.broadinstitute.org/gsea/msigdb/cards/GR_01	477	9	2.61865	3.43688	0.001234	0.017879	323473;503893;30147;30616;100002038;415175;353247;58082;563772	ENSDARG00000004023;ENSDARG00000042282;ENSDARG00000079564;ENSDARG00000002445;ENSDARG00000029907;ENSDARG00000011400;ENSDARG00000037539;ENSDARG00000070835;ENSDARG00000095002
CDP_02	http://www.broadinstitute.org/gsea/msigdb/cards/CDP_02	304	7	1.66891	4.19435	0.001428	0.020195	323201;798771;30616;791194;404627;100151027;407613	ENSDARG00000008803;ENSDARG00000009418;ENSDARG00000021184;ENSDARG00000026473;ENSDARG00000060002;ENSDARG00000075263;ENSDARG00000079564
E12_Q6	http://www.broadinstitute.org/gsea/msigdb/cards/E12_Q6	698	11	3.83191	2.87063	0.001534	0.021196	404273;30148;503893;58082;100002038;353247;415175;373076;100151027;30616;266640	ENSDARG00000008433;ENSDARG00000042282;ENSDARG00000058656;ENSDARG00000075263;ENSDARG00000079564;ENSDARG00000005162;ENSDARG00000019342;ENSDARG00000011400;ENSDARG00000037539;ENSDARG00000070835;ENSDARG00000095002
SRF_Q5_01	http://www.broadinstitute.org/gsea/msigdb/cards/SRF_Q5_01	598	10	3.28293	3.04606	0.001636	0.022087	563892;445226;114410;767757;100334610;321442;569395;550456;30418;373076	ENSDARG00000035253;ENSDARG00000052695;ENSDARG00000052958;ENSDARG00000052960;ENSDARG00000071465;ENSDARG00000005162;ENSDARG00000008982;ENSDARG00000018105;ENSDARG00000038716;ENSDARG00000086391
AAAYRNCTG_UNKNOWN	http://www.broadinstitute.org/gsea/msigdb/cards/AAAYRNCTG_UNKNOWN	1063	14	5.8357	2.39903	0.001943	0.025651	436925;114410;445226;767757;404208;30616;30418;799621;100151027;563935;561606;566880;393275;436626	ENSDARG00000004680;ENSDARG00000020953;ENSDARG00000029830;ENSDARG00000037555;ENSDARG00000052695;ENSDARG00000075263;ENSDARG00000075752;ENSDARG00000079564;ENSDARG00000086933;ENSDARG00000002167;ENSDARG00000008982;ENSDARG00000018105;ENSDARG00000038716;ENSDARG00000062359
TTANWNANTGGM_UNKNOWN	http://www.broadinstitute.org/gsea/msigdb/cards/TTANWNANTGGM_UNKNOWN	164	5	0.900334	5.55349	0.002101	0.026027	323473;58136;373076;799621;100151027	ENSDARG00000019717;ENSDARG00000075263;ENSDARG00000086933;ENSDARG00000002445;ENSDARG00000005162
HSF_Q6	http://www.broadinstitute.org/gsea/msigdb/cards/HSF_Q6	518	9	2.84374	3.16485	0.00217	0.026027	30573;100334610;321442;795319;321064;100148315;553257;550456;30616	ENSDARG00000006757;ENSDARG00000019125;ENSDARG00000039052;ENSDARG00000052958;ENSDARG00000052960;ENSDARG00000068888;ENSDARG00000071465;ENSDARG00000079564;ENSDARG00000029150
RGAANNTTC_HSF1_01	http://www.broadinstitute.org/gsea/msigdb/cards/RGAANNTTC_HSF1_01	1076	14	5.90707	2.37004	0.002175	0.026027	323473;114410;445226;767757;368243;798771;799621;100151027;373076;550456;407613;415107;569027;503728	ENSDARG00000009418;ENSDARG00000021184;ENSDARG00000058548;ENSDARG00000071465;ENSDARG00000075263;ENSDARG00000086933;ENSDARG00000091253;ENSDARG00000002445;ENSDARG00000005162;ENSDARG00000037362;ENSDARG00000008982;ENSDARG00000018105;ENSDARG00000038716;ENSDARG00000041065
EVI1_01	http://www.broadinstitute.org/gsea/msigdb/cards/EVI1_01	47	3	0.258023	11.6269	0.002183	0.026027	30147;404627;503728	ENSDARG00000004023;ENSDARG00000026473;ENSDARG00000037362
EVI1_02	http://www.broadinstitute.org/gsea/msigdb/cards/EVI1_02	328	7	1.80067	3.88745	0.002197	0.026027	114410;445226;767757;30147;404627;550456;503728	ENSDARG00000004023;ENSDARG00000026473;ENSDARG00000071465;ENSDARG00000037362;ENSDARG00000008982;ENSDARG00000018105;ENSDARG00000038716
AAAYWAACM_HFH4_01	http://www.broadinstitute.org/gsea/msigdb/cards/AAAYWAACM_HFH4_01	624	10	3.42566	2.91914	0.002235	0.026027	323473;563892;556429;798771;58136;30418;566188;407613;565032;561606	ENSDARG00000009418;ENSDARG00000019717;ENSDARG00000021184;ENSDARG00000037555;ENSDARG00000052695;ENSDARG00000078618;ENSDARG00000079327;ENSDARG00000002445;ENSDARG00000054124;ENSDARG00000086391
TGGNNNNNNKCCAR_UNKNOWN	http://www.broadinstitute.org/gsea/msigdb/cards/TGGNNNNNNKCCAR_UNKNOWN	1082	14	5.94001	2.3569	0.002289	0.026147	436925;445226;114410;767757;449679;798771;100334610;321442;58136;30418;30148;795335;30441;563843	ENSDARG00000009418;ENSDARG00000019717;ENSDARG00000052695;ENSDARG00000052958;ENSDARG00000052960;ENSDARG00000058656;ENSDARG00000077293;ENSDARG00000020890;ENSDARG00000024141;ENSDARG00000077261;ENSDARG00000002167;ENSDARG00000008982;ENSDARG00000018105;ENSDARG00000038716
WCAANNNYCAG_UNKNOWN	http://www.broadinstitute.org/gsea/msigdb/cards/WCAANNNYCAG_UNKNOWN	633	10	3.47507	2.87764	0.002479	0.027783	323473;30632;30616;100002038;415175;353247;58082;492493;550456;503728	ENSDARG00000041430;ENSDARG00000071465;ENSDARG00000079564;ENSDARG00000002445;ENSDARG00000037362;ENSDARG00000011400;ENSDARG00000037539;ENSDARG00000045592;ENSDARG00000070835;ENSDARG00000095002
IK1_01	http://www.broadinstitute.org/gsea/msigdb/cards/IK1_01	652	10	3.57938	2.79378	0.003066	0.033721	323473;30632;100004929;58082;100002038;353247;415175;541423;57936;559638	ENSDARG00000005150;ENSDARG00000016788;ENSDARG00000041430;ENSDARG00000055151;ENSDARG00000002445;ENSDARG00000076229;ENSDARG00000011400;ENSDARG00000037539;ENSDARG00000070835;ENSDARG00000095002
NKX3A_01	http://www.broadinstitute.org/gsea/msigdb/cards/NKX3A_01	547	9	3.00294	2.99706	0.003123	0.033727	30256;404208;30616;404627;30418;373076;799621;100151027;554036	ENSDARG00000026473;ENSDARG00000029830;ENSDARG00000052695;ENSDARG00000056029;ENSDARG00000075263;ENSDARG00000079564;ENSDARG00000086933;ENSDARG00000005162;ENSDARG00000043317
FOXM1_01	http://www.broadinstitute.org/gsea/msigdb/cards/FOXM1_01	657	10	3.60683	2.77252	0.003237	0.034336	114410;445226;767757;30147;798771;791194;30418;64276;57936;565032	ENSDARG00000004023;ENSDARG00000005150;ENSDARG00000009418;ENSDARG00000052695;ENSDARG00000060002;ENSDARG00000079327;ENSDARG00000025131;ENSDARG00000008982;ENSDARG00000018105;ENSDARG00000038716
CACBINDINGPROTEIN_Q6	http://www.broadinstitute.org/gsea/msigdb/cards/CACBINDINGPROTEIN_Q6	662	10	3.63428	2.75158	0.003416	0.035601	503893;393530;321053;30616;58136;100002038;415175;353247;58082;559638	ENSDARG00000003081;ENSDARG00000019717;ENSDARG00000042282;ENSDARG00000058799;ENSDARG00000079564;ENSDARG00000076229;ENSDARG00000011400;ENSDARG00000037539;ENSDARG00000070835;ENSDARG00000095002
FOXO3_01	http://www.broadinstitute.org/gsea/msigdb/cards/FOXO3_01	567	9	3.11274	2.89134	0.003954	0.040494	323473;550456;407613;565032;563772;795319;100148315;553257;503728	ENSDARG00000019125;ENSDARG00000021184;ENSDARG00000039052;ENSDARG00000068888;ENSDARG00000071465;ENSDARG00000079327;ENSDARG00000002445;ENSDARG00000037362;ENSDARG00000029907
AP4_Q6	http://www.broadinstitute.org/gsea/msigdb/cards/AP4_Q6	576	9	3.16215	2.84617	0.004381	0.044102	436925;393530;321053;100334610;321442;353248;373076;64276;30441	ENSDARG00000003081;ENSDARG00000052958;ENSDARG00000052960;ENSDARG00000058799;ENSDARG00000005162;ENSDARG00000020890;ENSDARG00000032242;ENSDARG00000025131;ENSDARG00000002167
AREB6_03	http://www.broadinstitute.org/gsea/msigdb/cards/AREB6_03	699	10	3.8374	2.60593	0.005001	0.049514	503893;30616;100004929;492493;353248;550456;563935;559638;503728;565032	ENSDARG00000016788;ENSDARG00000042282;ENSDARG00000071465;ENSDARG00000079327;ENSDARG00000079564;ENSDARG00000032242;ENSDARG00000037362;ENSDARG00000076229;ENSDARG00000045592;ENSDARG00000062359
HFH4_01	http://www.broadinstitute.org/gsea/msigdb/cards/HFH4_01	484	8	2.65708	3.01082	0.005147	0.049919	323473;798771;64276;30441;407613;554036;561606;503728	ENSDARG00000009418;ENSDARG00000021184;ENSDARG00000037555;ENSDARG00000056029;ENSDARG00000002445;ENSDARG00000020890;ENSDARG00000037362;ENSDARG00000025131
HNF3B_01	http://www.broadinstitute.org/gsea/msigdb/cards/HNF3B_01	486	8	2.66806	2.99843	0.005274	0.049919	323473;563892;64276;337298;554036;436626;393275;503728	ENSDARG00000004680;ENSDARG00000020953;ENSDARG00000056029;ENSDARG00000002445;ENSDARG00000037362;ENSDARG00000025131;ENSDARG00000038428;ENSDARG00000086391
PAX5_01	http://www.broadinstitute.org/gsea/msigdb/cards/PAX5_01	385	7	2.11359	3.3119	0.005294	0.049919	563892;30616;30418;58082;100002038;353247;415175	ENSDARG00000052695;ENSDARG00000079564;ENSDARG00000011400;ENSDARG00000037539;ENSDARG00000070835;ENSDARG00000086391;ENSDARG00000095002
highlighted gene names
inpp5kb
myo18aa
myom2a
lmod1b
slc8a1a
mrtfab
nrap
synpo2la
lbx2
atoh8
scn3b
prdm1a
bves
tmod4
rbfox1l
gdf6a
tbx20
pbx2
marcksb
cyp26c1
ankrd1a
htr1d
smyd2a
plekha7a
tpm3
klhl40a
myh7
dnajb6a
myom1a
casq1a
zeb1a
six1b
kita
sgcb
akap12b
trim54
bmp2b
hsp90ab1
pgam2
lrrc39
tnnc1a
mybpha
tnnc1b
lamb2
TNNC2
tnnc2
tcf21
sulf1
klhl40b
chrnd
cald1b
tnni2a.1
cacnb1
tnnt2c
myf6
hspb1
tbx1
cemip2
isl1
npr3
mef2cb
nr2f1a
klhl41b
cav3
igfn1.1
mybphb
vangl2
scube2
mybpc3
dnajb6b
casq1b
smyd1b
unc45b
tnni3k
hmcn2
ogg1
nppb
nppa
itga6a
desma
pla1a
casq2
mstnb
klhl41a

## Sheet: Org.biogenesis  TFs
Highlighted TFs show OJ/LPJ differential expression and red coloured are TFs with role in musculoskeletal formation
geneset	link	C	O	E	R	PValue	FDR	overlapGene	OverlapGene_UserID
YCATTAA_UNKNOWN	http://www.broadinstitute.org/gsea/msigdb/cards/YCATTAA_UNKNOWN	1273	87	32.7821	2.65389	0	0	566955;556453;336957;81541;394151;406301;323473;563252;555843;100003583;280650;437022;353314;405890;407691;796720;494454;30560;494455;30480;30458;798441;492345;30325;30338;30349;30317;30493;664761;556898;30080;100332721;406512;402968;30500;58136;30728;259255;30386;30321;393941;415106;30606;415101;562738;563435;571757;558148;393794;140618;494033;30418;406522;325637;445214;558711;678613;565910;5575…	ENSDARG00000076066;ENSDARG00000061548;ENSDARG00000075100;ENSDARG00000014792;ENSDARG00000059279;ENSDARG00000076657;ENSDARG00000029072;ENSDARG00000003732;ENSDARG00000005510;ENSDARG00000059073;ENSDARG00000013057;ENSDARG00000095896;ENSDARG00000023031;ENSDARG00000000175;ENSDARG00000059280;ENSDARG00000042032;ENSDARG00000052695;ENSDARG00000016526;ENSDARG00000059327;ENSDARG00000040764;ENSDARG00000094992;…
TAATTA_V$CHX10_01	http://www.broadinstitute.org/gsea/msigdb/cards/TAATTA_V$CHX10_01	1792	106	46.1473	2.29699	1.11022e-16	3.30291e-14	493634;81541;394151;406301;393707;323473;474335;30632;563252;555843;100003583;404040;30568;30396;563876;30452;796720;30274;325084;798441;260350;492345;30325;30338;30317;30493;664761;554360;30628;564395;798771;558073;30080;30511;404208;100332721;30169;30766;794892;114463;100000492;30500;30425;30532;100150137;60639;58136;30728;337089;30386;30321;321585;415106;30606;503590;570989;560775;555721;40284…	ENSDARG00000044155;ENSDARG00000028228;ENSDARG00000061548;ENSDARG00000062338;ENSDARG00000075597;ENSDARG00000028348;ENSDARG00000075100;ENSDARG00000014792;ENSDARG00000070542;ENSDARG00000059279;ENSDARG00000036987;ENSDARG00000003732;ENSDARG00000019566;ENSDARG00000039077;ENSDARG00000070769;ENSDARG00000013057;ENSDARG00000095896;ENSDARG00000023031;ENSDARG00000000175;ENSDARG00000042032;ENSDARG00000020759;…
V$CHX10_01	http://www.broadinstitute.org/gsea/msigdb/cards/V$CHX10_01	560	48	14.421	3.32847	2.40918e-13	4.14846e-11	81541;394151;406301;393707;474335;30632;30568;30396;563876;30452;492346;325084;30506;798441;30080;30511;100332721;30766;30500;60639;337089;415106;402843;494033;393794;140618;30418;406522;325637;558427;30670;60637;64276;566696;558864;100144397;83496;431736;555744;324942;474317;402999;393157;556453;555242;321264;573346;570385	ENSDARG00000075597;ENSDARG00000075100;ENSDARG00000059279;ENSDARG00000003732;ENSDARG00000020759;ENSDARG00000052695;ENSDARG00000044511;ENSDARG00000094992;ENSDARG00000101508;ENSDARG00000008886;ENSDARG00000013125;ENSDARG00000041430;ENSDARG00000000151;ENSDARG00000019930;ENSDARG00000011870;ENSDARG00000061391;ENSDARG00000008107;ENSDARG00000003607;ENSDARG00000042027;ENSDARG00000021033;ENSDARG00000070864;…
V$LHX3_01	http://www.broadinstitute.org/gsea/msigdb/cards/V$LHX3_01	568	48	14.627	3.28159	4.07008e-13	4.14846e-11	493634;323473;437022;260350;30325;30338;30493;664761;335916;564873;554360;30511;404208;100332721;794892;114463;100000492;30500;337089;30606;30636;404627;83415;494033;140618;30207;368221;100003889;406245;100003157;64276;58042;560775;555721;474317;402999;369196;393157;550389;450059;570258;436766;30212;569695;798589;324931;321264;570385	ENSDARG00000044155;ENSDARG00000028228;ENSDARG00000062338;ENSDARG00000075100;ENSDARG00000070542;ENSDARG00000059279;ENSDARG00000036987;ENSDARG00000039077;ENSDARG00000059073;ENSDARG00000023031;ENSDARG00000000175;ENSDARG00000040764;ENSDARG00000094992;ENSDARG00000008886;ENSDARG00000034117;ENSDARG00000054879;ENSDARG00000011870;ENSDARG00000002445;ENSDARG00000056666;ENSDARG00000043531;ENSDARG00000042027;…
V$TST1_01	http://www.broadinstitute.org/gsea/msigdb/cards/V$TST1_01	632	51	16.2752	3.13361	4.21996e-13	4.14846e-11	406301;394151;81541;405890;407691;30705;30274;30482;58076;260350;30317;30349;30157;30147;30151;558456;550517;30766;415100;103911606;100008101;30500;30425;60639;259255;415106;503590;570989;325084;30418;406522;325637;445214;558011;100003889;406245;100003157;64276;335134;58008;58146;558864;100144397;559908;562093;140746;30520;556453;555744;324942;573346	ENSDARG00000028228;ENSDARG00000062338;ENSDARG00000017007;ENSDARG00000075597;ENSDARG00000104196;ENSDARG00000002601;ENSDARG00000076657;ENSDARG00000036987;ENSDARG00000004023;ENSDARG00000053499;ENSDARG00000003971;ENSDARG00000070769;ENSDARG00000013057;ENSDARG00000059280;ENSDARG00000052695;ENSDARG00000028148;ENSDARG00000017821;ENSDARG00000094992;ENSDARG00000101076;ENSDARG00000011027;ENSDARG00000019930;…
V$TFIII_Q6	http://www.broadinstitute.org/gsea/msigdb/cards/V$TFIII_Q6	489	44	12.5926	3.4941	4.87388e-13	4.14846e-11	566955;30466;30478;405890;407691;30274;30480;30458;100000492;564685;100005680;561682;571865;561772;30425;58140;570960;30728;58138;337089;30386;30321;30606;560775;555721;368519;30418;406522;325637;559723;369195;558427;30670;563252;794477;569564;114463;678650;100330974;569468;560140;321264;450059;550389	ENSDARG00000044155;ENSDARG00000078076;ENSDARG00000067727;ENSDARG00000070542;ENSDARG00000070769;ENSDARG00000095896;ENSDARG00000042032;ENSDARG00000052695;ENSDARG00000028148;ENSDARG00000016526;ENSDARG00000038386;ENSDARG00000101628;ENSDARG00000059327;ENSDARG00000034117;ENSDARG00000000151;ENSDARG00000052150;ENSDARG00000011870;ENSDARG00000003607;ENSDARG00000042027;ENSDARG00000028731;ENSDARG00000019367;…
AAAYWAACM_V$HFH4_01	http://www.broadinstitute.org/gsea/msigdb/cards/AAAYWAACM_V$HFH4_01	613	50	15.7859	3.16739	4.88054e-13	4.14846e-11	30303;393707;323473;492346;30482;58076;492345;30493;664761;338306;431724;323882;402941;100002070;798771;558073;30080;100332721;30500;58140;570960;30728;58138;415106;566656;30529;556870;30418;406522;325637;100008101;368221;65089;407737;406512;553418;324309;556894;393956;336257;558864;100144397;555744;324942;791744;550405;100330974;678650;555242;30212	ENSDARG00000006560;ENSDARG00000017007;ENSDARG00000075597;ENSDARG00000067727;ENSDARG00000075100;ENSDARG00000003732;ENSDARG00000059073;ENSDARG00000055294;ENSDARG00000052695;ENSDARG00000017821;ENSDARG00000040764;ENSDARG00000094992;ENSDARG00000053569;ENSDARG00000052150;ENSDARG00000002445;ENSDARG00000053301;ENSDARG00000039576;ENSDARG00000061391;ENSDARG00000003607;ENSDARG00000004580;ENSDARG00000029524;…
V$FOXM1_01	http://www.broadinstitute.org/gsea/msigdb/cards/V$FOXM1_01	588	47	15.1421	3.10393	5.29177e-12	3.1486e-10	406301;394151;81541;393707;563252;140816;561924;30568;30274;30349;30157;30147;30151;558456;100000492;798771;558073;170446;556898;30080;30169;30766;561682;571865;561772;402968;60639;259255;30386;30321;30606;322961;368519;30418;406522;325637;559723;369195;565910;64276;415104;553418;324309;560775;555721;555242;100330048	ENSDARG00000044155;ENSDARG00000075352;ENSDARG00000036073;ENSDARG00000012078;ENSDARG00000076657;ENSDARG00000003732;ENSDARG00000004023;ENSDARG00000053499;ENSDARG00000003971;ENSDARG00000019566;ENSDARG00000070769;ENSDARG00000095896;ENSDARG00000059280;ENSDARG00000042032;ENSDARG00000052695;ENSDARG00000013125;ENSDARG00000034117;ENSDARG00000019930;ENSDARG00000007812;ENSDARG00000039576;ENSDARG00000003607;…
V$TITF1_Q3	http://www.broadinstitute.org/gsea/msigdb/cards/V$TITF1_Q3	596	47	15.3481	3.06227	8.50009e-12	4.59778e-10	474335;563876;30452;798441;30349;431724;338306;558456;798771;558073;556898;100332721;30766;30500;60639;58138;58136;58140;30728;570960;259255;415106;503590;570989;563435;571757;322961;559723;369195;60637;335838;100003889;553418;324309;692065;445565;555242;101886699;571601;562533;559908;393956;450059;550389;30657;100329907;570385	ENSDARG00000062338;ENSDARG00000101523;ENSDARG00000075100;ENSDARG00000078279;ENSDARG00000076657;ENSDARG00000059280;ENSDARG00000044511;ENSDARG00000094992;ENSDARG00000058011;ENSDARG00000052150;ENSDARG00000019930;ENSDARG00000007812;ENSDARG00000039576;ENSDARG00000010400;ENSDARG00000029524;ENSDARG00000019367;ENSDARG00000056691;ENSDARG00000067591;ENSDARG00000042336;ENSDARG00000006896;ENSDARG00000014091;…
TGTTTGY_V$HNF3_Q6	http://www.broadinstitute.org/gsea/msigdb/cards/TGTTTGY_V$HNF3_Q6	1654	89	42.5935	2.08952	1.07736e-11	4.80226e-10	100005148;30478;30303;393707;323473;30744;280650;437022;353314;30396;447819;492346;30482;58076;30506;492345;30349;30493;664761;558456;335916;564873;564395;798771;558073;170446;30080;30169;561682;571865;561772;30500;415106;503590;570989;793011;566656;378723;751704;558148;100006454;30418;406522;325637;558427;30670;474335;100008101;570531;565819;557661;558711;678613;565910;406512;100003889;406245;57…	ENSDARG00000028228;ENSDARG00000062338;ENSDARG00000067976;ENSDARG00000059483;ENSDARG00000017007;ENSDARG00000075597;ENSDARG00000067727;ENSDARG00000078279;ENSDARG00000012078;ENSDARG00000029072;ENSDARG00000003732;ENSDARG00000015072;ENSDARG00000019566;ENSDARG00000059073;ENSDARG00000055294;ENSDARG00000059280;ENSDARG00000020759;ENSDARG00000052695;ENSDARG00000101628;ENSDARG00000017821;ENSDARG00000040764;…
V$S8_01	http://www.broadinstitute.org/gsea/msigdb/cards/V$S8_01	622	48	16.0176	2.9967	1.08082e-11	4.80226e-10	493634;474335;563252;437022;30568;563876;30452;492346;260350;798771;558073;170446;30080;100332721;561682;571865;561772;30500;337089;415106;503590;570989;30636;404627;83415;368519;30207;799447;64603;368221;100003889;64276;566696;335134;58146;58008;555242;101886699;560775;555721;474317;402999;100535350;393157;556453;550389;450059;570385	ENSDARG00000062338;ENSDARG00000075100;ENSDARG00000014792;ENSDARG00000078279;ENSDARG00000012078;ENSDARG00000036987;ENSDARG00000003732;ENSDARG00000039077;ENSDARG00000044511;ENSDARG00000094992;ENSDARG00000013125;ENSDARG00000054879;ENSDARG00000055798;ENSDARG00000042027;ENSDARG00000017953;ENSDARG00000028731;ENSDARG00000021033;ENSDARG00000035648;ENSDARG00000026473;ENSDARG00000067591;ENSDARG00000056151;…
V$HFH8_01	http://www.broadinstitute.org/gsea/msigdb/cards/V$HFH8_01	454	40	11.6913	3.42134	1.15161e-11	4.80226e-10	555843;100003583;30396;405890;407691;563876;30452;30506;30493;664761;431724;338306;30628;103911606;100008101;30500;30386;30321;415106;566656;378723;30418;406522;325637;325084;492345;565910;406245;100003157;64276;553418;324309;558864;100144397;83496;431736;100330974;678650;393956;555242	ENSDARG00000028228;ENSDARG00000061548;ENSDARG00000017007;ENSDARG00000075597;ENSDARG00000067727;ENSDARG00000104196;ENSDARG00000095896;ENSDARG00000042032;ENSDARG00000020759;ENSDARG00000052695;ENSDARG00000044511;ENSDARG00000040764;ENSDARG00000094992;ENSDARG00000101508;ENSDARG00000027199;ENSDARG00000039576;ENSDARG00000008107;ENSDARG00000003607;ENSDARG00000029524;ENSDARG00000070913;ENSDARG00000056691;…
V$ALPHACP1_01	http://www.broadinstitute.org/gsea/msigdb/cards/V$ALPHACP1_01	624	48	16.0691	2.98709	1.21065e-11	4.80226e-10	30303;555843;100003583;353314;405890;407691;493181;30325;30338;30288;406517;30157;30147;30151;558456;30639;58092;564395;170446;561682;571865;561772;114463;100000492;30500;30386;30321;570531;402843;30636;404627;83415;322961;559723;369195;570149;558011;557661;368221;100003889;30104;558864;100144397;692065;406789;573741;449794;100330048	ENSDARG00000044155;ENSDARG00000061548;ENSDARG00000062338;ENSDARG00000075597;ENSDARG00000075352;ENSDARG00000070542;ENSDARG00000012078;ENSDARG00000017400;ENSDARG00000004023;ENSDARG00000053499;ENSDARG00000003971;ENSDARG00000006514;ENSDARG00000055294;ENSDARG00000095896;ENSDARG00000023031;ENSDARG00000000175;ENSDARG00000042032;ENSDARG00000094992;ENSDARG00000054879;ENSDARG00000006389;ENSDARG00000007812;…
V$HNF3_Q6	http://www.broadinstitute.org/gsea/msigdb/cards/V$HNF3_Q6	465	40	11.9746	3.3404	2.41779e-11	8.46914e-10	30466;30478;30303;323473;353314;692065;492346;30482;58076;798441;30349;664761;30493;798771;558073;30500;259255;415106;751704;100006454;559723;369195;100008101;558711;678613;406245;573346;336257;558864;100144397;83496;431736;791744;550405;369196;562048;100536055;101883448;100330974;678650	ENSDARG00000059483;ENSDARG00000017007;ENSDARG00000075597;ENSDARG00000067727;ENSDARG00000018773;ENSDARG00000075928;ENSDARG00000076657;ENSDARG00000055294;ENSDARG00000059280;ENSDARG00000038386;ENSDARG00000101628;ENSDARG00000017821;ENSDARG00000040764;ENSDARG00000094992;ENSDARG00000002445;ENSDARG00000004580;ENSDARG00000070914;ENSDARG00000019367;ENSDARG00000005026;ENSDARG00000021372;ENSDARG00000067591;…
GGATTA_V$PITX2_Q2	http://www.broadinstitute.org/gsea/msigdb/cards/GGATTA_V$PITX2_Q2	1432	80	36.8766	2.1694	2.41975e-11	8.46914e-10	493634;563252;100536659;445315;678649;437022;353314;405891;407691;30705;447936;30325;30338;30349;338306;431724;323882;402941;30157;30147;30151;558456;335916;564873;554360;556898;30080;550517;562171;30511;404208;794892;30500;30425;30532;58140;570960;30728;58138;259255;337089;30606;793011;566656;30636;404627;83415;100007653;60641;60642;558148;445214;570531;557661;558011;565910;100003889;573346;1000…	ENSDARG00000028228;ENSDARG00000062338;ENSDARG00000023933;ENSDARG00000075597;ENSDARG00000101523;ENSDARG00000075352;ENSDARG00000086647;ENSDARG00000078279;ENSDARG00000002601;ENSDARG00000076657;ENSDARG00000003732;ENSDARG00000004023;ENSDARG00000053499;ENSDARG00000003971;ENSDARG00000019566;ENSDARG00000023031;ENSDARG00000000175;ENSDARG00000059280;ENSDARG00000028148;ENSDARG00000094992;ENSDARG00000008886;…
V$MMEF2_Q6	http://www.broadinstitute.org/gsea/msigdb/cards/V$MMEF2_Q6	660	49	16.9962	2.883	2.58016e-11	8.52886e-10	393707;563252;692065;544667;554230;260350;492345;30349;335916;564873;554360;30080;402968;337089;30386;30321;503590;570989;560775;555721;30636;83415;404627;30529;100003539;30418;406522;325637;557661;335134;368221;558011;30104;58042;558864;100144397;325226;394045;791744;550405;562048;100536055;101883448;571909;555242;447936;30212;570385;100000492	ENSDARG00000044155;ENSDARG00000035533;ENSDARG00000075597;ENSDARG00000018773;ENSDARG00000075928;ENSDARG00000036987;ENSDARG00000003732;ENSDARG00000017400;ENSDARG00000059073;ENSDARG00000095896;ENSDARG00000059280;ENSDARG00000042032;ENSDARG00000052695;ENSDARG00000053569;ENSDARG00000054879;ENSDARG00000010481;ENSDARG00000003607;ENSDARG00000055798;ENSDARG00000043531;ENSDARG00000042027;ENSDARG00000017953;…
V$FOXJ2_02	http://www.broadinstitute.org/gsea/msigdb/cards/V$FOXJ2_02	600	46	15.4511	2.97714	3.75617e-11	1.17628e-09	493634;393707;323473;405890;407691;796720;493181;260350;664761;30493;100000492;100332721;60639;58140;570960;30728;58138;100150924;30386;30321;415106;30606;563435;571757;794891;378723;558148;100006454;494033;393794;140618;30418;406522;325637;406245;100003157;553418;556894;566696;555242;101886699;678650;100330974;556453;569471;573741	ENSDARG00000044155;ENSDARG00000028228;ENSDARG00000059483;ENSDARG00000060951;ENSDARG00000067727;ENSDARG00000075100;ENSDARG00000078279;ENSDARG00000059279;ENSDARG00000036987;ENSDARG00000095896;ENSDARG00000042032;ENSDARG00000052695;ENSDARG00000040764;ENSDARG00000034117;ENSDARG00000052150;ENSDARG00000002445;ENSDARG00000003607;ENSDARG00000070913;ENSDARG00000070864;ENSDARG00000008861;ENSDARG00000004861;…
V$CEBP_Q3	http://www.broadinstitute.org/gsea/msigdb/cards/V$CEBP_Q3	579	45	14.9103	3.01805	3.96425e-11	1.17936e-09	493634;30478;30303;393707;100004988;140816;561924;30452;492345;30317;30493;664761;558456;564873;335916;170446;564685;30766;561682;571865;561772;30532;30386;30321;415106;30606;570531;794891;751704;30418;406522;325637;559723;369195;558427;30670;60637;335838;406245;573346;58042;101886699;678650;100330974;555242	ENSDARG00000079829;ENSDARG00000067727;ENSDARG00000078279;ENSDARG00000036073;ENSDARG00000012078;ENSDARG00000055294;ENSDARG00000013057;ENSDARG00000095896;ENSDARG00000042032;ENSDARG00000052695;ENSDARG00000044511;ENSDARG00000101628;ENSDARG00000040764;ENSDARG00000010192;ENSDARG00000034117;ENSDARG00000000151;ENSDARG00000019930;ENSDARG00000003607;ENSDARG00000010400;ENSDARG00000043531;ENSDARG00000019367;…
YATGNWAAT_V$OCT_C	http://www.broadinstitute.org/gsea/msigdb/cards/YATGNWAAT_V$OCT_C	933	60	24.0265	2.49725	4.87981e-11	1.38261e-09	30303;323473;30568;405891;407691;563876;30452;30274;30506;30349;30317;30493;664761;30157;30147;30151;335916;564873;100000492;30766;114463;30500;60639;337089;30386;30321;30606;415101;560775;555721;402843;751704;100037309;393794;140618;494033;558427;30670;100008101;449794;449615;563252;100003889;570199;573346;553427;692065;445565;555242;101886699;325226;170781;474317;402999;564072;562048;100536055;…	ENSDARG00000044155;ENSDARG00000062338;ENSDARG00000017007;ENSDARG00000063438;ENSDARG00000075352;ENSDARG00000018773;ENSDARG00000075928;ENSDARG00000078279;ENSDARG00000070542;ENSDARG00000059279;ENSDARG00000011273;ENSDARG00000004023;ENSDARG00000053499;ENSDARG00000003971;ENSDARG00000070769;ENSDARG00000055294;ENSDARG00000013057;ENSDARG00000095896;ENSDARG00000059280;ENSDARG00000042032;ENSDARG00000044511;…
V$GATA1_05	http://www.broadinstitute.org/gsea/msigdb/cards/V$GATA1_05	676	49	17.4082	2.81476	5.99836e-11	1.62228e-09	563252;100333821;140815;405891;407691;405890;563876;30452;796720;30749;30482;58076;100329796;30349;570239;30288;30493;664761;564873;335916;30639;58092;100000492;30511;100332721;406512;30500;259255;30606;402843;100136855;30418;406522;325637;559723;369195;565910;415104;559561;497613;335134;58008;58146;445565;571601;562533;30766;393956;555242	ENSDARG00000044155;ENSDARG00000018000;ENSDARG00000052988;ENSDARG00000075100;ENSDARG00000087804;ENSDARG00000036074;ENSDARG00000076657;ENSDARG00000006514;ENSDARG00000059280;ENSDARG00000052695;ENSDARG00000044511;ENSDARG00000017821;ENSDARG00000040764;ENSDARG00000094992;ENSDARG00000008886;ENSDARG00000034117;ENSDARG00000006389;ENSDARG00000100940;ENSDARG00000019930;ENSDARG00000003607;ENSDARG00000055798;…
YTAATTAA_V$LHX3_01	http://www.broadinstitute.org/gsea/msigdb/cards/YTAATTAA_V$LHX3_01	442	38	11.3823	3.33851	7.95775e-11	2.05863e-09	493634;323473;563252;30396;554360;564395;404208;100332721;794892;114463;100000492;30532;100150137;337089;415106;30766;494033;140618;30207;368221;100003889;573346;64276;58042;566696;560775;555721;474317;402999;100535350;393157;550389;450059;570258;436766;324931;321264;570385	ENSDARG00000044155;ENSDARG00000062338;ENSDARG00000028348;ENSDARG00000075100;ENSDARG00000014792;ENSDARG00000070542;ENSDARG00000059279;ENSDARG00000039077;ENSDARG00000020759;ENSDARG00000010192;ENSDARG00000019930;ENSDARG00000011870;ENSDARG00000002445;ENSDARG00000056666;ENSDARG00000042027;ENSDARG00000017953;ENSDARG00000021033;ENSDARG00000035648;ENSDARG00000029830;ENSDARG00000067591;ENSDARG00000020133;…
V$FOXD3_01	http://www.broadinstitute.org/gsea/msigdb/cards/V$FOXD3_01	553	43	14.2408	3.0195	1.09245e-10	2.61526e-09	30303;393707;563252;30452;692065;325084;30506;798441;449794;260350;30349;30493;664761;335916;564873;30628;798771;558073;100332721;30500;259255;30386;30321;30418;406522;325637;559723;369195;60637;100151531;565910;100003889;406245;324309;556894;83496;431736;791744;550405;100330974;678650;573741;570385	ENSDARG00000062338;ENSDARG00000079947;ENSDARG00000067727;ENSDARG00000075100;ENSDARG00000076657;ENSDARG00000036987;ENSDARG00000055294;ENSDARG00000095896;ENSDARG00000059280;ENSDARG00000042032;ENSDARG00000052695;ENSDARG00000044511;ENSDARG00000040764;ENSDARG00000094992;ENSDARG00000101508;ENSDARG00000027199;ENSDARG00000039576;ENSDARG00000008107;ENSDARG00000003607;ENSDARG00000043531;ENSDARG00000019367;…
TGATTTRY_V$GFI1_01	http://www.broadinstitute.org/gsea/msigdb/cards/TGATTTRY_V$GFI1_01	711	50	18.3095	2.73082	1.09885e-10	2.61526e-09	557902;566955;406301;394151;81541;563252;555843;100003583;405890;407691;493181;30705;30749;325084;30325;30338;30349;30317;798771;558073;170446;83415;404627;30636;30500;30425;30386;30321;793011;560775;555721;558148;100006454;558011;565910;553418;336257;558864;100144397;566696;692065;562048;100536055;101883448;556453;324913;555242;324931;321264;100330048	ENSDARG00000061548;ENSDARG00000059483;ENSDARG00000075597;ENSDARG00000075352;ENSDARG00000018773;ENSDARG00000075928;ENSDARG00000012078;ENSDARG00000013057;ENSDARG00000095896;ENSDARG00000023031;ENSDARG00000000175;ENSDARG00000059280;ENSDARG00000042032;ENSDARG00000028148;ENSDARG00000094992;ENSDARG00000054879;ENSDARG00000011027;ENSDARG00000100940;ENSDARG00000011870;ENSDARG00000018492;ENSDARG00000056666;…
V$POU3F2_02	http://www.broadinstitute.org/gsea/msigdb/cards/V$POU3F2_02	666	48	17.1507	2.79872	1.1637e-10	2.66307e-09	30303;30568;405891;407691;493181;30349;30157;30147;30151;100000492;798771;558073;30080;100332721;30766;30500;58138;58136;58140;30728;570960;259255;30606;563435;571757;30636;404627;83415;100006454;393794;140618;494033;449794;449615;100003889;566696;692065;445565;555242;101886699;560775;555721;562048;100536055;101883448;569468;553532;30212	ENSDARG00000044155;ENSDARG00000062338;ENSDARG00000059483;ENSDARG00000075100;ENSDARG00000018773;ENSDARG00000075928;ENSDARG00000078279;ENSDARG00000059279;ENSDARG00000076657;ENSDARG00000003732;ENSDARG00000004023;ENSDARG00000053499;ENSDARG00000003971;ENSDARG00000059073;ENSDARG00000055294;ENSDARG00000059280;ENSDARG00000094992;ENSDARG00000013125;ENSDARG00000034117;ENSDARG00000054879;ENSDARG00000052150;…
V$FREAC3_01	http://www.broadinstitute.org/gsea/msigdb/cards/V$FREAC3_01	556	43	14.318	3.00321	1.29664e-10	2.85741e-09	406301;394151;81541;323473;563252;405890;407691;563876;30452;692065;30325;30338;30349;570239;30493;664761;338306;431724;170446;30080;30766;30500;30386;30321;415106;566656;559723;369195;558427;30670;393157;100003889;100002072;324309;83496;431736;566696;678650;100330974;791744;550405;369196;555242	ENSDARG00000076066;ENSDARG00000062338;ENSDARG00000067727;ENSDARG00000012078;ENSDARG00000003732;ENSDARG00000095896;ENSDARG00000023031;ENSDARG00000000175;ENSDARG00000059280;ENSDARG00000042032;ENSDARG00000044511;ENSDARG00000040764;ENSDARG00000094992;ENSDARG00000000151;ENSDARG00000019930;ENSDARG00000002445;ENSDARG00000039576;ENSDARG00000029524;ENSDARG00000019367;ENSDARG00000005026;ENSDARG00000021033;…
V$AREB6_04	http://www.broadinstitute.org/gsea/msigdb/cards/V$AREB6_04	579	44	14.9103	2.95098	1.37056e-10	2.91245e-09	323473;30632;555843;100003583;353314;405890;407691;692065;30482;58076;30506;447936;30325;30338;100134973;335916;564873;170446;30766;561682;571865;561772;30500;259255;415106;60641;30602;100003889;114463;100000492;573346;336257;558864;100144397;566696;100136855;678650;100330974;562048;100536055;101883448;569471;324913;555242	ENSDARG00000044155;ENSDARG00000061548;ENSDARG00000062338;ENSDARG00000078970;ENSDARG00000018000;ENSDARG00000075597;ENSDARG00000067727;ENSDARG00000018773;ENSDARG00000075928;ENSDARG00000070542;ENSDARG00000012078;ENSDARG00000076657;ENSDARG00000023031;ENSDARG00000000175;ENSDARG00000017821;ENSDARG00000094992;ENSDARG00000101508;ENSDARG00000077811;ENSDARG00000041430;ENSDARG00000019930;ENSDARG00000002445;…
TGACAGNY_V$MEIS1_01	http://www.broadinstitute.org/gsea/msigdb/cards/TGACAGNY_V$MEIS1_01	1827	92	47.0486	1.95543	1.64461e-10	3.3743e-09	562619;557902;100333455;321793;30466;30478;323473;474335;140815;30725;100536659;445315;140816;561924;30396;405890;407691;563876;30452;447819;387256;30482;58076;555192;492345;30325;30338;30349;664761;30493;100000492;170446;30080;562171;560341;404208;561682;571865;561772;402968;30425;30532;100150137;60639;58138;58136;58140;30728;570960;30386;30321;415106;30606;503590;570989;793011;378723;751704;100…	ENSDARG00000044155;ENSDARG00000041098;ENSDARG00000028228;ENSDARG00000059483;ENSDARG00000017007;ENSDARG00000063438;ENSDARG00000018000;ENSDARG00000075597;ENSDARG00000028348;ENSDARG00000045443;ENSDARG00000086647;ENSDARG00000090826;ENSDARG00000036074;ENSDARG00000036073;ENSDARG00000012078;ENSDARG00000003732;ENSDARG00000019566;ENSDARG00000095896;ENSDARG00000023031;ENSDARG00000000175;ENSDARG00000059280;…
V$FOXO1_01	http://www.broadinstitute.org/gsea/msigdb/cards/V$FOXO1_01	583	44	15.0133	2.93073	1.70899e-10	3.3895e-09	323473;555843;100003583;30568;405890;407691;563876;30452;692065;567969;768121;30482;58076;449794;30349;431724;338306;30628;30080;103911606;100008101;259255;30386;30321;415106;378723;558427;30670;323269;58080;563252;100003889;100003157;324309;336257;560775;555721;100330974;678650;555242;450059;550389;569695;798589	ENSDARG00000028228;ENSDARG00000061548;ENSDARG00000062338;ENSDARG00000017007;ENSDARG00000067727;ENSDARG00000104196;ENSDARG00000076657;ENSDARG00000003732;ENSDARG00000095896;ENSDARG00000059280;ENSDARG00000042032;ENSDARG00000044511;ENSDARG00000017821;ENSDARG00000013125;ENSDARG00000027199;ENSDARG00000000151;ENSDARG00000007184;ENSDARG00000002445;ENSDARG00000039576;ENSDARG00000004580;ENSDARG00000029524;…
V$EN1_01	http://www.broadinstitute.org/gsea/msigdb/cards/V$EN1_01	243	27	6.25769	4.31469	1.77571e-10	3.40823e-09	563252;30349;30157;30147;30151;30080;100332721;794892;30718;30500;60639;30606;562289;100008101;799447;64603;65089;407737;415104;474317;402999;369196;555744;324942;555242;450059;550389	ENSDARG00000017007;ENSDARG00000075100;ENSDARG00000003732;ENSDARG00000004023;ENSDARG00000053499;ENSDARG00000003971;ENSDARG00000059280;ENSDARG00000094992;ENSDARG00000034117;ENSDARG00000103554;ENSDARG00000061391;ENSDARG00000005026;ENSDARG00000035648;ENSDARG00000102778;ENSDARG00000056621;ENSDARG00000014091;ENSDARG00000034420;ENSDARG00000038006;ENSDARG00000005453;ENSDARG00000058342;ENSDARG00000010794;…
YTATTTTNR_V$MEF2_02	http://www.broadinstitute.org/gsea/msigdb/cards/YTATTTTNR_V$MEF2_02	1605	84	41.3317	2.03234	1.90892e-10	3.45501e-09	493634;30303;559659;393707;323473;140815;30396;405890;407691;555766;563876;30452;30560;494455;394198;492346;30482;30506;260350;30325;30338;30349;30317;30288;30493;664761;564873;335916;556898;30080;550517;562171;564685;100005680;83415;404627;30636;58138;58136;58140;30728;570960;259255;337089;334669;503590;570989;378723;322961;494033;140618;559723;369195;474335;100002200;335134;368221;100334830;558…	ENSDARG00000044155;ENSDARG00000041098;ENSDARG00000028228;ENSDARG00000078076;ENSDARG00000075597;ENSDARG00000067727;ENSDARG00000099546;ENSDARG00000014792;ENSDARG00000078279;ENSDARG00000059279;ENSDARG00000036074;ENSDARG00000076657;ENSDARG00000036987;ENSDARG00000003732;ENSDARG00000006514;ENSDARG00000055294;ENSDARG00000013057;ENSDARG00000023031;ENSDARG00000000175;ENSDARG00000059280;ENSDARG00000020759;…
V$OCT1_04	http://www.broadinstitute.org/gsea/msigdb/cards/V$OCT1_04	541	42	13.9317	3.0147	1.91759e-10	3.45501e-09	30303;393707;30568;563876;30452;30274;30506;30349;30157;30147;30151;798771;558073;170446;30080;562171;30766;794892;30425;60639;58140;570960;30728;58138;259255;30386;30321;415106;558427;30670;58042;555242;101886699;560775;555721;474317;402999;564072;100330974;678650;393956;569471	ENSDARG00000067727;ENSDARG00000078279;ENSDARG00000012078;ENSDARG00000076657;ENSDARG00000003732;ENSDARG00000004023;ENSDARG00000053499;ENSDARG00000003971;ENSDARG00000070769;ENSDARG00000055294;ENSDARG00000095896;ENSDARG00000059280;ENSDARG00000042032;ENSDARG00000028148;ENSDARG00000044511;ENSDARG00000101508;ENSDARG00000013125;ENSDARG00000000151;ENSDARG00000052150;ENSDARG00000019930;ENSDARG00000070864;…
V$OCT1_B	http://www.broadinstitute.org/gsea/msigdb/cards/V$OCT1_B	723	50	18.6186	2.68549	1.97429e-10	3.45501e-09	323473;353314;405891;407691;563876;30452;30274;30506;570239;30493;664761;335916;564873;100000492;30080;30766;794892;30718;114463;30500;60639;337089;30386;30321;415101;100007653;378723;751704;100037309;368519;558427;30670;474335;100151531;449794;570199;58042;566696;563435;571757;553427;445565;555242;101886699;100330864;474317;402999;415205;564072;569471	ENSDARG00000044155;ENSDARG00000023933;ENSDARG00000063438;ENSDARG00000079947;ENSDARG00000020711;ENSDARG00000078279;ENSDARG00000070542;ENSDARG00000003732;ENSDARG00000070769;ENSDARG00000095896;ENSDARG00000042032;ENSDARG00000044511;ENSDARG00000040764;ENSDARG00000094992;ENSDARG00000101508;ENSDARG00000000151;ENSDARG00000103554;ENSDARG00000019930;ENSDARG00000002445;ENSDARG00000043531;ENSDARG00000042027;…
V$NKX61_01	http://www.broadinstitute.org/gsea/msigdb/cards/V$NKX61_01	522	41	13.4425	3.05004	2.24678e-10	3.81953e-09	393707;563252;353314;30396;405890;407691;493181;30705;30480;30458;30639;58092;404208;30766;402968;337089;30386;30321;415106;30606;30418;406522;325637;100008101;565910;406245;553418;553465;563435;571757;445565;560775;555721;474317;402999;101886699;569471;555242;30657;100329907;570385	ENSDARG00000017007;ENSDARG00000101523;ENSDARG00000078279;ENSDARG00000095896;ENSDARG00000042032;ENSDARG00000020759;ENSDARG00000052695;ENSDARG00000016526;ENSDARG00000059327;ENSDARG00000034117;ENSDARG00000006389;ENSDARG00000058011;ENSDARG00000011027;ENSDARG00000019930;ENSDARG00000003607;ENSDARG00000042027;ENSDARG00000070914;ENSDARG00000070864;ENSDARG00000025495;ENSDARG00000035648;ENSDARG00000029830;…
V$OCT1_01	http://www.broadinstitute.org/gsea/msigdb/cards/V$OCT1_01	664	47	17.0992	2.74866	3.36742e-10	5.41518e-09	30303;30568;353314;563876;30452;30506;30349;30317;30493;664761;558456;100000492;30080;30766;114463;30500;60639;58140;570960;30728;58138;30386;30321;415101;100007653;751704;100037309;30418;406522;325637;558427;30670;449794;449615;100003889;58042;566696;692065;445565;555242;101886699;564072;562048;100536055;101883448;573346;100330048	ENSDARG00000044155;ENSDARG00000062338;ENSDARG00000023933;ENSDARG00000063438;ENSDARG00000075352;ENSDARG00000018773;ENSDARG00000075928;ENSDARG00000078279;ENSDARG00000070542;ENSDARG00000003732;ENSDARG00000055294;ENSDARG00000013057;ENSDARG00000095896;ENSDARG00000059280;ENSDARG00000042032;ENSDARG00000052695;ENSDARG00000044511;ENSDARG00000040764;ENSDARG00000094992;ENSDARG00000101508;ENSDARG00000013125;…
V$FOXO4_01	http://www.broadinstitute.org/gsea/msigdb/cards/V$FOXO4_01	602	44	15.5026	2.83823	4.73015e-10	7.40641e-09	323473;563876;30452;796720;692065;30274;30482;58076;30493;664761;431724;338306;30157;30147;30151;170446;100332721;561772;571865;561682;30500;259255;415106;558427;30670;563252;558148;100003157;324309;336257;563435;571757;566696;560775;555721;170781;101886699;563633;100330974;678650;570926;555242;569695;798589	ENSDARG00000028228;ENSDARG00000067727;ENSDARG00000075100;ENSDARG00000078279;ENSDARG00000012078;ENSDARG00000011273;ENSDARG00000076657;ENSDARG00000004023;ENSDARG00000053499;ENSDARG00000003971;ENSDARG00000070769;ENSDARG00000044511;ENSDARG00000017821;ENSDARG00000040764;ENSDARG00000094992;ENSDARG00000000151;ENSDARG00000002445;ENSDARG00000039576;ENSDARG00000004580;ENSDARG00000029524;ENSDARG00000067591;…
V$AP2GAMMA_01	http://www.broadinstitute.org/gsea/msigdb/cards/V$AP2GAMMA_01	564	42	14.524	2.89176	6.86389e-10	1.01053e-08	404040;796720;798441;555192;30349;558456;335916;564873;405873;100332721;561772;571865;561682;794892;30386;30321;30606;793011;30636;404627;83415;60641;60642;368519;562738;550405;791744;114463;100000492;559561;415104;566223;445565;553644;337865;559908;555744;324942;324913;114429;393956;338317	ENSDARG00000044155;ENSDARG00000075100;ENSDARG00000035563;ENSDARG00000070542;ENSDARG00000095896;ENSDARG00000059280;ENSDARG00000042032;ENSDARG00000034117;ENSDARG00000054879;ENSDARG00000018492;ENSDARG00000061391;ENSDARG00000043531;ENSDARG00000037639;ENSDARG00000015793;ENSDARG00000028731;ENSDARG00000056691;ENSDARG00000031761;ENSDARG00000026473;ENSDARG00000006003;ENSDARG00000056621;ENSDARG00000006896;…
V$FOXO3_01	http://www.broadinstitute.org/gsea/msigdb/cards/V$FOXO3_01	542	41	13.9575	2.93749	6.9633e-10	1.01053e-08	323473;30452;692065;567969;768121;260350;30493;664761;431724;338306;100002070;335916;564873;170446;562171;30500;60639;259255;30386;30321;415106;30606;503590;570989;793011;30766;559723;369195;100151531;100003889;100003157;336257;566696;560775;555721;791744;550405;100330974;678650;569471;555242	ENSDARG00000006560;ENSDARG00000028228;ENSDARG00000062338;ENSDARG00000079947;ENSDARG00000067727;ENSDARG00000012078;ENSDARG00000076657;ENSDARG00000036987;ENSDARG00000095896;ENSDARG00000042032;ENSDARG00000044511;ENSDARG00000040764;ENSDARG00000094992;ENSDARG00000034117;ENSDARG00000019930;ENSDARG00000002445;ENSDARG00000043531;ENSDARG00000004580;ENSDARG00000029524;ENSDARG00000019367;ENSDARG00000067591;…
V$MSX1_01	http://www.broadinstitute.org/gsea/msigdb/cards/V$MSX1_01	435	36	11.202	3.2137	7.30259e-10	1.03453e-08	493634;563252;30568;405891;407691;30452;30274;30506;492345;30349;30307;30628;30080;30511;30606;560775;555721;566656;100007653;30418;406522;325637;799447;64603;558711;678613;334527;565819;445565;555242;101886699;559908;553532;436711;30657;100329907	ENSDARG00000023933;ENSDARG00000101523;ENSDARG00000078279;ENSDARG00000003732;ENSDARG00000070769;ENSDARG00000104808;ENSDARG00000059280;ENSDARG00000052695;ENSDARG00000044511;ENSDARG00000101508;ENSDARG00000008886;ENSDARG00000013125;ENSDARG00000034117;ENSDARG00000027199;ENSDARG00000058011;ENSDARG00000003607;ENSDARG00000016350;ENSDARG00000069266;ENSDARG00000003165;ENSDARG00000011696;ENSDARG00000004427;…
WWTAAGGC_UNKNOWN	http://www.broadinstitute.org/gsea/msigdb/cards/WWTAAGGC_UNKNOWN	397	34	10.2235	3.32568	9.09974e-10	1.25915e-08	30452;492345;431724;338306;170446;561682;571865;561772;30500;30532;100150137;30386;30321;560775;555721;30636;404627;83415;556870;393794;140618;494033;30418;406522;325637;335134;65089;407737;30104;570531;569471;100537750;570258;436766	ENSDARG00000028348;ENSDARG00000030896;ENSDARG00000059279;ENSDARG00000012078;ENSDARG00000017400;ENSDARG00000095896;ENSDARG00000042032;ENSDARG00000052695;ENSDARG00000044511;ENSDARG00000094992;ENSDARG00000010192;ENSDARG00000054879;ENSDARG00000003607;ENSDARG00000055798;ENSDARG00000029524;ENSDARG00000008861;ENSDARG00000026473;ENSDARG00000003165;ENSDARG00000102778;ENSDARG00000042336;ENSDARG00000020133;…
V$NFAT_Q6	http://www.broadinstitute.org/gsea/msigdb/cards/V$NFAT_Q6	596	43	15.3481	2.80165	1.12468e-09	1.52087e-08	405890;407691;30452;554230;544667;30482;30325;30338;30349;30493;664761;100002070;558456;30080;562171;561682;571865;561772;30532;100150137;30386;30321;30529;60641;322961;100006454;30418;406522;325637;559723;369195;474335;100008101;565910;100003157;406246;555242;101886699;553532;393956;570258;436766;100330048	ENSDARG00000006560;ENSDARG00000028228;ENSDARG00000059483;ENSDARG00000017007;ENSDARG00000028348;ENSDARG00000075352;ENSDARG00000078279;ENSDARG00000003732;ENSDARG00000095896;ENSDARG00000023031;ENSDARG00000000175;ENSDARG00000059280;ENSDARG00000042032;ENSDARG00000052695;ENSDARG00000044511;ENSDARG00000017821;ENSDARG00000040764;ENSDARG00000053569;ENSDARG00000010192;ENSDARG00000007812;ENSDARG00000003607;…
GATAAGR_V$GATA_C	http://www.broadinstitute.org/gsea/msigdb/cards/GATAAGR_V$GATA_C	737	49	18.9791	2.58179	1.15143e-09	1.52245e-08	563252;321294;30396;563876;30452;796720;493181;30749;30157;30147;30151;564873;335916;798771;558073;170446;30080;550517;30511;561772;571865;561682;406512;30425;259255;560775;555721;563435;571757;30636;404627;83415;60641;558148;30418;406522;325637;794477;565910;406245;30104;553418;558864;100144397;445565;571601;562533;555744;324942	ENSDARG00000075597;ENSDARG00000012078;ENSDARG00000076657;ENSDARG00000003732;ENSDARG00000017400;ENSDARG00000004023;ENSDARG00000053499;ENSDARG00000003971;ENSDARG00000020759;ENSDARG00000052695;ENSDARG00000028148;ENSDARG00000044511;ENSDARG00000008886;ENSDARG00000054879;ENSDARG00000100940;ENSDARG00000062025;ENSDARG00000061391;ENSDARG00000003607;ENSDARG00000043531;ENSDARG00000026473;ENSDARG00000021372;…
V$PAX4_04	http://www.broadinstitute.org/gsea/msigdb/cards/V$PAX4_04	465	37	11.9746	3.08987	1.24805e-09	1.61433e-08	393707;563876;30452;30317;431724;338306;558456;564395;798771;558073;170446;556898;402968;30500;259255;30386;30321;415106;503590;570989;566656;559723;369195;570149;100003889;100003157;566696;555242;101886699;560775;555721;337089;678650;100330974;570258;436766;100330048	ENSDARG00000028228;ENSDARG00000062338;ENSDARG00000075352;ENSDARG00000067727;ENSDARG00000078279;ENSDARG00000012078;ENSDARG00000076657;ENSDARG00000013057;ENSDARG00000095896;ENSDARG00000042032;ENSDARG00000044511;ENSDARG00000094992;ENSDARG00000042027;ENSDARG00000029524;ENSDARG00000019367;ENSDARG00000070864;ENSDARG00000025495;ENSDARG00000067591;ENSDARG00000042336;ENSDARG00000020133;ENSDARG00000013575;…
V$HFH4_01	http://www.broadinstitute.org/gsea/msigdb/cards/V$HFH4_01	467	37	12.0261	3.07664	1.40435e-09	1.77784e-08	30303;393707;323473;563252;405890;407691;563876;30452;30349;664761;30493;798771;558073;30080;550517;100332721;30500;259255;100006454;100008101;558711;678613;565910;64276;324309;566696;83496;431736;170781;791744;550405;100330974;678650;393956;569471;573741;555242	ENSDARG00000059483;ENSDARG00000017007;ENSDARG00000067727;ENSDARG00000075100;ENSDARG00000011273;ENSDARG00000076657;ENSDARG00000003732;ENSDARG00000055294;ENSDARG00000059280;ENSDARG00000044511;ENSDARG00000040764;ENSDARG00000094992;ENSDARG00000002445;ENSDARG00000039576;ENSDARG00000070864;ENSDARG00000056691;ENSDARG00000004861;ENSDARG00000011696;ENSDARG00000099677;ENSDARG00000056979;ENSDARG00000006754;…
V$TATA_C	http://www.broadinstitute.org/gsea/msigdb/cards/V$TATA_C	742	49	19.1079	2.56439	1.44229e-09	1.78784e-08	30303;406301;394151;81541;323473;566886;555192;405890;407691;796720;30274;30749;64263;449794;260350;492345;558456;335916;564873;100000492;30169;561772;561682;571865;30500;58140;570960;30728;58138;415106;563435;571757;794891;566656;556870;559723;369195;393157;406245;369196;555242;101886699;406789;100002261;562048;100536055;101883448;100330974;678650	ENSDARG00000044155;ENSDARG00000019572;ENSDARG00000067727;ENSDARG00000018773;ENSDARG00000075928;ENSDARG00000078279;ENSDARG00000036987;ENSDARG00000019566;ENSDARG00000070769;ENSDARG00000055294;ENSDARG00000094992;ENSDARG00000052150;ENSDARG00000100940;ENSDARG00000002445;ENSDARG00000043531;ENSDARG00000019367;ENSDARG00000005026;ENSDARG00000021033;ENSDARG00000017775;ENSDARG00000004861;ENSDARG00000021372;…
V$GFI1_01	http://www.broadinstitute.org/gsea/msigdb/cards/V$GFI1_01	675	46	17.3825	2.64634	1.77892e-09	2.16011e-08	406301;394151;81541;393707;30632;555766;30349;30493;664761;798771;558073;170446;58140;570960;30728;58138;30386;30321;415106;30606;570531;60641;60642;100037309;30418;406522;325637;558011;562738;565910;58042;553418;556894;393956;566696;406789;562048;100536055;101883448;560368;140746;30520;555242;324931;321264;100330048	ENSDARG00000063438;ENSDARG00000075352;ENSDARG00000018773;ENSDARG00000075928;ENSDARG00000002601;ENSDARG00000012078;ENSDARG00000095896;ENSDARG00000059280;ENSDARG00000042032;ENSDARG00000052695;ENSDARG00000040764;ENSDARG00000101076;ENSDARG00000034117;ENSDARG00000041430;ENSDARG00000052150;ENSDARG00000011870;ENSDARG00000056666;ENSDARG00000003607;ENSDARG00000070864;ENSDARG00000056691;ENSDARG00000017775;…
V$OCT_C	http://www.broadinstitute.org/gsea/msigdb/cards/V$OCT_C	701	47	18.052	2.60359	1.976e-09	2.35144e-08	323473;563252;30568;405891;407691;563876;30452;30705;30274;30349;678622;30157;30147;30151;558456;335916;564873;30766;114463;100000492;30500;60639;337089;30386;30321;415101;560775;555721;402843;30636;404627;83415;100037309;368519;100006454;558427;30670;474335;445214;449794;449615;553427;692065;445565;474317;402999;569471	ENSDARG00000044155;ENSDARG00000059483;ENSDARG00000063438;ENSDARG00000070542;ENSDARG00000004023;ENSDARG00000053499;ENSDARG00000003971;ENSDARG00000070769;ENSDARG00000095896;ENSDARG00000059280;ENSDARG00000042032;ENSDARG00000044511;ENSDARG00000094992;ENSDARG00000013125;ENSDARG00000054879;ENSDARG00000000151;ENSDARG00000011027;ENSDARG00000019930;ENSDARG00000002445;ENSDARG00000043531;ENSDARG00000042027;…
V$OCT1_Q6	http://www.broadinstitute.org/gsea/msigdb/cards/V$OCT1_Q6	824	52	21.2195	2.45058	2.10036e-09	2.45042e-08	323473;30568;353314;405891;407691;405890;563876;30452;30349;30157;30147;30151;335916;564873;30766;114463;100000492;60639;337089;30606;415101;30636;404627;83415;751704;368519;30418;406522;325637;558427;30670;474335;562738;449794;563252;553465;563435;571757;558864;100144397;553427;474317;402999;562048;100536055;101883448;140746;30520;569471;555242;573346;100330048	ENSDARG00000044155;ENSDARG00000075597;ENSDARG00000075352;ENSDARG00000018773;ENSDARG00000075928;ENSDARG00000070542;ENSDARG00000002601;ENSDARG00000004023;ENSDARG00000053499;ENSDARG00000003971;ENSDARG00000059280;ENSDARG00000052695;ENSDARG00000044511;ENSDARG00000101076;ENSDARG00000013125;ENSDARG00000034117;ENSDARG00000054879;ENSDARG00000000151;ENSDARG00000019930;ENSDARG00000002445;ENSDARG00000003607;…
CCAATNNSNNNGCG_UNKNOWN	http://www.broadinstitute.org/gsea/msigdb/cards/CCAATNNSNNNGCG_UNKNOWN	137	19	3.528	5.38549	2.33685e-09	2.6739e-08	563876;30452;30288;30639;58092;564395;798771;558073;170446;60639;30386;30321;378723;100037309;550405;791744;394045;30657;100329907	ENSDARG00000063438;ENSDARG00000101523;ENSDARG00000012078;ENSDARG00000006514;ENSDARG00000095896;ENSDARG00000042032;ENSDARG00000044511;ENSDARG00000006389;ENSDARG00000058011;ENSDARG00000070913;ENSDARG00000002002;ENSDARG00000056979;ENSDARG00000093170;ENSDARG00000101959;ENSDARG00000031763;ENSDARG00000036096;ENSDARG00000045936;ENSDARG00000031222;ENSDARG00000009418
V$CEBPGAMMA_Q6	http://www.broadinstitute.org/gsea/msigdb/cards/V$CEBPGAMMA_Q6	529	39	13.6227	2.86287	3.83299e-09	4.26426e-08	323473;563252;555843;100003583;678649;30568;30506;30349;30338;30325;664761;30493;338306;431724;558456;497629;30256;798771;558073;30080;415106;560775;555721;30418;406522;325637;116991;558011;557661;565910;553418;445565;571909;324913;555242;431766;324931;321264;570989	ENSDARG00000061548;ENSDARG00000019838;ENSDARG00000003732;ENSDARG00000043317;ENSDARG00000023031;ENSDARG00000000175;ENSDARG00000059280;ENSDARG00000052695;ENSDARG00000040764;ENSDARG00000101508;ENSDARG00000013125;ENSDARG00000011870;ENSDARG00000002445;ENSDARG00000018492;ENSDARG00000056666;ENSDARG00000003607;ENSDARG00000029524;ENSDARG00000003165;ENSDARG00000067591;ENSDARG00000042336;ENSDARG00000032831;…
YKACATTT_UNKNOWN	http://www.broadinstitute.org/gsea/msigdb/cards/YKACATTT_UNKNOWN	668	45	17.2022	2.61594	3.87008e-09	4.26426e-08	493634;323473;563252;100333821;564338;100535003;555843;100003583;65089;798441;30349;323882;402941;554360;798771;558073;170446;550517;30766;561682;571865;561772;114463;100000492;30500;259255;415106;562738;402843;30418;406522;325637;559723;369195;368221;569564;406245;369196;562048;100536055;101883448;140746;30520;436941;556453	ENSDARG00000044155;ENSDARG00000061548;ENSDARG00000087804;ENSDARG00000088708;ENSDARG00000018773;ENSDARG00000075928;ENSDARG00000070542;ENSDARG00000002601;ENSDARG00000012078;ENSDARG00000076657;ENSDARG00000059280;ENSDARG00000052695;ENSDARG00000094992;ENSDARG00000101076;ENSDARG00000019930;ENSDARG00000002445;ENSDARG00000053301;ENSDARG00000003607;ENSDARG00000017953;ENSDARG00000019367;ENSDARG00000005026;…
V$FOX_Q2	http://www.broadinstitute.org/gsea/msigdb/cards/V$FOX_Q2	488	37	12.5669	2.94424	4.64167e-09	5.02144e-08	323473;563252;140815;405890;407691;30482;58076;30349;335916;564873;798771;558073;30080;100332721;30500;259255;415106;503590;570989;566656;415234;559723;369195;100008101;558711;678613;406245;415104;324309;336257;83496;431736;369196;100330974;678650;393956;555242	ENSDARG00000017007;ENSDARG00000067727;ENSDARG00000075100;ENSDARG00000036074;ENSDARG00000076657;ENSDARG00000003732;ENSDARG00000059280;ENSDARG00000017821;ENSDARG00000094992;ENSDARG00000002445;ENSDARG00000039576;ENSDARG00000043531;ENSDARG00000004580;ENSDARG00000019367;ENSDARG00000005026;ENSDARG00000056691;ENSDARG00000004861;ENSDARG00000021372;ENSDARG00000011696;ENSDARG00000056621;ENSDARG00000067591;…
YNGTTNNNATT_UNKNOWN	http://www.broadinstitute.org/gsea/msigdb/cards/YNGTTNNNATT_UNKNOWN	875	53	22.5328	2.35212	5.97902e-09	6.35271e-08	100005148;323473;30632;563252;555843;100003583;405890;407691;563876;30452;692065;30349;323882;402941;30080;794892;58140;570960;30728;58138;259255;30386;30321;563435;571757;378723;60641;30766;556870;558427;30670;58080;799447;64603;557661;550405;791744;562092;406245;556894;558864;100144397;566696;445565;369196;100535350;563633;555744;324942;393956;569471;573741;555242	ENSDARG00000061548;ENSDARG00000067976;ENSDARG00000075597;ENSDARG00000014792;ENSDARG00000076657;ENSDARG00000003732;ENSDARG00000095896;ENSDARG00000059280;ENSDARG00000042032;ENSDARG00000044511;ENSDARG00000041430;ENSDARG00000000151;ENSDARG00000052150;ENSDARG00000019930;ENSDARG00000002445;ENSDARG00000053301;ENSDARG00000061391;ENSDARG00000005026;ENSDARG00000070913;ENSDARG00000056691;ENSDARG00000091756;…
V$OCT1_07	http://www.broadinstitute.org/gsea/msigdb/cards/V$OCT1_07	345	30	8.88438	3.37671	6.4507e-09	6.73362e-08	30303;563252;405890;407691;563876;30452;30705;30157;30147;30151;100332721;30386;30321;30606;560775;555721;30529;30418;406522;325637;406245;474317;402999;100330974;678650;555744;324942;393956;555242;573346	ENSDARG00000067727;ENSDARG00000075100;ENSDARG00000004023;ENSDARG00000053499;ENSDARG00000003971;ENSDARG00000055294;ENSDARG00000095896;ENSDARG00000042032;ENSDARG00000052695;ENSDARG00000044511;ENSDARG00000053569;ENSDARG00000034117;ENSDARG00000011027;ENSDARG00000061391;ENSDARG00000003607;ENSDARG00000056691;ENSDARG00000035648;ENSDARG00000004861;ENSDARG00000021372;ENSDARG00000003165;ENSDARG00000011696;…
V$NKX3A_01	http://www.broadinstitute.org/gsea/msigdb/cards/V$NKX3A_01	566	40	14.5755	2.74433	7.94767e-09	8.15322e-08	404040;30325;30338;30349;335916;564873;497629;30256;791144;404208;794892;30718;60639;30386;30321;560775;555721;30636;404627;83415;30418;406522;325637;558427;30670;368221;565910;100003889;406245;100003157;58042;566696;678650;100330974;369196;555242;30657;100329907;570385;569695	ENSDARG00000028228;ENSDARG00000062338;ENSDARG00000101523;ENSDARG00000067727;ENSDARG00000043317;ENSDARG00000095896;ENSDARG00000023031;ENSDARG00000000175;ENSDARG00000059280;ENSDARG00000042032;ENSDARG00000052695;ENSDARG00000054879;ENSDARG00000058011;ENSDARG00000000151;ENSDARG00000103554;ENSDARG00000003607;ENSDARG00000043531;ENSDARG00000017953;ENSDARG00000005026;ENSDARG00000031761;ENSDARG00000029830;…
V$HNF3ALPHA_Q6	http://www.broadinstitute.org/gsea/msigdb/cards/V$HNF3ALPHA_Q6	449	34	11.5626	2.94052	2.07312e-08	2.09069e-07	30303;323473;353314;692065;30482;58076;798441;30349;664761;30493;100000492;798771;558073;100332721;30500;259255;415106;751704;559723;369195;100008101;558711;678613;406245;573346;336257;83496;431736;555242;101886699;369196;100330974;678650;569471	ENSDARG00000044155;ENSDARG00000017007;ENSDARG00000067727;ENSDARG00000075100;ENSDARG00000078279;ENSDARG00000076657;ENSDARG00000055294;ENSDARG00000059280;ENSDARG00000017821;ENSDARG00000040764;ENSDARG00000094992;ENSDARG00000002445;ENSDARG00000004580;ENSDARG00000070914;ENSDARG00000019367;ENSDARG00000005026;ENSDARG00000021372;ENSDARG00000067591;ENSDARG00000099677;ENSDARG00000005453;ENSDARG00000093170;…
V$ATF1_Q6	http://www.broadinstitute.org/gsea/msigdb/cards/V$ATF1_Q6	540	38	13.906	2.73264	2.14819e-08	2.13029e-07	140816;561924;405890;407691;30560;494455;544667;554230;394198;492346;30506;664761;30493;30157;30147;30151;335916;564873;564395;100000492;30602;558427;30670;445214;100003157;565819;553465;555242;101886699;394045;100330864;474317;402999;571909;791169;791144;450059;550389	ENSDARG00000044155;ENSDARG00000028228;ENSDARG00000020711;ENSDARG00000078279;ENSDARG00000036073;ENSDARG00000004023;ENSDARG00000053499;ENSDARG00000003971;ENSDARG00000040764;ENSDARG00000101508;ENSDARG00000009351;ENSDARG00000077811;ENSDARG00000000151;ENSDARG00000043531;ENSDARG00000002002;ENSDARG00000031683;ENSDARG00000035648;ENSDARG00000004861;ENSDARG00000011696;ENSDARG00000017107;ENSDARG00000014091;…
V$WHN_B	http://www.broadinstitute.org/gsea/msigdb/cards/V$WHN_B	575	39	14.8073	2.63384	3.75384e-08	3.66153e-07	405890;407691;30349;30493;664761;323882;402941;558456;564873;335916;415100;30532;100150137;30386;30321;560775;555721;30636;404627;83415;30529;556870;558427;30670;445214;100008101;335134;100003889;406245;573346;30104;100003157;415104;553418;336257;30766;415205;555242;553465	ENSDARG00000028228;ENSDARG00000062338;ENSDARG00000017007;ENSDARG00000028348;ENSDARG00000017400;ENSDARG00000095896;ENSDARG00000059280;ENSDARG00000042032;ENSDARG00000040764;ENSDARG00000053569;ENSDARG00000010192;ENSDARG00000054879;ENSDARG00000000151;ENSDARG00000019930;ENSDARG00000053301;ENSDARG00000055798;ENSDARG00000043531;ENSDARG00000004580;ENSDARG00000091756;ENSDARG00000026473;ENSDARG00000004861;…
V$OCT1_05	http://www.broadinstitute.org/gsea/msigdb/cards/V$OCT1_05	773	47	19.9062	2.36108	4.17494e-08	4.0066e-07	30568;353314;405890;407691;30705;394198;447936;30349;30317;30338;30325;30157;30147;30151;30766;114463;100000492;60639;337089;415106;30606;30636;404627;83415;368519;558427;30670;474335;445214;100008101;449794;449615;100003157;58042;566696;563435;571757;553427;692065;445565;562048;100536055;101883448;386959;555242;30212;573346	ENSDARG00000044155;ENSDARG00000028228;ENSDARG00000017007;ENSDARG00000018773;ENSDARG00000075928;ENSDARG00000070542;ENSDARG00000004023;ENSDARG00000053499;ENSDARG00000003971;ENSDARG00000059073;ENSDARG00000013057;ENSDARG00000023031;ENSDARG00000000175;ENSDARG00000059280;ENSDARG00000013125;ENSDARG00000034117;ENSDARG00000054879;ENSDARG00000000151;ENSDARG00000011027;ENSDARG00000019930;ENSDARG00000042027;…
V$SOX5_01	http://www.broadinstitute.org/gsea/msigdb/cards/V$SOX5_01	651	42	16.7644	2.5053	4.5132e-08	4.26247e-07	30568;353314;405890;407691;692065;30705;30325;30338;30317;664761;30493;30157;30147;30151;100000492;30386;30321;415106;30606;503590;570989;378723;494033;393794;140618;570149;563252;406245;100003157;334648;324309;563435;571757;560775;555721;170781;678650;100330974;555744;324942;393956;555242	ENSDARG00000044155;ENSDARG00000028228;ENSDARG00000067727;ENSDARG00000059279;ENSDARG00000011273;ENSDARG00000004023;ENSDARG00000053499;ENSDARG00000003971;ENSDARG00000013057;ENSDARG00000095896;ENSDARG00000023031;ENSDARG00000000175;ENSDARG00000042032;ENSDARG00000040764;ENSDARG00000013125;ENSDARG00000034117;ENSDARG00000011027;ENSDARG00000039576;ENSDARG00000061391;ENSDARG00000035595;ENSDARG00000070914;…
V$HNF3B_01	http://www.broadinstitute.org/gsea/msigdb/cards/V$HNF3B_01	511	36	13.1592	2.73573	4.99126e-08	4.64032e-07	323473;563252;30274;30506;260350;664761;30493;30080;561682;571865;561772;30500;259255;30386;30321;30606;378723;556870;557661;100003889;406245;64276;553418;336257;83496;431736;566696;369196;100330974;678650;393956;555242;569695;798589;324931;321264	ENSDARG00000062338;ENSDARG00000067727;ENSDARG00000076657;ENSDARG00000036987;ENSDARG00000003732;ENSDARG00000070769;ENSDARG00000095896;ENSDARG00000042032;ENSDARG00000040764;ENSDARG00000094992;ENSDARG00000101508;ENSDARG00000034117;ENSDARG00000011870;ENSDARG00000002445;ENSDARG00000056666;ENSDARG00000004580;ENSDARG00000005026;ENSDARG00000070913;ENSDARG00000056691;ENSDARG00000021372;ENSDARG00000099677;…
V$VDR_Q3	http://www.broadinstitute.org/gsea/msigdb/cards/V$VDR_Q3	583	39	15.0133	2.59769	5.42408e-08	4.96512e-07	796720;692065;30705;394198;30325;30338;30349;335916;564873;170446;402968;58140;570960;30728;58138;100150924;30606;563435;571757;60641;556870;30418;406522;325637;559723;369195;558427;30670;60637;100008101;335134;101884414;100003157;415104;58042;100330974;678650;30288;572549	ENSDARG00000028228;ENSDARG00000017007;ENSDARG00000060951;ENSDARG00000067727;ENSDARG00000090826;ENSDARG00000012078;ENSDARG00000006514;ENSDARG00000023031;ENSDARG00000000175;ENSDARG00000059280;ENSDARG00000052695;ENSDARG00000034117;ENSDARG00000000151;ENSDARG00000011027;ENSDARG00000052150;ENSDARG00000003607;ENSDARG00000055798;ENSDARG00000043531;ENSDARG00000019367;ENSDARG00000031683;ENSDARG00000025495;…
V$FOXO4_02	http://www.broadinstitute.org/gsea/msigdb/cards/V$FOXO4_02	584	39	15.0391	2.59325	5.67629e-08	5.11726e-07	323473;563252;30452;692065;567969;768121;260350;30493;664761;100002070;30628;170446;556898;561772;571865;561682;103911606;100008101;259255;415106;30606;503590;570989;559723;369195;558427;30670;100151531;100003157;563435;571757;566696;560775;555721;101886699;791744;550405;570926;555242	ENSDARG00000006560;ENSDARG00000028228;ENSDARG00000017007;ENSDARG00000079947;ENSDARG00000078279;ENSDARG00000104196;ENSDARG00000012078;ENSDARG00000076657;ENSDARG00000036987;ENSDARG00000044511;ENSDARG00000040764;ENSDARG00000034117;ENSDARG00000027199;ENSDARG00000000151;ENSDARG00000002445;ENSDARG00000019367;ENSDARG00000067591;ENSDARG00000013575;ENSDARG00000056979;ENSDARG00000005453;ENSDARG00000074319;…
V$NFY_01	http://www.broadinstitute.org/gsea/msigdb/cards/V$NFY_01	609	40	15.6829	2.55055	5.95675e-08	5.28995e-07	30568;353314;30452;555192;30288;30157;30147;30151;558456;335916;564873;30639;58092;561682;571865;561772;30532;100150137;30386;30321;402843;30636;404627;83415;378723;100037309;570149;562738;30104;432371;692065;170781;30766;562048;100536055;101883448;555744;324942;573741;449794	ENSDARG00000063438;ENSDARG00000028348;ENSDARG00000018773;ENSDARG00000075928;ENSDARG00000011273;ENSDARG00000017400;ENSDARG00000004023;ENSDARG00000053499;ENSDARG00000003971;ENSDARG00000006514;ENSDARG00000095896;ENSDARG00000042032;ENSDARG00000044511;ENSDARG00000010192;ENSDARG00000013125;ENSDARG00000054879;ENSDARG00000006389;ENSDARG00000019930;ENSDARG00000061391;ENSDARG00000043531;ENSDARG00000070914;…
V$AP2_Q6	http://www.broadinstitute.org/gsea/msigdb/cards/V$AP2_Q6	562	38	14.4725	2.62566	6.13925e-08	5.37184e-07	406301;394151;81541;30480;30482;58076;492345;30338;30325;323882;402941;554360;170446;794892;30425;58138;58136;58140;30728;570960;259255;560775;555721;378723;322961;556870;794477;550405;791744;101884414;114463;100000492;100002072;415104;571909;393956;324913;338317	ENSDARG00000044155;ENSDARG00000076066;ENSDARG00000090826;ENSDARG00000070542;ENSDARG00000012078;ENSDARG00000076657;ENSDARG00000023031;ENSDARG00000000175;ENSDARG00000028148;ENSDARG00000059327;ENSDARG00000017821;ENSDARG00000052150;ENSDARG00000007812;ENSDARG00000053301;ENSDARG00000018492;ENSDARG00000015793;ENSDARG00000070913;ENSDARG00000056691;ENSDARG00000017775;ENSDARG00000091756;ENSDARG00000056008;…
V$TFIIA_Q6	http://www.broadinstitute.org/gsea/msigdb/cards/V$TFIIA_Q6	660	42	16.9962	2.47114	6.61811e-08	5.70692e-07	493634;393707;404273;492346;30325;30338;30493;664761;170446;30500;60639;259255;30386;30321;402843;30636;404627;83415;378723;30529;494033;393794;140618;30418;406522;325637;327321;562289;562738;65089;407737;573346;445565;30766;796720;563633;555242;570258;436766;30212;324931;321264	ENSDARG00000059279;ENSDARG00000012078;ENSDARG00000076657;ENSDARG00000059073;ENSDARG00000095896;ENSDARG00000023031;ENSDARG00000000175;ENSDARG00000042032;ENSDARG00000052695;ENSDARG00000040764;ENSDARG00000094992;ENSDARG00000053569;ENSDARG00000054879;ENSDARG00000019930;ENSDARG00000011870;ENSDARG00000056666;ENSDARG00000003607;ENSDARG00000002552;ENSDARG00000070913;ENSDARG00000070864;ENSDARG00000008861;…
V$CDC5_01	http://www.broadinstitute.org/gsea/msigdb/cards/V$CDC5_01	686	43	17.6658	2.43409	7.00785e-08	5.95667e-07	493634;30303;393707;405890;407691;325084;30511;30425;58140;570960;30728;58138;58136;259255;337089;30386;30321;415106;560775;555721;100333914;368519;558148;559723;369195;558011;30104;565910;553418;83496;431736;555242;101886699;562048;100536055;101883448;100330974;678650;393956;550389;450059;447936;30698	ENSDARG00000067727;ENSDARG00000089534;ENSDARG00000018773;ENSDARG00000075928;ENSDARG00000078279;ENSDARG00000076657;ENSDARG00000017400;ENSDARG00000055294;ENSDARG00000095896;ENSDARG00000042032;ENSDARG00000028148;ENSDARG00000008886;ENSDARG00000039095;ENSDARG00000052150;ENSDARG00000008107;ENSDARG00000042027;ENSDARG00000028731;ENSDARG00000019367;ENSDARG00000070864;ENSDARG00000056691;ENSDARG00000004861;…
V$NKX25_02	http://www.broadinstitute.org/gsea/msigdb/cards/V$NKX25_02	638	41	16.4297	2.49549	7.33773e-08	6.13195e-07	30303;555843;100003583;280650;404040;30568;405890;407691;493181;544667;554230;260350;492345;30349;431724;338306;564395;170446;100332721;30766;402968;794892;30718;114463;100000492;30425;30532;100150137;259255;337089;368519;100008101;562738;562092;58042;566696;555744;324942;555242;570258;436766	ENSDARG00000044155;ENSDARG00000061548;ENSDARG00000017007;ENSDARG00000028348;ENSDARG00000075100;ENSDARG00000070542;ENSDARG00000012078;ENSDARG00000076657;ENSDARG00000036987;ENSDARG00000029072;ENSDARG00000055294;ENSDARG00000059280;ENSDARG00000028148;ENSDARG00000010192;ENSDARG00000013125;ENSDARG00000103554;ENSDARG00000019930;ENSDARG00000061391;ENSDARG00000042027;ENSDARG00000029524;ENSDARG00000028731;…
V$FOXO1_02	http://www.broadinstitute.org/gsea/msigdb/cards/V$FOXO1_02	614	40	15.8116	2.52978	7.42017e-08	6.13195e-07	323473;30632;555843;100003583;563876;30452;692065;30274;567969;768121;30325;30338;30493;664761;170446;30080;259255;415106;570989;503590;30418;406522;325637;559723;369195;558427;30670;100151531;100003157;324309;563435;571757;560775;555721;474317;402999;791744;550405;369196;555242	ENSDARG00000028228;ENSDARG00000061548;ENSDARG00000079947;ENSDARG00000012078;ENSDARG00000076657;ENSDARG00000003732;ENSDARG00000070769;ENSDARG00000023031;ENSDARG00000000175;ENSDARG00000052695;ENSDARG00000044511;ENSDARG00000040764;ENSDARG00000041430;ENSDARG00000000151;ENSDARG00000002445;ENSDARG00000039576;ENSDARG00000003607;ENSDARG00000019367;ENSDARG00000005026;ENSDARG00000035648;ENSDARG00000003165;…
GCTNWTTGK_UNKNOWN	http://www.broadinstitute.org/gsea/msigdb/cards/GCTNWTTGK_UNKNOWN	668	42	17.2022	2.44155	9.23531e-08	7.49297e-07	323473;30568;353314;30452;325084;30482;58076;30349;30639;58092;564395;170446;561682;571865;561772;30500;30532;100150137;30386;30321;560775;555721;402843;30636;404627;83415;378723;60641;60642;322961;556870;558011;557661;334527;432371;336257;566696;692065;30766;564072;563633;569471	ENSDARG00000028348;ENSDARG00000012078;ENSDARG00000095896;ENSDARG00000059280;ENSDARG00000042032;ENSDARG00000044511;ENSDARG00000017821;ENSDARG00000094992;ENSDARG00000010192;ENSDARG00000013125;ENSDARG00000054879;ENSDARG00000006389;ENSDARG00000019930;ENSDARG00000007812;ENSDARG00000002445;ENSDARG00000008107;ENSDARG00000016350;ENSDARG00000004580;ENSDARG00000070914;ENSDARG00000070913;ENSDARG00000035521;…
V$OCT1_Q5_01	http://www.broadinstitute.org/gsea/msigdb/cards/V$OCT1_Q5_01	693	43	17.846	2.4095	9.31899e-08	7.49297e-07	323473;30568;353314;563876;30452;30274;30317;30349;30157;30147;30151;335916;564873;30766;114463;100000492;30500;60639;337089;30386;30321;30606;415101;402843;100037309;368519;558427;30670;474335;449794;563252;570199;566696;553427;692065;445565;555242;101886699;474317;402999;415205;564072;100330048	ENSDARG00000044155;ENSDARG00000063438;ENSDARG00000075352;ENSDARG00000078279;ENSDARG00000070542;ENSDARG00000004023;ENSDARG00000053499;ENSDARG00000003971;ENSDARG00000070769;ENSDARG00000013057;ENSDARG00000095896;ENSDARG00000059280;ENSDARG00000042032;ENSDARG00000044511;ENSDARG00000094992;ENSDARG00000013125;ENSDARG00000034117;ENSDARG00000000151;ENSDARG00000019930;ENSDARG00000002445;ENSDARG00000043531;…
V$ICSBP_Q6	http://www.broadinstitute.org/gsea/msigdb/cards/V$ICSBP_Q6	645	41	16.6099	2.4684	9.86929e-08	7.82963e-07	30478;30560;494455;692065;30482;58076;260350;30349;570239;170446;30511;30500;30532;100150137;415106;30636;404627;83415;368206;114447;100334830;562092;100003889;100003157;553418;556894;563435;571757;678650;100330974;562093;777653;796720;393956;569471;550389;450059;569695;798589;324931;321264	ENSDARG00000028228;ENSDARG00000062338;ENSDARG00000028348;ENSDARG00000067727;ENSDARG00000099546;ENSDARG00000041959;ENSDARG00000012078;ENSDARG00000036987;ENSDARG00000059280;ENSDARG00000101628;ENSDARG00000017821;ENSDARG00000094992;ENSDARG00000008886;ENSDARG00000010192;ENSDARG00000009351;ENSDARG00000054879;ENSDARG00000011870;ENSDARG00000056666;ENSDARG00000031891;ENSDARG00000056691;ENSDARG00000026473;…
V$CRX_Q4	http://www.broadinstitute.org/gsea/msigdb/cards/V$CRX_Q4	745	45	19.1851	2.34557	1.00178e-07	7.8429e-07	678649;405890;407691;30452;493181;30274;30506;492345;30349;30493;664761;558456;170446;556898;30511;100332721;794892;60639;30532;337089;415106;563435;571757;30636;83415;404627;30418;406522;325637;445214;437022;565910;557500;573346;100003157;30129;558864;100144397;170781;678650;100330974;393956;572549;30180;566470	ENSDARG00000028228;ENSDARG00000075597;ENSDARG00000067727;ENSDARG00000075100;ENSDARG00000012078;ENSDARG00000011273;ENSDARG00000015072;ENSDARG00000005510;ENSDARG00000070769;ENSDARG00000059280;ENSDARG00000052695;ENSDARG00000044511;ENSDARG00000040764;ENSDARG00000101508;ENSDARG00000008886;ENSDARG00000010192;ENSDARG00000054879;ENSDARG00000003607;ENSDARG00000042027;ENSDARG00000056691;ENSDARG00000026473;…
RTTTNNNYTGGM_UNKNOWN	http://www.broadinstitute.org/gsea/msigdb/cards/RTTTNNNYTGGM_UNKNOWN	347	28	8.93588	3.13343	1.02291e-07	7.90427e-07	563876;30452;798441;260350;30325;30338;30349;30493;664761;431724;338306;30639;58092;30080;561772;571865;561682;30425;503590;570989;562738;449615;565910;566696;555242;101886699;678650;100330974	ENSDARG00000067727;ENSDARG00000078279;ENSDARG00000036987;ENSDARG00000003732;ENSDARG00000023031;ENSDARG00000000175;ENSDARG00000059280;ENSDARG00000028148;ENSDARG00000044511;ENSDARG00000040764;ENSDARG00000006389;ENSDARG00000029524;ENSDARG00000042336;ENSDARG00000045413;ENSDARG00000013575;ENSDARG00000005453;ENSDARG00000054162;ENSDARG00000076297;ENSDARG00000025309;ENSDARG00000101959;ENSDARG00000070536;…
V$SRY_02	http://www.broadinstitute.org/gsea/msigdb/cards/V$SRY_02	624	40	16.0691	2.48924	1.14165e-07	8.70223e-07	353314;405890;407691;692065;30705;30480;30317;30639;58092;30080;550517;562171;406512;30386;30321;415106;563435;571757;378723;494033;393794;140618;559723;369195;570149;100008101;563252;558711;678613;100003889;335134;58008;58146;83496;431736;560775;555721;555242;324931;321264	ENSDARG00000062338;ENSDARG00000017007;ENSDARG00000059279;ENSDARG00000003732;ENSDARG00000013057;ENSDARG00000095896;ENSDARG00000042032;ENSDARG00000059327;ENSDARG00000006389;ENSDARG00000011027;ENSDARG00000011870;ENSDARG00000056666;ENSDARG00000055798;ENSDARG00000070914;ENSDARG00000019367;ENSDARG00000070913;ENSDARG00000008861;ENSDARG00000004861;ENSDARG00000019810;ENSDARG00000011696;ENSDARG00000067591;…
V$E2F1_Q3_01	http://www.broadinstitute.org/gsea/msigdb/cards/V$E2F1_Q3_01	600	39	15.4511	2.52409	1.15542e-07	8.70223e-07	321793;553587;493634;353314;492345;570239;30493;664761;431724;338306;323882;402941;30157;30147;30151;335916;564873;554360;170446;560341;563435;571757;30418;406522;325637;445214;570149;100008101;58080;30104;550405;791744;566696;100331225;796720;449794;553465;30657;100329907	ENSDARG00000017007;ENSDARG00000101523;ENSDARG00000060537;ENSDARG00000012078;ENSDARG00000017400;ENSDARG00000004023;ENSDARG00000053499;ENSDARG00000003971;ENSDARG00000052695;ENSDARG00000040764;ENSDARG00000058011;ENSDARG00000005926;ENSDARG00000053301;ENSDARG00000003607;ENSDARG00000043531;ENSDARG00000029524;ENSDARG00000070914;ENSDARG00000091756;ENSDARG00000003165;ENSDARG00000042336;ENSDARG00000017107;…
V$BRN2_01	http://www.broadinstitute.org/gsea/msigdb/cards/V$BRN2_01	580	38	14.9361	2.54418	1.38325e-07	1.02879e-06	30744;30568;353314;405890;407691;30452;796720;30705;30274;394198;30349;431724;338306;562171;30766;561682;571865;561772;560775;555721;30529;445214;100008101;565819;368221;565910;406245;558864;100144397;83496;431736;474317;402999;678650;100330974;569471;415205;555242	ENSDARG00000017007;ENSDARG00000075597;ENSDARG00000067727;ENSDARG00000070769;ENSDARG00000059280;ENSDARG00000044511;ENSDARG00000053569;ENSDARG00000013125;ENSDARG00000011027;ENSDARG00000040917;ENSDARG00000019930;ENSDARG00000029524;ENSDARG00000070914;ENSDARG00000017953;ENSDARG00000031683;ENSDARG00000035648;ENSDARG00000004861;ENSDARG00000021372;ENSDARG00000011696;ENSDARG00000070795;ENSDARG00000042336;…
V$AP2ALPHA_01	http://www.broadinstitute.org/gsea/msigdb/cards/V$AP2ALPHA_01	557	37	14.3438	2.57952	1.44309e-07	1.06005e-06	555192;30349;558456;335916;564873;561772;571865;561682;794892;30386;30321;30606;793011;30636;404627;83415;60641;60642;322961;368519;558427;30670;562738;114463;100000492;415104;566223;445565;553644;337865;796720;555744;324942;324913;114429;791144;338317	ENSDARG00000044155;ENSDARG00000035563;ENSDARG00000070542;ENSDARG00000095896;ENSDARG00000059280;ENSDARG00000042032;ENSDARG00000034117;ENSDARG00000054879;ENSDARG00000000151;ENSDARG00000007812;ENSDARG00000018492;ENSDARG00000061391;ENSDARG00000043531;ENSDARG00000037639;ENSDARG00000015793;ENSDARG00000028731;ENSDARG00000026473;ENSDARG00000056621;ENSDARG00000006896;ENSDARG00000007407;ENSDARG00000057671;…
CATTGTYY_V$SOX9_B1	http://www.broadinstitute.org/gsea/msigdb/cards/CATTGTYY_V$SOX9_B1	917	51	23.6144	2.1597	1.8038e-07	1.29332e-06	323473;280650;30568;30418;325637;406522;30475;555766;692065;30705;334854;447936;30325;30338;30349;406517;170446;30080;405873;572204;100535003;564338;794892;30532;100150137;58140;570960;30728;58138;100330864;402843;30636;404627;83415;378723;368519;100006454;557661;563252;492345;83496;431736;566696;445565;571909;678650;100330974;406789;791144;555242;569695	ENSDARG00000059483;ENSDARG00000028348;ENSDARG00000020711;ENSDARG00000067727;ENSDARG00000088708;ENSDARG00000012078;ENSDARG00000029072;ENSDARG00000003732;ENSDARG00000023031;ENSDARG00000000175;ENSDARG00000059280;ENSDARG00000052695;ENSDARG00000032866;ENSDARG00000010192;ENSDARG00000013125;ENSDARG00000054879;ENSDARG00000011027;ENSDARG00000052150;ENSDARG00000002445;ENSDARG00000003607;ENSDARG00000012672;…
V$PIT1_Q6	http://www.broadinstitute.org/gsea/msigdb/cards/V$PIT1_Q6	562	37	14.4725	2.55657	1.80412e-07	1.29332e-06	353314;405890;407691;30452;493181;692065;30705;30325;30338;30349;30317;30493;664761;335916;564873;170446;30766;30500;30425;60639;259255;30386;30321;415106;560775;555721;100006454;558427;30670;368221;335838;566696;445565;678650;100330974;393956;555242	ENSDARG00000059483;ENSDARG00000067727;ENSDARG00000012078;ENSDARG00000076657;ENSDARG00000013057;ENSDARG00000095896;ENSDARG00000023031;ENSDARG00000000175;ENSDARG00000059280;ENSDARG00000042032;ENSDARG00000028148;ENSDARG00000044511;ENSDARG00000040764;ENSDARG00000094992;ENSDARG00000000151;ENSDARG00000011027;ENSDARG00000019930;ENSDARG00000010400;ENSDARG00000043531;ENSDARG00000070914;ENSDARG00000017953;…
V$SMAD4_Q6	http://www.broadinstitute.org/gsea/msigdb/cards/V$SMAD4_Q6	564	37	14.524	2.5475	1.97093e-07	1.39608e-06	563252;494455;30560;387256;30349;100000492;798771;558073;170446;564685;100005680;561682;571865;561772;415100;794892;30500;58138;58136;58140;30728;570960;445285;415106;30418;406522;325637;558427;30670;692065;114463;558864;100144397;791144;324931;321264;569695	ENSDARG00000044155;ENSDARG00000078076;ENSDARG00000075597;ENSDARG00000070542;ENSDARG00000012078;ENSDARG00000059280;ENSDARG00000052695;ENSDARG00000094992;ENSDARG00000009351;ENSDARG00000000151;ENSDARG00000052150;ENSDARG00000011870;ENSDARG00000056666;ENSDARG00000003607;ENSDARG00000069715;ENSDARG00000003165;ENSDARG00000038687;ENSDARG00000067591;ENSDARG00000015315;ENSDARG00000045856;ENSDARG00000093170;…
WGTTNNNNNAAA_UNKNOWN	http://www.broadinstitute.org/gsea/msigdb/cards/WGTTNNNNNAAA_UNKNOWN	1251	63	32.2155	1.95558	2.09226e-07	1.46458e-06	571825;30303;394151;81541;406301;555939;393707;323473;30632;563252;140815;555843;100003583;100004988;353314;30418;325637;406522;405890;407691;563876;30452;796720;493181;30705;394198;30480;64263;30349;30317;558456;100000492;170446;30080;103911606;100008101;30500;60639;503590;570989;494033;140618;393794;445214;114447;562738;565910;100003889;100003157;556894;566696;497613;100330864;562093;562048;100…	ENSDARG00000044155;ENSDARG00000028228;ENSDARG00000061548;ENSDARG00000062338;ENSDARG00000079829;ENSDARG00000017007;ENSDARG00000020711;ENSDARG00000014792;ENSDARG00000018773;ENSDARG00000075928;ENSDARG00000104196;ENSDARG00000041959;ENSDARG00000059279;ENSDARG00000036074;ENSDARG00000012078;ENSDARG00000003732;ENSDARG00000055294;ENSDARG00000013057;ENSDARG00000059280;ENSDARG00000052695;ENSDARG00000044511;…
V$PAX4_02	http://www.broadinstitute.org/gsea/msigdb/cards/V$PAX4_02	566	37	14.5755	2.5385	2.15209e-07	1.48894e-06	30568;563876;30452;65089;260350;558456;170446;556898;30080;30511;30500;30425;60639;30386;30321;503590;570989;30636;83415;404627;368519;799447;64603;557661;100334830;563252;406245;334527;556894;555242;101886699;325226;474317;402999;393157;556453;393956	ENSDARG00000099546;ENSDARG00000078279;ENSDARG00000012078;ENSDARG00000036987;ENSDARG00000003732;ENSDARG00000095896;ENSDARG00000042032;ENSDARG00000028148;ENSDARG00000044511;ENSDARG00000094992;ENSDARG00000008886;ENSDARG00000013125;ENSDARG00000054879;ENSDARG00000010481;ENSDARG00000016350;ENSDARG00000028731;ENSDARG00000021033;ENSDARG00000056691;ENSDARG00000035648;ENSDARG00000026473;ENSDARG00000021372;…
V$FOXJ2_01	http://www.broadinstitute.org/gsea/msigdb/cards/V$FOXJ2_01	404	30	10.4037	2.88358	2.20218e-07	1.50609e-06	323473;405890;407691;692065;798441;100151531;664761;30493;338306;431724;798771;558073;30080;100332721;30500;259255;559723;369195;100005337;565910;324309;335134;58146;58008;83496;431736;100330974;678650;393956;555242	ENSDARG00000093818;ENSDARG00000079947;ENSDARG00000067727;ENSDARG00000075100;ENSDARG00000076657;ENSDARG00000003732;ENSDARG00000040764;ENSDARG00000094992;ENSDARG00000002445;ENSDARG00000039576;ENSDARG00000055798;ENSDARG00000029524;ENSDARG00000019367;ENSDARG00000056691;ENSDARG00000004861;ENSDARG00000011696;ENSDARG00000042336;ENSDARG00000099677;ENSDARG00000005453;ENSDARG00000093170;ENSDARG00000071879;…
V$NFAT_Q4_01	http://www.broadinstitute.org/gsea/msigdb/cards/V$NFAT_Q4_01	643	40	16.5584	2.41569	2.51187e-07	1.69836e-06	323473;563876;30452;394198;30749;30482;100151531;30349;30338;30325;30493;664761;558456;30080;562171;103911606;100008101;30532;100150137;259255;562738;30529;60641;60642;100006454;30207;799447;64603;335134;492345;565910;406245;555242;101886699;369196;30728;324913;561082;100330048;569695	ENSDARG00000059483;ENSDARG00000017007;ENSDARG00000028348;ENSDARG00000079947;ENSDARG00000075352;ENSDARG00000078279;ENSDARG00000104196;ENSDARG00000076657;ENSDARG00000003732;ENSDARG00000039077;ENSDARG00000023031;ENSDARG00000000175;ENSDARG00000059280;ENSDARG00000044511;ENSDARG00000017821;ENSDARG00000040764;ENSDARG00000053569;ENSDARG00000010192;ENSDARG00000052150;ENSDARG00000100940;ENSDARG00000002445;…
V$EVI1_04	http://www.broadinstitute.org/gsea/msigdb/cards/V$EVI1_04	596	38	15.3481	2.47588	2.75503e-07	1.82138e-06	30303;406301;394151;81541;323473;564338;100535003;30418;325637;406522;260350;30325;30338;30349;100144554;30157;30147;30151;170446;561682;571865;561772;402968;794892;259255;30606;415101;322961;559723;369195;406245;553418;678650;100330974;569471;570926;555242;570385	ENSDARG00000053702;ENSDARG00000067727;ENSDARG00000088708;ENSDARG00000012078;ENSDARG00000076657;ENSDARG00000036987;ENSDARG00000004023;ENSDARG00000053499;ENSDARG00000003971;ENSDARG00000055294;ENSDARG00000023031;ENSDARG00000000175;ENSDARG00000059280;ENSDARG00000052695;ENSDARG00000034117;ENSDARG00000007812;ENSDARG00000002445;ENSDARG00000003607;ENSDARG00000019367;ENSDARG00000017775;ENSDARG00000025495;…
V$SMAD3_Q6	http://www.broadinstitute.org/gsea/msigdb/cards/V$SMAD3_Q6	596	38	15.3481	2.47588	2.75503e-07	1.82138e-06	563252;405890;407691;493181;447936;558456;564395;170446;405873;30500;30425;30532;100150137;30386;30321;415106;30606;100007653;100006454;30418;406522;325637;559723;369195;557661;394133;100003889;573346;83496;431736;445565;555242;101886699;325226;561494;369196;30288;572549	ENSDARG00000062338;ENSDARG00000059483;ENSDARG00000023933;ENSDARG00000028348;ENSDARG00000078279;ENSDARG00000012078;ENSDARG00000006514;ENSDARG00000095896;ENSDARG00000042032;ENSDARG00000052695;ENSDARG00000028148;ENSDARG00000094992;ENSDARG00000010192;ENSDARG00000034117;ENSDARG00000010481;ENSDARG00000003607;ENSDARG00000019367;ENSDARG00000005026;ENSDARG00000038207;ENSDARG00000006003;ENSDARG00000004861;…
V$CDP_02	http://www.broadinstitute.org/gsea/msigdb/cards/V$CDP_02	281	24	7.23626	3.31663	3.01634e-07	1.97223e-06	563252;692065;30325;30338;558456;798771;558073;170446;30500;30386;30321;560775;555721;30636;404627;83415;60641;60642;100037309;556870;406245;393956;324931;321264	ENSDARG00000063438;ENSDARG00000012078;ENSDARG00000095896;ENSDARG00000023031;ENSDARG00000000175;ENSDARG00000042032;ENSDARG00000094992;ENSDARG00000054879;ENSDARG00000011870;ENSDARG00000056666;ENSDARG00000056691;ENSDARG00000026473;ENSDARG00000021372;ENSDARG00000074319;ENSDARG00000002216;ENSDARG00000093170;ENSDARG00000062268;ENSDARG00000079613;ENSDARG00000079012;ENSDARG00000003293;ENSDARG00000043923;…
V$GATA3_01	http://www.broadinstitute.org/gsea/msigdb/cards/V$GATA3_01	527	35	13.5712	2.57899	3.19478e-07	2.06619e-06	553587;30632;404040;30396;30749;30325;30338;30157;30147;30151;170446;30080;337089;560775;555721;30636;404627;83415;60641;100334518;368221;101884414;565910;573346;563435;571757;571601;562533;324913;114429;572549;450059;550389;30180;566470	ENSDARG00000103662;ENSDARG00000090826;ENSDARG00000035563;ENSDARG00000012078;ENSDARG00000003732;ENSDARG00000004023;ENSDARG00000053499;ENSDARG00000003971;ENSDARG00000005510;ENSDARG00000023031;ENSDARG00000000175;ENSDARG00000020759;ENSDARG00000041430;ENSDARG00000054879;ENSDARG00000100940;ENSDARG00000018492;ENSDARG00000042027;ENSDARG00000017953;ENSDARG00000031761;ENSDARG00000026473;ENSDARG00000014091;…
V$HNF6_Q6	http://www.broadinstitute.org/gsea/msigdb/cards/V$HNF6_Q6	579	37	14.9103	2.4815	3.76627e-07	2.409e-06	404040;65089;798441;30349;558456;798771;558073;30080;30766;402968;30500;30532;100150137;259255;30606;560775;555721;794891;30636;404627;83415;368519;558427;30670;60637;406245;64276;558864;100144397;83496;431736;559908;369196;100330974;678650;324931;321264	ENSDARG00000075597;ENSDARG00000028348;ENSDARG00000067727;ENSDARG00000076657;ENSDARG00000003732;ENSDARG00000059280;ENSDARG00000094992;ENSDARG00000010192;ENSDARG00000034117;ENSDARG00000054879;ENSDARG00000000151;ENSDARG00000019930;ENSDARG00000011870;ENSDARG00000056666;ENSDARG00000028731;ENSDARG00000005026;ENSDARG00000025495;ENSDARG00000031761;ENSDARG00000026473;ENSDARG00000021372;ENSDARG00000099677;…
GCCNNNWTAAR_UNKNOWN	http://www.broadinstitute.org/gsea/msigdb/cards/GCCNNNWTAAR_UNKNOWN	392	29	10.0947	2.87279	3.80581e-07	2.409e-06	30303;406301;394151;81541;563252;404040;30452;692065;325084;449794;431724;338306;30157;30147;30151;558073;798771;30080;30511;561682;571865;561772;30500;559723;369195;562738;100003157;553418;555242	ENSDARG00000028228;ENSDARG00000003732;ENSDARG00000004023;ENSDARG00000053499;ENSDARG00000003971;ENSDARG00000055294;ENSDARG00000044511;ENSDARG00000094992;ENSDARG00000008886;ENSDARG00000008107;ENSDARG00000029524;ENSDARG00000019367;ENSDARG00000017775;ENSDARG00000031761;ENSDARG00000056008;ENSDARG00000042336;ENSDARG00000068995;ENSDARG00000067829;ENSDARG00000005453;ENSDARG00000093170;ENSDARG00000071879;…
V$LMO2COM_02	http://www.broadinstitute.org/gsea/msigdb/cards/V$LMO2COM_02	556	36	14.318	2.51432	3.97961e-07	2.49249e-06	562619;557902;393707;323473;563252;404040;30396;30749;325084;30482;58076;30493;664761;30157;30147;30151;30080;30425;560775;555721;30636;404627;83415;322961;692065;565910;406245;415104;553418;336257;83496;431736;445565;100535350;393956;555242	ENSDARG00000014792;ENSDARG00000003732;ENSDARG00000004023;ENSDARG00000053499;ENSDARG00000003971;ENSDARG00000020759;ENSDARG00000028148;ENSDARG00000017821;ENSDARG00000040764;ENSDARG00000054879;ENSDARG00000100940;ENSDARG00000007812;ENSDARG00000002445;ENSDARG00000008107;ENSDARG00000004580;ENSDARG00000070864;ENSDARG00000056691;ENSDARG00000031761;ENSDARG00000026473;ENSDARG00000021372;ENSDARG00000056621;…
[truncated: 428 more rows]
