# Supplementary material for: Gene coexpression networks reveal molecular interactions underlying cichlid jaw modularity
Source: BMC Ecol Evol. 2021 Apr 22;21:62. doi: 10.1186/s12862-021-01787-9 (PMC8061045; doi:10.1186/s12862-021-01787-9)
Supplement: Supplementary file 4 — Additional file 4. File S2. b Gene names of genes in jaw- and species-specific modules. Gene ontology enrichment analyses of identified gene networks showing species or jaw specific coexpression. Subsets of related GOs were used to predict upstream transcription factors and downstream sub-module(s) for each network. [file 12862_2021_1787_MOESM4_ESM.xlsx]

## Sheet: Genes_in_modules
black	purple	cyan	plum2	blue
stk16	adprhl1	mrpl16	adprhl1	tmco3
cnppd1	tmco3	prkag3a	rasa3	gas6
retreg2	grk1a	mylz3	trmt10c	klf7a
klf7a	gas6	arglu1b	atp5pf	si:ch211-93g23.2
si:ch73-12o23.1	pros1	alkbh5	atp1a1a.4	lancl1
zgc:174945	rasa3	si:ch211-14k19.8	slc5a3a	mylz3
xpa	tpp2	si:ch73-12o23.1	gtf3c3	arglu1b
cplx2l	METTL21C	pmm2	pcnp	SLC5A10
clta	zgc:92518	stim2a	actb1	chtf18
noctb	ercc5	dlc1	pmm2	mad1l1
elf2b	blzf1	slc25a4	lratb.2	C1H7orf26
hgsnat	trmt10c	sorbs2a	zgc:77880	knl1
fgf20a	txnl4b	rnf38	zgc:174945	knstrn
micu3a	mrpl16	limch1a	atp1b1b	iqce
mtus1b	ndfip2	ecpas	pla2g12a	cplx2l
pcm1	stk16	kdm4c	camk2d2	clta
casp3a	atic	si:ch73-380n15.2	ppp2r2ca	C1H4orf33
ptpn9b	mnx2b	lias	wfs1a	pcdh18a
tma16	fn1b	ube2kb	slc34a2a	rbpja
ugt8	pcnp	fam184b	mtmr7b	pcdh7a
tll1	SLC5A10	tmem154	mtus1b	pi4k2b
cpe	grapb	mnd1	acsl1a	micu3a
msmo1	socs1b	trim2a	mtnr1aa	fat1a
klhl2	cacng3a	usp53b	rbm47	ufsp2
med28	plk1	myoz2b	kitb	tlr3
zcchc7	ern2	synpo2b	rhoh	klhl5
trim2a	chtf18	gpank1	fhdc1	fam114a1
pdcd4a	pdia2	tmem41ab	sfrp2	limch1a
coro2a	trim2b	metap1d	plrg1	rbm47
anp32b	rnf175	as3mt	gucy1b1	clrn2
trmo	zgc:174945	nt5c2b	pdcd4a	tmem192
foxe1	knl1	gab1	mxd4	prss12
sh3gl2a	knstrn	zgc:152968	ndufb6	tll1
gpm6ba	brat1	tnip2	toporsa	cpe
gemin8	ttyh3b	hmgb2a	mtap	klhl2
ankrd10a	pcdh18a	hpgd	cdkn2a/b	primpol
lig4	slc34a2a	vegfc	arhgef38	adamtsl7
bora	pi4k2b	rnf24	coro2a	chrnb3a
dis3	klf3	slc43a1b	dnajb14	chrna6
kcnq5b	tbc1d1	tmem187	chst10	uchl1
pibf1	rbm47	btr01	ednrba	anxa5b
pibf1	smc2	EVI5L	GK3P	prom1b
dtx4b	UBA6	mcoln1a	cpb2	tapt1b
cabp2a	glrba	si:ch211-214c7.5	zc3h13	adgrl3.1
slc43a3a	ncapd3	pkn1a	tmem41ab	ugdh
unc93b1	si:dkeyp-26a9.2	map2k7	bora	smim14
rtn4rl2a	rps3a	pdxkb	dis3	pds5a
kdm2aa	gatb	cxcl18b	slc2a15b	n4bp2
zgc:101679	gpank1	msx1b	fgf8b	rhoh
pnpla6	anp32b	cyp2u1	dpcd	chrna9
lipt1	trmo	herc3	poll	si:dkeyp-26a9.2
arl11	bora	spast	as3mt	fam184b
ebpl	poll	dpy30	nt5c2b	ncapg
pdxkb	sts	psen2	inab	slit2
si:dkey-22n8.3	prkx	esf1	kctd12.2	mab21l2
itsn1	nsun3	ndufaf5	lmo7b	sfrp2
cryzl1	slc5a7a	spred2a	pibf1	cxxc4
setd4	kctd12.2	etaa1	pibf1	tet2
bcl9	lmo7b	cnrip1a	gtf2f2a	ppa2
si:ch211-112b1.2	gpalpp1	FBXO48	usp38	arhgef38
cxcl18b	gtf2f2a	prokr1a	frem3	pspc1
si:ch73-6k14.2	znf827	abca1a	tnip2	chst10
caly	hmgb2a	aptx	hmgb2a	gpm6ba
lef1	dctd	biotype=protein_coding	hpgd	gemin8
hadh	tmem134	dla	lrpap1	cbsa
cyp2u1	si:ch211-113e8.11	aftpha	htt	ankrd10a
gstcd	smox	mb	mogs	zc3h13
tbck	ndufs8a	zgc:136908	fbxo41	itga6b
aimp1a	tmem176	CABZ01115881.1	rnf24	inab
dkk2	si:dkey-9i23.16	zdhhc8a	smox	gyg2
papss1	zgc:101679	smad4a	adra1d	creb1a
pkd2	atf7ip	rfx3	suclg1	znf654
etaa1	2021-09-03	gdnfa	si:ch73-109d9.4	arl13b
cnrip1a	pkn1a	sgsm1b	ndufs8a	pibf1
rab3da	pknox1.2	srsf9	2021-09-03	hhip
abca1a	cryzl1	gal3st1b	map2k7	smad1
cct4	si:ch211-149l1.2	CU856539.1	arhgef7b	ednraa
akt3b	mast1a	pnx	cdadc1	scpp1
ltv1	rnaseh2a	ykt6	agpat3	galnt7
tekt4	nfixa	marveld2a	pknox1.2	tenm3
mri1	rnf11a	rasgrf2a	stn1	dctd
si:ch211-286b5.4	rab3da	pi4kaa	sh3pxd2aa	si:ch211-113e8.11
dnajb1b	pld6	naa25	caly	scoca
tecrb	xpo1a	ddx55	msx1b	cpz
ndufb7	taf5l	tmed2	taf5	si:ch211-89o9.6
zgc:136908	dla	ptpn11a	pdcd11	dtx4b
si:dkey-76b14.2	si:ch211-202h22.9	rph3aa	zgc:175214	fbxo41
gcgrb	gprc5bb	pla2g3	slkb	odam
slc25a10	exosc1	pitpnb	hadh	si:ch73-109d9.4
si:dkey-27j5.5	pi4k2a	hnrnpd	npnta	cabp2a
tmed1b	si:ch211-197k17.3	enoph1	fam13a	unc93b1
psmg1	zfyve27	sec31a	mdh1aa	rtn4rl2a
epb41l4a	crtac1a	slc38a9	spast	zdhhc5a
apc	r3hcc1l	plpp1a	mast1a	si:dkey-28b4.8
ash2l	aftpha	hvcn1	rnaseh2a	tmem187
aebp1	mb	itga1	prdx2	si:dkey-22n8.3
ddx56	pane1	arl15b	junba	msx1b
zfyve16	zgc:158803	rc3h2	rnf11a	zgc:175214
ddx55	nanos3	nrarpa	get3	slkb
grin3a	mycbpap	ugcg	si:ch211-217k17.7	gstcd
palm2akap2	epn3b	hsdl2	glb1	npnta
slc46a2	b3gntl1	lin54	cldnd1b	dkk2
snx30	lpar2b	cops4	acy3.2	pkd2
gmcl1	vps26c	cwc27	pgam1b	spred2a
hvcn1	mpzl1l	ppwd1	pi4k2a	rnaseh2a
snx18b	zdhhc8a	trim23	si:ch211-197k17.3	nfixa
si:dkeyp-41f9.3	spina	trappc13	zfyve27	abca1a
rasgef1bb	setd9	sgtb	golga7ba	xpo1a
antxr2b	pnx	erbin	si:ch211-196h16.12	fam161a
paqr3b	ykt6	pip5k1ba	zgc:136864	cct4
anxa3b	pitpnb	lmnb1	lgalsla	pus10
rbm18	nfil3	pigo	mb	akt3b
rc3h2	slc38a9	phf24	pane1	capn9
sh2d3ca	sh2d3ca	prkab1a	zgc:158803	biotype=protein_coding
urm1	nrarpa	atp6v1b2	ndufb7	dla
dbh	exd3	ddhd2	si:dkey-76b14.2	dcaf15
slc27a4	galt	kdm6bb	gcgrb	pkd1a
ptgdsa	si:dkey-88l16.4	slc7a1a	mycbpap	tekt4
nrarpa	cldn23a	si:ch211-287a12.9	epn3b	gprc5bb
exd3	phax	postna	b3gntl1	exosc1
ak3	ska1	frem2a	tmed1b	pi4k2a
lin54	plpp5	trim47	KCNJ15	zfyve27
CT990561.1	nsd3	fhdc3	mpzl1l	crtac1a
rassf6	letm2	frmd8	lrrc32	r3hcc1l
si:busm1-57f23.1	zgc:172339	rnft1	gal3st1b	si:ch211-196h16.12
il11ra	arrb2a	bbx	epb41l4a	zgc:136864
galt	cct8	vps11	apc	mri1
hdhd2	fhdc3	hyou1	rasgrf2a	si:ch211-286b5.4
ier3ip1	vps51	h2ax1	auh	soul5l
skor2	bbx	il2rga	atp6v0a2a	smad4a
si:dkey-88l16.3	crebzf	stard13a	nfkbil1	rfx3
si:dkey-88l16.5	hyou1	smad9	aplnrb	gdnfa
cldn23a	si:ch211-266i6.3	C10H21orf91	antxr2b	sgsm1b
kcnv2a	cux1a	pom121	ndufa8	srsf9
trappc13	mis18a	si:dkey-259j3.5	ak3	spina
sgtb	rhbdd2	nipblb	hsdl2	nxnl2
erbin	uspl1	ucp3	cops4	ash2l
apbb1	alox5ap	myo18aa	si:dkey-88l16.4	aebp1
CR790388.1	dhrs13a.1	cry5	sh3bp2	ddx56
drg1	dcps	git2b	RNF208	tmed2
prkab1a	git2b	gltpb	nt5c2l1	slc46a2
bnip3lb	pcna	orai1b	stard7	snx30
tacc1	CABZ01049847.1	tmem120b	pigo	sec31a
zgc:172339	lrrc75bb	rhof	phf24	ror2
nle1	orai1b	dgcr2	prkab1a	nfil3
tpte	morn3	ess2	plpp5	auh
smpd1	tmem120b	dusp11	tmem88a	MACIR
kpna7	dgcr2	npy8ar	si:ch1073-143l10.2	osbp2
ugt5d1	edil3b	actr1	LTN1	tctn1
adgrg4b	nuf2	CABZ01072096.1	cadm2a	si:dkeyp-41f9.3
vps51	phactr3b	cdk4	paxbp1	anxa3b
tm7sf2	acot8	znf831	slc7a1a	lhx6
znhit2	ift52	mkrn2	stoml3b	morn5
cnih2	mybl2b	calcoco1b	thsd1	trim23
btg3	nr1d4b	znf740a	si:ch211-287a12.9	ier3ip1
picalma	ube2v1	pip4k2cb	map3k7cl	spp1
sytl2a	mcrs1	ube2v1	grik1a	vldlr
tmem126a	pusl1	SERINC3	slc9a6b	sgtb
hspa8	tax1bp3	FAM107A	fhl1b	mamdc2b
bsx	vtg3	arid3a	znhit2	apba1b
robo4	adgrl4	gamt	uqcc3	lmnb1
ppm1e	adgrl2a	plvapb	alcama	prrc1
trim37	ect2	ushbp1	picalma	slc27a6
mdh2	b3gnt5a	pde4cb	sytl2a	CR790388.1
zar1l	psmd14	tmem38a	tmem126a	ska1
kl	itgb6	samd13	vps11	smarcad1b
rfc3	pla2r1	si:ch211-247n2.1	kctd7	bnip3lb
stard13a	lgsn	myom2a	cux1a	adra1ab
nbeaa	zrsr2	lgsn	mdh2	tmem230a
ccna1	mob3c	ptp4a1	eva1c	igsf9a
smg8	rpn2	col9a1a	hunk	plpp5
smyd4	ghrh	mrpl4	rfxap	letm2
rsf1b.1	cdk5rap1	C11H6orf120	supt20	pcdh1a
phf12a	rap1ab	si:dkey-28e7.3	uspl1	BX957322.1
vezf1a	kdm5ba	abcc10	alox5ap	kcnip1b
usp25	tp53inp2	mrpl45	nipblb	npm1a
rps25	si:dkey-13a21.4	npepps	ucp3	cldn7b
cry5	mon1bb	kbtbd8	ksr1a	fgf11b
pcna	tmem51b	fgd5a	nrip1b	nlgn2b
brf2	nr0b1	dido1	mmp13a	kdm6bb
gpat4	pir	zmynd8	acat1	tmem88a
cabp1b	ace2	id1	slc37a4b	pcolcea
CABZ01049847.1	wdr83os	pfkfb2b	gltpb	vamp2
lrrc75bb	diaph3	phtf1	rab11fip1b	grm5a
orai1b	nkpd1	il10	rhof	map3k7cl
morn3	fam43a	mapkapk2a	stc1l	tiam1a
dusp11	si:dkey-202e22.2	dyrk3	cldn5b	sod1
stc1l	gpx1a	RASSF5	acads	scaf4a
wdr45	nucks1a	srgap2	crybb1	postna
zcchc9	wnt4	FAM72B	cryba4	frem2a
hapln1b	si:dkey-264d12.5	tfeb	tegt	dchs1b
prr13	slmapa	myog	alas1	htatsf1
sp1	hesx1	lmod1b	pparg	crebzf
poc1a	tdrd3	timm17a	phactr3b	hspa8
pparg	pcdh20	sulf2a	acot8	bsx
atp2b2	mettl9	myh7ba	gata2a	panx3
iars1	ARHGAP22	cyldb	rpn1	pknox2
znf740a	mapk8b	ccdc120	camk1b	MSANTD2
slc2a10	frmpd2	kaznb	ndufs7	fez1
timeless	gdf10b	acad9	ano8b	lhfpl6
ddx19	gdf2	iqsec1b	nr2f6b	umodl1
ctdspl3	dcxr	ece1	slc1a6	zbtb21
dazap1	g6pc3	alpl	ccl25b	trim37
tax1bp3	hrc	nmur3	ctns	mdh2
slc1a6	irf3	lrrc38b	ndufa11	nbeaa
ccl44	mpp2b	plekha3	klhl26	phldb2a
ctns	htra1b	slc8a1a	apc2	ucp3
ndufa11	stat5b	wdr83os	diras1a	ucp2
ddx49	kbtbd2	stx10	adgrl4	dnajb13
crtc1b	lipf	trmt1	b3gnt5a	gdpd5a
thop1	tecpr1a	man2b1	mrpl4	dscama
nwd1	PLBD1	lsg1	C11H6orf120	git2b
mcf2l2	si:ch73-139e5.4	fam43a	krt98	gltpb
itgb6	cby1	zgc:172270	krt15	trim69
cdc6	pdap1a	kif17	krt99	antxr1b
wipf2a	sh3bp1	zgc:158258	si:dkey-28e7.3	anxa4
npepps	si:ch211-141o9.10	slc41a1	zrsr2	wdr45
arrdc2	csnk1e	kcnab2a	tmem259	CU326366.2
wdr18	maff	sult6b1	adora1a	zcchc9
tmem259	tomm22	tmc6b	cdk5rap1	vcanb
palm1a	dmc1	dhrs7cb	agtrap	hapln1b
efna2b	gspt1	rasd1	rab7a	edil3b
hmces	pigf	sstr2a	eogt	cetn3
slc25a26	armc7	mms19	tmf1	cldn5b
stimate	vti1a	sgca	cishb	acads
atp2b4	birc5a	si:ch211-136m16.8	rpusd4	crybb1
plekha6	fam53b	abi3b	tmcc1b	cryba4
cntn2	ddit4	uqcrc2b	stimate	col2a1b
rbm39a	uros	crym	fgd5a	elmo2
shisa4	psmb1	atp2a1l	prickle2b	tegt
sulf2a	tjap1	mylpfb	atxn7	atp2b2
si:dkey-13a21.4	pitx3	sult1st6	dyrk3	ift52
opn1sw2	dhx57	med1	RASSF5	cnpy2
tfe3b	epcam	ppp1r3cb	FAM72B	nab2
ccdc120	abcg5	rpp30	pnp4a	b3galt6
comtb	dync2li1	usp42	zgc:92107	si:dkey-33m11.8
grm6b	dctn1b	eif2ak1	top1l	rpn1
si:dkey-183j2.10	oga	pms2	si:dkeyp-97e7.9	pbrm1
ppcs	atp10d	rsph10b	gata1a	nek4
st3gal8	lamtor3	dlgap5	acad9	ccdc3b
rpgrb	si:dkey-20i10.7	bhlha15	cass4	nwd1
ace2	cdc25b	rgs9b	pgap4	apc2
cdkl5	pank2	kctd17	gnai2a	diras1a
tpcn3	tet1	gna13a	mon1a	adgrl2a
ttbk1a	tspan14	map3k8	mst1rb	pla2r1
lsg1	ccsapb	mtpap	itpr1b	myom2a
zmat3	ap3m1	asb3	sypl2a	lgsn
si:dkey-202e22.2	bcl11aa	myoz1b	usp48	ptp4a1
traip	fancl	faap100	etnk2	col9a1a
mon1a	pgam1a	slc16a5a	si:ch211-112f3.4	krt15
mst1rb	trmt5	spata20	nucks1a	rbb4l
camkvb	slc38a6	nrap	tnfrsf1b	txlng
sema3fb	prkcha	crygmx	prxl2b	homer3b
itpr1b	osr1	tcf7l2	clcn4	si:ch73-60h1.1
setmar	slc66a3	vti1a	mfn1b	draxin
C11H1orf50	nusap1	zdhhc6	tmc6b	arpc4l
per3	oip5	grin2cb	mrpl58	tada3l
hesx1	tmem39b	cox11	adprm	hmces
sult6b1	tmem234	slc9a3r1a	zdhhc16b	tmf1
gli2b	brf1a	myo15b	mapta	rpusd4
clcn4	memo1	llgl2	itga3b	tmcc1b
rfc4	tacc3	tmem235b	prkg1b	id1
kdelr2b	mycla	birc5a	dkk1b	SYNPR
mettl9	si:ch211-67f13.7	bahcc1b	ube2d1b	slc6a14
polr3e	si:dkey-157l19.2	bicral	bicc1b	fmoda
rasd1	TTC9	fbxw10	phyhiplb	zgc:113307
sstr2a	pacs2	cox10	arid5b	prelp
vstm4b	cdkn3	hs3st3b1b	tubgcp2	MDFI
lrrc18b	col19a1	tekt3	dnajc9	tfeb
ARHGAP22	fam135a	cdc42ep4b	slc4a1b	tmem183a
mapk8b	zbtb8os	sdk2b	smarcd2	ppfia4
frmpd2	khdrbs1a	ttyh2	psmc5	myog
gdf10b	ldlrap1b	kif19	uqcrc2b	mxra8a
gdf2	marcksl1a	CABZ01074994.1	vps35l	olfml3b
ubtd1b	fbxo5	anapc16	plekha1b	snai1a
mms19	aurkb	SYDE1	psme2	skib
zdhhc16b	ANKRD50	acadsb	ppp1r16a	cpne1
lrrc45	ints10	cfap36	kbtbd2	dynlrb1
dcxr	adra2da	slc30a6	avl9	efcc1
rfng	rgs14a	tp53bp2a	nmt1b	ptpdc1a
pagr1	arl9	cox15	znf281b	alpl
nif3l1	cd74a	cnrip1b	lrp2b	igsf21a
tbx6	guf1	pno1	mpp3b	arhgef10la
zgc:92040	gabra4	mlip	ppp1r3cb	gucy1b2
eif3c	ap1ar	klhl31	neurl2	tmem178
si:ch211-136m16.8	si:ch73-22a13.3	prph2b	pgp	pgap4
mapk7	eif4ebp3l	ubr2	si:ch73-139e5.4	tpcn3
CABZ01030107.1	trpt1	si:ch73-193i2.2	aco2	diaph3
irf3	si:dkeyp-115e12.6	prkn	sh3bp1	nkpd1
prr12a	tgfb5	qkib	csnk1e	col6a2
si:ch211-255p10.4	trmt112	ncoa4	zgc:163057	col6a1
abi3b	atoh8	yipf3	hbae5	gnai2a
ace	irg1l	lrrc73	psme4b	inka1a
itga3b	zgc:174917	tjap1	rhoq	gpx1a
dlx3b	pcdh12	dlk2	ndel1a	grm2b
dlx4b	maml1	dnph1	tap2t	rrp9
kat7b	ids	mea1	kctd2	GPR62
asah2	kdm3b	si:dkeyp-121d4.3	msl1b	zgc:172270
tfam	bnip1a	sft2d1	skap1	sort1a
zgc:171971	klhl3	apmap	pdk2a	slc45a3
bicc1b	arhgef37	angpt2a	mrpl10	cldn19
phyhiplb	fat2	gins1	si:ch211-214e3.5	p3h1
arid5b	lman2	aifm2	afap1l2	per3
adoa	syvn1	epas1b	vwa2	EMP3
mpp2b	smad5	ttc7a	ccdc186	slc45a1
uqcrc2b	stard15	haao	casp7	megf6b
crym	arap3	sfxn4	dnmbp	pde12
myof	nxt2	si:ch211-132e22.4	grin2cb	tdrd3
lrrc3ca	hmmr	enpep	stxbp4	pcdh20
vps35l	mtmr7a	lrit3b	tdrkh	polr3e
get4	cnot7	fam241a	mrpl43	rasd1
si:rp71-19m20.1	cfl1	lrmda	pgs1	ARHGAP22
htra1b	rap2c	znf503	kcnj2a	col1a1b
plekha1b	fam122b	si:dkey-27m7.4	unc13d	pagr1
grid1b	rbmx	vdac2	ptprea	mapk7
stat5b	cyfip2	2021-03-08	wbp2	si:ch211-255p10.4
avl9	pitx2	eif4e1c	ush1gb	lgi1b
arhgap23b	ctso	zgc:110319	exoc7	dlx3b
ppp1r3cb	F2RL3	si:dkey-228d14.5	plaub	dkk1b
rpp30	cenpi	ccar1	fh	bicc1b
ch25h	adh5	stox1	ndufb8	pth3r
lipf	lingo2a	si:ch211-198a12.6	ppifb	dnajc9
rnls	slu7	ftr14l	acadsb	rundc3ab
usp42	tmem33	zgc:154058	mpc1	myof
eif2ak1	bbs7	tspan14	VIT	fkbp10b
pms2	anxa5a	sprn	lgi1a	becn1
rsph10b	prom1a	si:ch211-51a6.2	EFEMP1	pkmyt1
dlgap5	tapt1a	si:dkey-174i8.1	wu:fc17b08	plxdc1
bhlha15	ldb2a	camk2g2	slit1a	hexim1
tecpr1a	fstl5	synpo2la	tp53bp2a	plcd3b
tom1l2	nsd1a	myoz1a	abcc2	grid2ipb
atpaf2	anxa6	usp54a	cox15	rgs9b
noxo1b	n4bp3	ldb3a	polh	mrtfab
neurl2	tnip1	sncga	pcsk2	l3mbtl2
msrb1b	gpx3	glud1a	BFSP1	rangap1b
mlst8	dctn4	SHLD2	perp	kctd17
bricd5	psph	nfkb2	tnfaip3	aco2
pgp	aadac	vps26a	si:ch73-52p7.1	phf5a
zdhhc4	igsf10	si:dkey-103j14.5	rab23	tefa
grid2ipb	p2ry13	il22ra2	bag2	zc3h7bb
mrtfab	gfm1	map3k21	znf451	foxj1b
l3mbtl2	lxn	rhoua	col21a1	rhbdf1b
rangap1b	si:dkeyp-97b10.3	slc1a4	hmgcll1	zgc:163057
PLBD1	ift80	sertad2b	hcrtr2	hbae5
kctd17	smc4	echs1	mlip	aqp8a.2
aco2	trim59	fuom	eloal	arhgap17a
phf5a	kpna4	znf511	klhl31	hdlbpb
tefa	nmd3	adam8a	gclc	afap1
zc3h7bb	otol1b	zgc:66426	elovl5	mkxa
cby1	bud23	erlin1	fbxo9	zfp36l2
pdap1a	shox2	plaua	ubr2	usp54b
sh3bp1	neu4	si:dkey-51a16.9	ncoa4	hexdc
si:ch211-141o9.10	wdr53	bag3	oit3	arl4d
maff	SH2B2	sgpl1	micu1	etv4
tomm22	si:ch211-235m3.5	rel	nolc1	cacna1g
dmc1	ankrd49	bcl11aa	mrps6	CABZ01027646.1
gspt1	CABZ01040556.1	fancl	psap	uts2r2
rsl1d1	lipt2	slc17a5	agpat5	znf668
snx29	wdr62	ddx43	mcph1	nrg3b
cpped1	trappc6bl	kcnq5a	angpt2a	tcf7l2
foxj1b	glod4	rims1a	aifm2	cpn1
rhbdf1b	plin2	asrgl1	tnfaip2b	RNF157
zgc:163057	clptm1	ogfrl1	atl2	rab40b
hbae5	relb	b3gat2	mrps26	galk1
aqp8a.2	tubd1	inaa	wdr32	bahcc1b
arhgap17a	adamts15b	cuedc2	cpxm1a	kcnj2a
mrpl27	atf5b	sar1ab	slf2	galr2a
ormdl3	pih1d2	pald1b	dennd10	si:ch211-250n8.1
ablim2	ncam1b	ppifa	prdx3	hs3st3b1b
jcada	cadm1b	cxcl12a	tm9sf3	sdk2b
fbxo11a	thyn1	gdf10a	srbd1	dnai2b
msh2	acad8	mnat1	six2a	trim65
rhoq	esamb	wdr35	six3a	exoc7
zfp36l2	si:dkey-4p15.5	mtres1	prepl	fmn2b
myoz1b	sytl2b	kcnf1b	slc3a1	scd
faap100	alcamb	rbm25a	ppm1ba	cfap36
hexdc	dyrk1ab	arg2	lrpprc	mpc1
znf438	thap12b	vti1b	abcg8	chs1
dusp3a	map6b	rdh12	abcg5	ddx21
meox1	zgc:112083	zfyve26	dync2li1	VIT
spata20	usf1	si:ch211-10a23.2	sdccag8	lgi1a
cacna1g	sorl1	plek2	zbtb18	EFEMP1
CABZ01027646.1	zgc:162339	TC2N	adss2	tp53bp2a
uts2r2	spa17	fbln5	si:ch211-195e19.1	polh
MYO1D	hepacama	trip11	zmp:0000000662	pcsk2
si:ch73-180n10.1	oafa	golga5	oga	BFSP1
pdk2a	tlcd5a	rtf1	atp10d	psmb1
tbkbp1	ccdc153	ndufaf1	C13H9orf72	col21a1
mrpl10	cbl	nusap1	si:ch211-233a24.2	lrrc73
pnpo	rnf26	oip5	letm1	pde10a
phkg2	c1qtnf5	brf1a	mavs	micu1
rnf40	kmt2a	srd5a2b	bag5	meis1b
znf668	ube4a	pcnx1	ikzf1	phf10
si:rp71-1c10.10	phykpl	med6	anxa11a	dld
nrg3b	ckmb	TTC9	dlg5a	fam120b
afap1l2	zgc:153372	slc8a3	kcnma1a	ppm1g
vwa2	masp1	hps1	lrmda	rnaset2
tdrd1	zbtb32	rmdn2	znf503	rps6ka2
ccdc186	si:ch211-113j13.2	cdc42ep3	si:dkey-27m7.4	gins1
si:ch211-28p3.4	igflr1	opn3	vdac2	aifm2
srsf2a	psenen	capn1a	2021-03-08	prop1
rab40b	lin37	btbd9	zfand4	mcfd2
cox11	si:dkey-42l23.2	chp1	washc2c	ttc7a
stxbp4	si:dkey-24p1.6	mtrf1l	alox5a	calm2a
slc9a3r1a	scaf4b	fbxo5	slc25a16	epcam
tmem94	GUCY1A2	vip	tet1	plekhh2
arl3b	aasdhppt	anapc1	eif4e1c	thada
sfxn2	lrfn1	itga9	zgc:110319	dennd10
pgs1	csf3r	FOXN2	si:dkey-228d14.5	sfxn4
socs3b	mrpl51	mrpl2	ccar1	prdx3
tha1	tpbgb	adra2da	stox1	tm9sf3
tmem235b	bckdhb	gnpda2	si:ch211-198a12.6	six2a
birc5a	ttk	guf1	ftr14l	six3a
bahcc1b	pmvk	trappc11	zgc:154058	nsd2
qki2	pex5	abcb7	sfxn3	fgfr3
camk2g1	lpcat3	myot	lzts2a	foxi2
si:ch211-250n8.1	ube2s	slc43a3b	emx2	eif2ak3
unk	josd2	rtn4rl2b	sprn	loxl3b
unc13d	fdps	wfs1b	chchd1	anxa11a
cdc42ep4b	rusc1	si:ch211-175m2.5	sncga	dlg5a
dnai2b	plekhg6	ran	glud1a	znf503
abca5	gtf3c6	stx3a	SHLD2	sfxn3
dhx32a	cpvl	kdm2ab	nfkb2	lzts2a
bccip	skap2	tbc1d10c	hnrnph3	emx2
wbp2	cbx3b	rad9a	tspan15	fam204a
trim65	pde11al	p2rx3a	si:dkey-103j14.5	usp54a
mrpl38	osbpl3b	clcf1	khdrbs2	sncga
fdxr	mpp6a	slc43a1a	prim2	glud1a
gpx9	shc1	si:dkey-6i22.5	il22ra2	nfkb2
pax2b	rab13	nudcd2	map3k21	dna2
lhpp	smg9	atp7a	pcnx2	hnrnph3
lzts2b	si:dkeyp-84f3.5	gdf9	rgs17	rufy2
anapc16	dtnbp1a	mars2	oprm1	tspan15
ddit4	epb41l4b	hspa4b	phactr2	tacr2
scd	alg2	gnpda1	agt	supv3l1
sec31b	tex10	ndfip1	cog2	vps26a
ndufb8	glipr2l	fgf1a	pgbd5	kifbp
SYDE1	mcl1b	kctd16a	echs1	cog2
mpc1	tnfaip8l2b	dpf2l	fuom	galnt2
ddx21	akirin1	TMEM216	znf511	urb2
si:ch1073-291c23.2	zdhhc18a	slc25a48	adam8a	ccsapb
EFEMP1	pik3r4	tmed9	zgc:66426	rab4a
pno1	myo1eb	arap3	erlin1	rhoua
perp	rbms3	eef1g	sfr1	pdcd2
si:ch73-52p7.1	mettl6	klhl4	dusp13a	fuom
znf451	plekhf2	tsc22d3	adka	msx3
wdr11	BX072576.1	TSTD1	ap3m1	znf511
prkn	ndufaf6	mrpl11	plaua	csgalnact2
si:dkeyp-121d4.3	nagpa	tmem265	itprip	bcl11aa
c1d	tp53inp1	mbnl3	tial1	fancl
meis1b	rpp25l	slc9a6a	pdlim1	rims1a
spred2b	atp2c1	2021-09-06	rel	slc2a15a
mcph1	si:dkey-7j14.6	sowahd	slc17a5	pald1b
angpt2a	thsd7ab	upf3b	lbx1a	vstm4a
rnaset2	sept7b	tmem255a	nt5c2a	zdhhc16a
hells	kif13a	atp1b4	prom2	pgam1a
galm	smpd5	slc24a6a	nsmce4a	pcnx4
dhx57	si:zfos-1192g2.3	med7	CU639469.1	sertad4
socs5b	kdf1a	gask1b	unc5b	osr1
prop1	cep170b	pcdh1b	myofl	wdr35
mcfd2	ccdc9b	uqcrq	ogdhl	golga5
ttc7a	spata7	pcdh19	rgra	iqcc
calm2a	enpp4	tnmd	lrit1a	tmem234
epcam	cenpo	elf1	pax2a	macrod2
plekhh2	stx11a	chrnb5b	cuedc2	flrt3
thada	snx6	chrnb3b	hif1an	kif16bb
si:dkey-33c12.3	fbxo34	atp8a1	wnt8b	tasp1
pomk	psma3	ttc9c	dnajb12a	ism1
dennd10	kif26ba	si:ch211-168f7.5	tysnd1	sptlc3
sfxn4	smyd3	map1lc3cl	sar1ab	jag1b
prdx3	tfb2m	macrod1	ppa1b	mycla
tm9sf3	lrfn5a	flrt1b	rps24	si:dkey-157l19.2
adss2	bach2a	cabp2b	ppifa	dcaf5
ky	fhl5	crybb1l1	tmem72	cdkl1
slc4a11	adck1	cryba1l1	cxcl12a	atl1
ckba	hhipl1	mif	ercc6	sav1
bag5	bcl11ba	clp1	drgx	nin
ttl	vrk1	zdhhc5b	vstm4a	trim9
fignl1	kif11	anxa6	lrrc18a	adgrb3
ikzf1	cdk1	tnip1	si:ch211-223a10.1	sfrp5
vwc2	hmx3a	gpx3	arhgap22	hpse2
zgc:110045	morn2	mlf1	mapk8a	smoc2
kcnma1a	asmt2	SH2B2	gdf10a	dact2
zfand4	id3	brwd1	prdm8	fgfr2
si:dkey-228d14.5	mis18bp1	sh3bgr	rrp12	ntpcr
ccar1	ldah	rtn2a	zdhhc16a	irf2bp2a
zgc:154058	tpp1	prcp	pgam1a	stx18
emx2	lin52	dusp14	slc38a6	OTOP1
fam204a	pomt2	synrg	prkcha	nkx3-2
ccdc172	cenpf	clptm1	sertad4	si:ch1073-303k11.2
camk2g2	itgb1bp1	usp2a	rock2a	fgf18a
dna2	crim1	sik2b	rbm25a	spock1
prim2	slc4a1ap	MARK4	arg2	fgf24
agt	fosl2	ckmb	vti1b	smu1a
cog2	foxa2	si:ch211-167j9.5	rdh12	elp1
pgbd5	nt5c1ab	usp32	zfyve26	thg1l
cep68	zfyve28	cluha	si:ch211-10a23.2	si:dkeyp-44a8.4
slc1a4	rtkn2a	tlcd2	plek2	stox2b
sertad2b	adob	si:dkey-118k5.3	TC2N	trappc11
lgalslb	zgc:163014	rap1gap2a	fbln5	sting1
msx3	tmed8	tsku	ndufaf1	ppp3cb
dusp13a	pacc1	gdpd5b	mgme1	psd2
adka	nenf	akap1b	sptlc3	si:dkeyp-115e12.6
ap3m1	daam2	meox2a	jag1b	tgfb5
itprip	lgals8b	agfg1a	mkks	rps6kal
tial1	mthfd1b	ctrl	memo1	sybl1
bag3	gatm	hsc70	cox16	polr1d
inpp5f	zgc:158482	pdgfd	actn1	tbx22
mcmbp	hdc	LO018197.1	srsf5a	sh3bgrl
sec23ip	usp8	slc6a3	sos2	rell2
csgalnact2	myef2	rprd2b	l2hgdh	st3gal5
ret	si:dkey-30c15.10	cyb5r4	dmac2l	cysltr1
si:dkey-192p21.6	pdp2	themis2	cdkl1	lpar4
sgpl1	bicd1a	biotype=protein_coding	atl1	p2ry10
pdlim1	meak7	trak1a	sav1	gpr174
rims1a	si:dkey-103i16.6	mboat1	nin	fgf16
asrgl1	ric8b	nt5c3a	pygl	zdhhc15b
ogfrl1	rfx4	popdc3	trim9	abcb7
b3gat2	nr1h4	bves	tmx1	nexmifb
CU639469.1	eea1	ncalda	frmd6	glod5
unc5b	plekhg7	pou2f2a	syt16	irg1l
cxcl12a	itpr2	znf574	snapc1b	si:ch211-153b23.5
ercc6	sspn	zgc:92606	adgrb3	hdac3
si:ch211-223a10.1	bhlhe41	rasip1	zgc:171482	myot
mapk8a	wee1	epn1	sfrp5	magt1
gdf10a	znf143b	u2af2a	loxl4	spon2b
prdm8	rspry1	cacng8b	hpse2	si:ch211-159i8.4
rrp12	arl2bp	prkcg	hps1	aff2
zdhhc16a	lctlb	si:dkeyp-69b9.3	st3gal7	CTBP1
ppm1aa	aagab	dap3	cyp1b1	reep2
rdh14a	tle3a	upp1	cdc42ep3	ctbp1
sobpa	kif23	uts2r3	mlh1	clcf1
arg2	ctcf	kcnj14	lrrfip2	atp10b
TC2N	lysmd4	clcn1b	smoc2	si:ch211-107m4.1
tmem39b	rcn2	m6pr	dact2	gfra4b
tacc3	si:dkey-29p10.4	ccdc106a	glo1	dpf2l
mycla	cenpn	si:dkey-17m8.1	chp1	si:dkey-280e21.3
si:ch211-67f13.7	atmin	ankrd28b	rhd	sparc
si:dkey-157l19.2	cd151l	flad1	mertka	tmed9
tmx1	cyba	kcnn4	nid1a	tgfbi
frmd6	pdcd5	tmem145	gpatch11	mtus1a
esr2b	tcf25	dcst1	herc4	pdgfrl
kcnh5b	snrpa	nes	blnk	slc7a2
ppp2r5eb	C18H19orf54	rhbg	AL929217.1	mtmr7a
nanp	itpkcb	tmod4	cd74a	cnot7
cyp1b1	clasrp	mroh1	lbx2	zdhhc2
rmdn2	znf296	rbfox1l	tlx2	fgf20b
cdc42ep3	fosb	gprc6a	aup1	her5
opn3	C18H19orf47	usp45	rufy1	pfdn6
mlh1	ttc9b	si:dkey-11p23.7	hars	fibpa
lrrfip2	map3k10	si:ch211-225p5.8	sting1	yif1a
smoc2	sipa1l3	etv2	sybl1	si:ch211-145o7.3
dact2	qpctla	sult2st3	polr1d	cfl1
fam160b1	six9	tmem147	sh2d1ab	prss23
zbtb8os	six5	gapdhs	asb12b	ubl3b
khdrbs1a	tbcb	si:dkey-33i11.1	tbx22	foxo4
fgfr2	caprin1b	rpz2	rell2	zgc:92907
fbln7	bcl2l10	kif13a	cysltr1	fam122b
ntpcr	mapk6	cep170b	lpar4	mospd1
disc1	scg3	zfyve19	p2ry10	ints6l
tomm20a	dmxl2	bub1bb	gpr174	mmgt1
cacul1	dhx34	pak6a	si:ch211-153b23.4	sox3
sirt1	srpra	crls1	si:ch211-153b23.7	pdzd11
dnajc12	foxa3	clic5a	rnf20	stard14
herc4	yif1b	txlnbb	si:ch211-175m2.5	rab41
mrpl2	tspan4a	hivep2b	egr1	sowahd
rgs14a	nrm	slc5a6b	reep2	adrb2a
sec24b	chd4a	fbxo30a	kdm3b	il12ba
arl9	naxe	edrf1	stx3a	srpx2
si:dkeyp-44a8.4	cgnb	cfl2	spon2a	pdgfc
clk4a	cers2a	tfb2m	tbc1d10c	glrbb
rack1	ash1l	khk	rad9a	gask1b
nme5	setdb1a	ralgapa1	atp10b	pitx2
hnrnpaba	ndufv1	jkamp	fbxl3l	gsr
hbegfa	eepd1	rragd	atp7a	pcdh19
trpt1	psmg2	alkbh1	gnpda1	tnmd
tmco6	MANEAL	kif11	ndfip1	sfxn5b
dnajc4	ASTE1	slc22a15	cpeb4a	flrt1b
stx5a	ccdc126	cyp26c1	dpf2l	c1qtnf2
trmt112	asns	vsx1	gpr137	mgst2
rps6kal	ints3	entpd6	stard15	bbs7
sybl1	rbbp4	pygb	pdlim3b	prom1a
polr1d	pip4p2	zmp:0000001102	mtus1a	fstl5
sh2d1ab	ripor2	pank1a	pdgfrl	rapgef2
asb12b	spire1a	fas	slc7a2	etfdh
msnb	anln	pex13	mtmr7a	rxfp1
sh3bgrl	trappc3	si:ch211-189k9.2	cnot7	dctn4
fam199x	smap2	xpo1b	gpc3	CABZ01033206.1
cysltr1	sfpq	cx34.4	cab39l1	mfrp
nup62l	fam133b	hmgcl	phf6	si:ch1073-280e3.1
zdhhc15b	hepacam2	zbtb8a	mmgt1	tagln
magt1	vps50	pabpc4	fhl1a	cbln18
pls3	si:ch1073-513e17.1	tmem54a	lnx2b	igsf10
prpf19	rpl11	qrsl1	2021-09-06	bud23
mgat4b	klhl43	kcnh1a	upf3b	mmp28
sqstm1	gatad1	hhat	zbtb33	fam124b
aff2	actc1a	mrpl57	cul4b	panx1a
rnf20	cdca8	cnksr1	mcts1	SH2B2
aldob	fggy	rps6ka1	zdhhc9	cldna
egr1	ss18	vgll2b	sash3	ppp5c
ctbp1	gpaa1	ehd4	xpnpep2	ankrd49
si:ch211-221f10.2	c8a	ankrd9	clic2	rcbtb2
slc26a2	arf1	tpp1	itk	biotype=protein_coding
slc36a1	crfb16	eml1	foxi3b	slc25a15a
tsc22d3	slc35d1b	ivd	gabrp	lpar6a
pin4	zgc:153115	itpka	adrb2a	CABZ01040556.1
acsl4a	eif4a2	ltk	il12ba	atp1b3b
stag2b	tbl1xr1b	rpap1	srpx2	abcg1
si:ch211-145o7.3	kcnmb2	klf11b	lrit3a	rab30
ubl3b	si:ch211-38m6.7	grhl1	gpm6aa	rab34a
tm9sf5	pigk	gphna	spata4	nek8
gpr101	ccdc18	iah1	pcdh1b	tada2a
fgf13a	ro60	adam17a	uqcrq	srsf1a
lonrf1	pif1	crip2	zgc:101583	nxn
elovl6	vipr1a	slc4a1ap	btk	flot2b
egf	thap4	si:dkey-16j16.4	gla	TMEM120A
lrit3a	csnk1g2a	rbks	elf1	gdpd1
gpm6aa	yipf1	babam2	tspan7	ypel2b
spata4	lrrc42	fosl2	adra1bb	atf5b
neil3	tmem59	mocs1	shisa3	pih1d2
aga	si:ch73-382f3.1	mocs3	zgc:153018	ncam1b
tdo2a	C2H5orf22	qpct	ttc9c	cadm1b
ctso	stam	isca2	si:ch211-168f7.5	thyn1
arl13a	mycb	si:dkey-21a6.5	map1lc3cl	acad8
xkrx	si:dkey-154p10.3	nt5c1ab	macrod1	esamb
mid1ip1l	ccdc24	adob	flrt1b	si:dkey-4p15.5
grhpra	zgc:113531	msh4	slu7	sytl2b
naa15a	b4galt2	ktn1	c1qtnf2	chp2
rab33ba	atp6v0b	aspg	tmem33	dlc
rapgef2	kiss1ra	kif6	etfdh	timm50
clp1	kif2c	daam2	ppp2ca	tnfaip1
rnf44	cenpl	tfb1m	nsd1a	tpst1
aadac	myo9b	nol10	rmnd5b	zgc:162339
igsf10	zgc:66427	odc1	n4bp3	laynb
p2ry13	cadm3	flvcr2a	higd2a	si:dkey-103g5.3
si:dkeyp-97b10.3	capn10	gatm	med17	scn3b
ift80	hes6	usp8	CABZ01033206.1	ckmb
smc4	zcchc2	tars3	nudt8	klc3
trim59	ahrrb	hcn4	p2ry13	ercc2
kpna4	yju2	rec114	lxn	zgc:154093
nmd3	napgb	nptnb	mmp28	zc3h4
wdr53	ankrd6b	c2cd5	sbds	sae1
si:ch211-235m3.5	bub1	si:dkey-88e18.2	slc25a15a	LRRC75A
ankrd49	marcksa	prpf18	lpar6a	crk
rcbtb2	lgals8a	CACNA2D1	hnrnpl2	pafah1b1a
or112-1	tmem242	C7H19orf12	ech1	pak4
arrb1	ylpm1	klhl36	foxl2a	dph1
wdr62	cgrrf1	cotl1	ywhag2	rpa1
brwd1	nek2	plcg2	si:ch211-105f12.2	pitpnm3
get1	C20H12orf57	meak7	traf4a	brip1
mipep	tmed5	vps9d1	mrm3a	dhrs13a.3
tnfrsf19	pigc	si:dkey-238o13.4	gdpd1	myo1cb
slc37a4a	vamp4	spata2l	hip1	slc43a2a
trappc4	gtf2a1	pdf	dhx40	ankrd13b
biotype=protein_coding	ches1	trabd	chp2	cd3eap
rrp8	si:dkeyp-72h1.1	panx2	dlc	gpr4
ywhag2	hif1ab	mlc1	ubash3bb	eml2
zgc:174895	xrcc3	si:ch73-62b13.1	sdhdb	clip3
adamts15b	nudt14	tph2	ankk1	si:ch211-137a8.2
zgc:112083	palld	zgc:91860	cbl	si:ch211-137a8.4
med13b	ginm1	rab11a	gemin4	zgc:101731
rnaset2l	exoc1	snapc5	abhd15a	xaf1
tlcd5a	armt1	rapsn	taok1a	tsku
rnf26	si:dkey-25e12.3	cttnbp2	tbx4	serpinh1b
c1qtnf5	ppp4r4	fan1	scarf1	b3glcta
kmt2a	serpina10a	mef2aa	myo1cb	frya
ube4a	zgc:153157	si:ch211-13k12.2	slc43a2a	brca2
phykpl	vps18	idh2	gpr4	dchs1a
zgc:154093	sipa1l1	alpk3a	samsn1a	sostdc1a
smtnl	srsf5b	pstpip1a	wsb1	tnfb
tmem199	chrm5b	cd81b	frya	gabbr1a
cpda	klf11a	si:dkey-29p10.4	tnfb	mgat1a
aipl1	taf1b	cd82b	mecom	rnf183
abhd15a	adam17b	mafa	zbtb32	dhx16
rflnb	rnaseh1	cyba	si:ch211-113j13.2	ostn
vps53	atf6	siae	igflr1	gmnc
dph1	pdcb	nat10	gpr55a	itm2ca
pitpnm3	kif26bb	caprin1b	usp16	ngef
bcas3	sf3b6	lmo2	epha4l	fat3a
slc46a1	si:dkey-1j5.4	acadl	SGPP2	pxylp1
cd3eap	slc5a6a	si:ch211-132b12.7	scaf4b	epha4l
nufip2	rpl7l1	akt2	tiam1b	kcne4
mecom	slc30a2	treh	zgc:110333	wdfy1
nphs1	si:ch211-243j20.2	ilvbl	grik1b	serpine2
zbtb32	esco2	fam118b	tyr	tyr
si:ch211-113j13.2	pbk	srpra	naalad2	GUCY1A2
igflr1	si:ch211-203k16.3	sptbn4b	ecel1	aasdhppt
psenen	snx9b	gramd1bb	kbtbd3	msantd4
lin37	trib2	rbm7	irx2a	pdgfd
si:dkey-42l23.2	rab10	barx2	rprd2b	MB21D2
ctrl	EVA1A	smtla	LO017852.1	LO018197.1
hsc70	ints9	ets1	LO018340.1	lrfn1
si:dkey-238d18.7	cpsf2	fli1a	cers2b	ecel1
cab39	atp6v1d	kcnj5	hace1	cep57
prss16	CABZ01111496.1	st3gal4	mecr	sfrp2l
chrd	ppp1r35	tirap	biotype=protein_coding	DMWD
slc6a3	lhfpl2a	syngap1a	ndufa3	adcy3a
irx4a	scamp1	lingo4a	ndufb9	FEZ2
irx2a	tor1	ctss1	sall3a	wdr21
adamts16	f2rl1.1	vps72a	eaf1	soga3a
LO018340.1	slc31a2	MTERF1	ca14	ccka
FEZ2	niban2a	cyp51	flot1b	mbpb
csf3r	stxbp1a	tmem79a	tubb5	bbs9
zc3h12a	akna	eomesa	si:dkeyp-77h1.4	med18
yrdc	whrna	slc39a4	ino80e	atg5
tfpt	man1b1a	dennd3a	vars1	prdm1a
mecr	si:ch211-196i2.1	rplp1	abhd16a	ano10a
themis2	arrdc1b	clptm1l	cxcr3.1	entpd3
rpa2	gpn3	snx13	cd4-1	rabac1
ube3d	brd3a	itgb8	si:dkey-26c10.5	p3h3
tpbgb	wdr5	twistnb	ephb6	clstn3
ibtk	helq	recql4	isoc2	leng8
bckdhb	hpse	ppp1r1b	fdps	mfap5
ttk	mfhas1	si:dkeyp-113d7.10	rusc1	shisa7a
soga3a	dusp4	cica	dap3	flcn
si:ch211-151o1.4	si:ch211-191j22.3	erf	rnf115	grwd1
plecb	c1qc	pvrl2l	polr3c	cdc42ep5
si:dkey-283b15.2	birc2	tcf19l	itga10	itga10
zgc:158689	polq	sdha	sntb1	has2
ndufa3	tmem223	sf3b4	si:ch211-257p13.3	myh14
ccka	mettl27	mindy1	uts2r3	casp2
trak1a	nxf1	rfx5	kcnj14	sp8b
ulk4	asl	mrpl24	myh14	creb5b
mboat1	si:ch211-160j14.2	prcc	rpl18	pde11al
sall3a	kif20a	mrpl9	gtf3c6	ddr1
znf236	ubtd2	lix1l	kel	s100t
mbpb	rars1	pbxip1a	ccdc106a	krtcap2
arhgef2	nsd1b	s100a11	zgc:174935	tbc1d31
pmvk	heatr6	s100s	si:dkey-87o1.2	nsmce2
eaf1	aldh3a2b	pygo2	them4	esrp1
med18	srsf1b	cgnb	rapgef5b	rad54b
entpd3	pigs	ubap2l	colq	ino80c
ddc	aldocb	hax1	hibadhb	galnt1
grb10b	rskrb	aqp10b	skap2	erp44
triob	med31	znf687b	ddr1	invs
adcy2a	plac8l1	cks1b	gnl1	nacad
mrs2	zcchc10	si:dkey-266f7.9	aqp10a	fam171a1
flot1b	sowahaa	efna3a	si:dkey-92i15.4	adam15
tubb5	pdlim4	efna1a	tuft1a	plin6
si:dkeyp-77h1.4	kif4	trim46b	cgna	cct3
ino80e	rnf121	snx27a	chrnb2	dgat1b
vars1	skp1	cers2a	s100t	mlf2
abhd16a	nckipsd	rprd2a	shc1	atn1
si:ch73-22o12.1	ssu72	ciarta	flad1	rbfox1l
rabac1	med20	crabp2b	efna1b	rps9
dedd1	usp49	scamp3	slc50a1	mboat7
pou2f2a	arl8a	si:ch211-81a5.1	krtcap2	si:dkey-40m6.8
erfl3	cherp	ash1l	trim46a	klhl32
znf574	cenpp	clk2a	snx27b	faxcb
cd4-1	cyb561d2	clcn1a	adar	coq3
usp5	atp6ap2	spag1a	kcnn3	utp11
mfap5	mid1ip1b	pabpc1b	rab13	cdc42se1
u2af2a	gnav1	grhl2b	nbn	rspo2
dbpb	cep70	ncaldb	osgin2	eif3ea
polr3c	fam207a	psmg2	gtpbp10	emc2
dscc1	gtpbp1l	ptpn2b	si:dkey-79d12.5	trhra
deptor	eps15l1a	pdik1l	fam8a1b	gdf6a
sntb1	ankrd29	grb10a	zhx2a	sybu
has2	frem1b	bloc1s4	cblc	ebag9
ankib1b	map2k2a	pard6gb	l3mbtl1b	hint3
stmn2a	mier2	jarid2b	ptpn3	si:dkey-29b11.3
upp1	tle2a	dtnbp1b	epb41l4b	trmt11
gra	C2CD4C	ppp1r11	esrp1	KCNV1
rbm12b	kif14	adcy2b	virma	dek
setd2	gde1	kpna6	rnf41l	si:dkey-11p23.7
nradd	pdcd4b	tspan13b	rad54b	atp2c1
ccdc12	nmur1a	si:ch211-194e15.5	gem	si:dkey-199f5.8
tnxba	FO704622.1	tmem64	cdh17	scn1ba
gtf3c6	ttc14	tpd52	tex10	gramd1a
ankrd28b	ahsg1	pag1	si:ch211-197h24.6	si:ch211-225p5.8
hacl1	hps3	hpca	tbrg4	alkbh8
colq	elavl2	nt5c1aa	fam171a1	cspg5a
plekha8	rcor3	stk3	nmt2	polr3glb
tax1bp1b	arhgef3	si:dkey-284p5.3	rpp38	rnf144b
ddr1	ip6k1	rpl30	acbd7	si:dkey-33i11.1
gnl1	ap4b1	mtdha	crot	paqr6
cops7a	zgc:101663	cdk6	abcb4	mtmr11
si:ch73-86n18.1	samhd1	fam133b	dcst2	rpz2
tuft1a	mtg2	hepacam2	scnm1	rpz5
efna1b	slc34a2b	vps50	ptk2ab	rab11al
kcnn3	fbxo30b	calcr	ndrg1b	ica1
gtpbp10	prdm5	tfpi2	ptpn6	brd2b
apoeb	ndnf	zgc:85777	styk1b	nr1d2a
apoc1	cpeb2	bet1	sphk2	si:ch211-107n13.1
apoa2	cc2d2a	col1a2	gprc6a	spire1b
apoc2	syn2a	casd1	calhm6	nkd2a
si:ch211-79k12.1	ube2t	nfyc	cnr2	cdk14
prss1	zgc:194242	fbxl2	rragca	xrcc1
zgc:66448	tead3a	clasp2	oprd1b	osr2
wu:fe05a04	pkp1a	ubp1	phactr4b	ptpn21
fbxo32	tnnt2a	pdcd6ip	tgfbr2b	spata7
prelid3a	lad1	arpp21	nagpa	kcnk10b
tbc1d31	tnni1a	cyhr1	gramd1a	clic5a
zfat	phlda3	dclk3	fli1b	enpp4
zgc:110410	csrp1a	fabp3	dyrk1b	si:dkey-100n19.2
zhx2a	rbbp8l	zcchc17	fbl	gckr
derl1	pofut1	si:ch211-193k19.1	sema4aa	ANKRD66
nsmce2	sephs2	si:ch1073-513e17.1	rundc3b	afg1la
l3mbtl1b	ikbkg	rpl11	slc25a40	foxo3a
ptpn3	ccnq	klhl43	adam22	stxbp5b
ino80c	cfap126	mterf3	cldn12	tulp4b
galnt1	ca6	angpt1	ncam3	ahi1
alg2	her9	actc1a	gapdhs	fzd3b
sec61b	atp13a2	phlpp1	rgl2	tonsl
nr4a3	nckap5l	mylk4a	rpz4	egln3
stx17	zbtb48	myl13	ubqln4	eapp
erp44	si:dkey-205h13.1	iba57	lamtor2	efcab2
invs	hspg2	si:ch1073-184j22.2	satb1b	kif26ba
glipr2l	zgc:158263	cldn15la	vsig10l	smyd3
nacad	si:ch211-156j22.4	crfb16	brd9	tfb2m
tbrg4	asxl1	parla	trip13	ahctf1
nmt2	eya4	fgf12a	nkd2a	emilin1b
rpp38	tbpl1	uck2b	si:ch211-269k10.5	stmn4l
acbd7	armc1l	otol1a	ptdss1a	lrrc57
crot	tpx2	extl2	sacm1lb	brms1la
abcb4	si:dkey-261h17.1	zgc:110366	osr2	cx28.6
adam15	tmed4	rc3h1b	pklr	gpr137c
dcst1	acp1	miga1	si:zfos-1192g2.3	gnpnat1
dcst2	hoxc10a	cope	khdc4	styx
gon4l	hoxc9a	impad1	zbtb7b	col10a1a
lingo4b	hoxc8a	prkag2b	wdr20a	gsc
ensab	hoxc6a	kdsr	crls1	fmn2a
tmem79b	hoxc5a	abca4b	dusp23b	mgmt
cct3	hoxc4a	st3gal3b	txlnbb	vsx1
mc2r	hoxc1a	kdm4ab	hivep2b	entpd6
ldlrad4b	cbx5	klhl40a	fuca2	pygb
gpr20	hnrnpa1b	hhatla	TATDN3	shtn1
dgat1b	nfe2	ctdsplb	coq8ab	fam98a
mroh1	copz1	myh7	cenpo	si:ch211-189k9.2
phc1	znf740b	myh7l	slc5a6b	wdpcp
styk1b	zgc:174906	mrpl34	ANKRD66	rlf
leng1	cptp	ano8a	smc6	zmpste24
si:dkey-40m6.8	ubxn10	plvapa	afg1la	atp5if1b
cnot3a	pink1	nr2f6a	foxo3a	rpl13a
klhl32	agmat	zgc:154006	stxbp5b	znf593
mms22l	si:dkey-194e6.1	nceh1a	shprh	si:ch211-15d5.11
fbxl4	trappc1	ppp2r3a	fbxo30a	mtfr1l
faxcb	fbxl5	tesk2	stx11a	stac
coq3	lancl2	rpl7	rmnd1	cx34.4
pnisr	ralaa	jph1b	ccdc170	clic4
usp45	si:ch73-206p6.1	2021-03-06	syne1b	crybg1a
zgc:172323	chst2b	myom1a	myct1b	ndnfl
prdm13	mastl	stard3nl	tulp4b	larp1b
dop1a	abi1a	slc6a9	ahi1	pgrmc2
pnrc2	si:ch211-37e10.1	cop1	edrf1	asmt2
cnr2	unm_sa821	plk3	zranb1b	jade1
akirin1	btr33	klhl6	egln3	rcan3
rragca	pdcd6	skila	snx6	nipal3
utp11	vill	casq1a	tyro3	grhl3
fhl3a	kpna1	nmnat3	ahctf1	si:dkey-221l4.11
tent5ba	zc2hc1a	slc39a6	fbxo33	cnksr1
decr1	cops5	cavin4a	ptger2a	rps6ka1
si:ch211-198c19.1	lipib	ift57	fabp7a	asap3
selenbp1	cip2a	zeb1a	marcksb	si:ch211-160f23.5
elp6	trdmt1	atp1a2a	col10a1a	id3
rspo2	mchr2	fam102ba	si:ch211-266g18.9	si:ch1073-358c10.1
eif3ea	pcmtd1	ccr12a	fhl5	ythdf2
emc2	abcd4	fyco1b	manea	vgll2b
trhra	rbbp8	nmrk2	pnoca	htr1d
gdf6a	dcakd	cers4b	kif13ba	coch
sybu	ube2ib	si:dkeyp-68b7.10	hmbox1a	foxg1a
ebag9	tsr3	plekhj1	tdp1	traf3
gpd1l	gnptg	slc16a10	adck1	rcor1
tgfbr2b	rhbdl1	frk	cyp26c1	ankrd9
rbms3	zgc:112496	lats1	rgs7a	tecpr2
hint3	wdr24	pcmt	fmn2a	kctd3
si:dkey-29b11.3	anks3	tmem244	chrm3a	esrrga
trmt11	zgc:112185	tmem200a	ecd	spata17
mettl6	zmp:0000000624	med23	mgmt	lpin1
tp53inp1	nubp2	il20ra	smndc1	itsn2b
cmtm7	dcun1d3	amd1	zgc:162183	degs2
ubxn11	pigm	map3k5	npy4r	eml1
cep85	snx16	trappc8	slc16a9a	disp2
alkbh8	si:ch1073-385f13.3	tns3.2	chst15	rpusd2
nudt17	myo9ab	prkaa2	ikzf5	pcmtl
si:dkey-7j14.6	bbs4	si:ch211-232i5.3	hmx2	ccdc32
sema4aa	slc35b4	ylpm1	hmx3a	prlh2r
rundc3b	pidd1	zyg11	plekha1a	ivd
slc25a40	hdac10	sox7	htra1a	itpka
adam22	appl2	si:ch211-212g7.6	mrps5	ltk
cldn12	nuak1b	xrcc3	slc8a1b	rpap1
atad2	rbpms2a	kdr	rasgrp3	si:dkey-170l10.1
mrpl32	psma4	kita	ppp1r3ca	znf839
rnf144b	crabp1a	rasl11b	ankrd1a	nubpl
sqlea	sin3aa	sgcb	fas	arhgap5
si:dkey-122a22.2	ucmab	epha7	SGMS1	klf11b
zfpm2a	camk1db	ccn2a	b3gnt2b	grhl1
dpys	dhtkd1	mrpl19	zmpste24	gcfc2
dcaf13	tph1a	zgc:153896	atp5if1b	eva1a
ncam3	man2a2	capn3b	si:ch211-15d5.11	cgref1
sult2st3	rag2	myct1a	spdya	cenpf
tmem147	ehf	zbtb2b	wdr43	smyd2a
gapdhs	ap3s2	mylk4b	hmgcl	snap23.1
si:dkey-33i11.1	ccdc113	sel1l	grid1a	fut8a
mtmr11	ciapin1	tmem251	ndnfl	id2a
bola1	elmo3	ppp4r4	fam149b1	kidins220a
nr2f5	vac14	serpina10a	mrpl57	mboat2a
rpz	cep41	slc22a16	nrde2	asap2a
rpz5	tes	mettl11b	rcan3	itgb1bp1
rpz4	cax2	elp3	heatr5a	iah1
satb1b	tdg.2	si:ch211-63o20.7	ap4s1	adam17a
efhb	actr6	pnocb	ptpreb	rnf144aa
ube2e2	celsr1b	cnih3	esrrga	rsad2
nr1d2a	prr5a	si:dkey-1j5.4	degs2	cmpk2
fabp10a	wnk1a	enah	rpusd2	sox11a
spire1b	znf277	slc5a6a	pcmtl	myo6b
ptdss1a	fbxo31	rpl7l1	adam12	dpysl5a
pabpc1a	irf7	txlnba	dnajc27	tmem62
nr0b2a	il17rel	ehd3	snap23.1	ptgr2
kdf1a	banp	stum	id2a	elmsan1b
wdtc1	kras	itpkb	dpysl5a	zfp36l1a
cep170b	rassf8a	coq8aa	dnmt3ab	slc25a21
zfyve19	parp16	gtf3c2	dtnbb	mbip
bub1bb	lactb	reps1	kif3cb	cdan1
pak6a	kif15	rnf217	hadhab	stard9
ccdc9b	zgc:162611	smpdl3a	tmem62	sptb
ptpn21	wwox	vgll2a	ptgr2	kiz
gdf3	hprt1l	ttc32	elmsan1b	qpct
zgc:194275	ldlrad3	hnrnpa0l	crip2	hspa4l
ephx2	trim44	dnmt3aa	mta1	tmem260
dusp23b	pdhx	kif3ca	tmem229b	fam161b
fuca2	srebf2	rab10	zfp36l1a	tmed8
foxo3a	triobpb	kif13bb	plekhh1	ttbk2a
shprh	ndufa6	disp1	slc25a21	slc39a9
fbxo30a	fam234b	hlx1	pax9	plekhd1
stx11a	wbp2nl	lhfpl2a	nkx2.1	orc3
rmnd1	si:ch1073-314i13.4	wdr91	mbip	znf292a
ccdc170	tcf20	ctif	rps6ka5	col12a1a
syne1b	GRIN2B	smad7	cdan1	galnt16
myct1b	mgp	tor1	stard9	fosaa
tulp4b	sox10	nsa2	sptb	syncripl
tonsl	polr2f	dolk	ccdc88c	bmp4
tyro3	cdc42ep1b	ccng2	GPR68	aqr
mgaa	pick1	F2RL2	eprs1	paplna
jmjd7	plbd1	rpl35	ubr1	psen1
ATG14	pmm1	prodha	supt7l	zgc:113142
fbxo34	rangap1a	mob1bb	si:dkey-16j16.4	si:ch211-168d23.3
smyd3	mcoln1b	dck	rbks	exd2
lrrc57	cfap70	slc4a4b	pax1a	flvcr2a
ccdc175	fbxw9	tbca	gskip	fam98b
ero1a	zgc:158403	otpa	npc2	spred1
alkbh1	nfatc2ip	wdr41	isca2	CDIN1
rgs7a	spsb3a	pde8b	rtkn2a	dph6
fmn2a	kdelr2a	crhbp	ktn1	hdc
chrm3a	tbc1d16	s100z	tmem260	fgf7
ecd	spc24	ch25hl2	exoc5	bloc1s6
zgc:162183	cyb561	f2rl1.2	ap5m1	slc30a4
npy4r	desi1a	f2rl1.1	cipca	spata5l1
slc16a9a	xpnpep3	arid6	tmem63c	RGS9BP
hspa12a	st13	rtkn2b	ngb	nip7
ttc27	rbx1	zgc:162472	fam161b	ptprq
zgc:65997	mief1	myorg	coq6	iqsec3b
SGMS1	TST	odf2a	gstz1	wash1
pex13	c1qtnf6a	sptan1	zgc:163014	ddx11
commd9	kpna2	wdr34	tmed8	fkbp4
thumpd2	mchr1b	setb	ttbk2a	b4galnt3b
znf593	ntn1b	si:ch73-62l21.1	ganc	cd9a
mtfr1l	usp7	pus1	capn3a	bbs10
arhgef10	RUNDC1	mmp11b	pacc1	neto2b
jade1	emc10	gstt1b	nenf	si:dkey-30c15.2
ythdf2	med25	lhx5	kcnk3b	rabl2
traf3	si:ch211-51c14.1	mzt2b	2021-03-01	shank3a
rcor1	ppp1caa	tnfrsfa	hhipl2	mapk8ip2
ankrd9	armc5	brd3a	slc39a9	chkb
tecpr2	snrnp70	gpat3	plekhd1	cpt1b
kctd3	lin7b	fybb	kcnk5a	sephs1
lpin1	baxb	efna5a	gnmt	si:ch211-220f12.4
itsn2b	nosip	si:ch211-22d5.2	galnt16	FRMD4A
apoba	nmrk1	c7b	paplna	impdh1a
ldah	dusp3b	si:ch211-191j22.3	psen1	sema3ab
si:dkey-170l10.1	psmd11a	skp2	odc1	sema3e
cinp	crlf3	fbxo40.2	si:ch211-168d23.3	CACNA2D1
znf839	csnk1da	trpc6a	exd2	si:ch211-1e14.1
lin52	zgc:86896	jam3b	numb	srgap1a
pomt2	slc16a6b	sms	dlst	rxylt1
rin3	si:dkey-260c8.8	si:dkey-17e16.15	gatm	cmip
gphna	prpsap2	nxf1	zgc:158482	si:dkey-238o13.4
mboat2a	top3a	fkbp2	hdc	slc6a15
adam17a	shmt1	pygma	usp8	alx1
dnmt3ab	pdap1b	ccnjl	larp6a	wee1
kif3cb	bud31	dnajc18	tars3	znf143b
elmsan1b	cpsf4	stim1b	si:dkey-266m15.6	akip1
ccdc88c	atp5mf	cd74b	cfap161	zc3h18
GPR68	slc29a4	si:dkeyp-23e4.3	vwf	b3gnt9
dglucy	actb2	mrps17	ano2a	bbs2
crim1	fscn1a	pgk1	bbs10	nup93
mocs1	smurf1	siah2l	pdp2	nlrc5
itpk1b	arpc1a	si:ch211-274p24.4	chkb	cpne2
plk4	wipi2	ccdc82	cpt1b	ZNF423
hspa4l	ap5z1	sept8a	FRMD4A	si:ch211-212o1.2
reep1	foxk1	vdac1	impdh1a	aars1
si:dkey-21a6.5	card11	sap30l	ELAPOR2	asz1
nt5c1ab	gna12a	med20	grm3	cftr
zfyve28	chst12a	usp49	sema3d	cttnbp2
naa30	kctd5a	tmcc2	sema3ab	anpepa
cipca	h3f3b.1	cdkn1a	sema3e	si:dkey-12e7.4
tfb1m	si:ch211-66e2.5	apobec2a	lrrc4.2	pnp6
orc3	trip10a	ing5a	rbm28	necab2
mthfd1b	agbl5	zfr2	mical3a	slc38a8a
znf292a	pmpcb	tnfaip8l1	ttc38	mbtps1
syncripl	nudt4b	cers1	tspan33b	pskh1
adi1	ube2nb	s1pr4	fam107b	pard6a
spred1	mrpl42	bcdin3d	si:ch211-1e14.1	hsf4
VASH1	pwp1	gpd1b	hipk2	cbfb
DHDH	ano6	smarcd1	parp12a	slco3a1
zbbx	yeats4	cacna2d2b	plcg2	pex11a
pdcd10a	si:ch73-278m9.1	gls2b	si:dkey-246g23.2	si:ch211-13k12.2
bloc1s6	cmah	rdh5	si:ch211-245j22.3	fkbp16
ptprq	nampta	tbc1d20	slc17a8	zgc:162879
iqsec3b	gpr37b	rbck1	plekhg7	znf710a
wash1	lmod2b	tusc2b	rassf9	sec11a
ddx11	asb15b	abhd14a	cpne2	ppp1r15b
fkbp4	strip2	gtpbp1l	rspry1	cd81b
b4galnt3b	tmem209	elfn2a	smad6b	si:dkey-29p10.4
tnni1c	rad51ap1	mfng	synm	cd82b
c2cd5	si:dkey-14d8.1	gpc5b	pgpep1l	syt9a
lmf2a	ccnc	gpc1a	igf1ra	ppfibp2a
miox	usp18	CABZ01090041.1	carmil2	cd151l
adm2b	MDFIC	eps15l1a	cfdp1	olfcr1
si:dkey-266m15.5	foxp2	zbtb37	bcar1	plch1
dnaja2b	gpr85	s1pr1	mef2aa	opa3
si:dkey-266m15.6	tmem168a	vcam1b	mctp2a	ppp1r13l
cfap161	ifrd1	cdc14ab	nr2f2	tmem91
cd9a	dock4b	rtca	fam174b	exosc5
vwf	ucmaa	lrrc39	znf710a	bckdha
ano2a	chst11	plekhb2	malt3	fosb
bbs10	kitlgb	si:dkey-121a11.3	tspan3a	six5
si:dkey-30c15.10	dmtf1	tal1	pstpip1a	tbcb
pdp2	mkln1	tdrd5	rcn2	cep126
neto2b	podxl	tmem161a	plekha7a	nat10
si:dkey-30c15.2	arhgef39	cilp2	kiaa1549lb	caprin1b
rabl2	grip1	midn	syt9a	lmo2
shank3a	nrcama	shdb	gse1	fam214a
mapk8ip2	cntn1b	tle5	emc8	leo1
chkb	yaf2	ap3d1	cox4i1	acadl
cpt1b	zcrb1	nek7	irf8	sema6dl
sephs1	prickle1b	nptxrb	C18H19orf54	ttc36
si:ch211-220f12.4	shisal1a	polr3f	opa3	treh
prpf18	akr1b1.1	dzank1	siae	ddx6
FRMD4A	akr1b1.2	kat14	map3k10	cxcr5
impdh1a	prdm4	c3b.2	nucb2b	bcl9l
ELAPOR2	dennd5b	wdr83	lmo2	cdon
grm3	pkp2	cbx6a	gnb5b	si:ch211-151h10.2
sema3d	parpbp	pla2g6	mapk6	aplp2
sema3ab	dnajb9b	pvalb7	tnfaip8l3	st14a
sema3e	uhrf1bp1l	ncf4	vwa7	dhx34
lrrc4.2	wnt7ba	rpl32	cntd2	psmd8
rbm28	atxn10	cand2	fzd9b	bicra
mical3a	ppp6r2a	dag1	arhgap42b	ehd2b
ttc38	lrrc17	rnf123	fam118b	b3gnt2l
tspan33b	ccdc146	amigo3	wt1b	kifc3
tspan9a	fgl2a	hoga1	eif3m	qser1
PRMT8	gsap	rubcn	qser1	si:ch211-14c7.2
CRACR2A	stk38l	fxr1	depdc7a	pld3
tmtc2b	ints13	tm4sf18	cstf3	foxa3
zgc:110789	rassf8b	ptk7a	rpl35a	sphkap
bicd1a	kmt2e	lmcd1	CABZ01041494.1	dner
nup205	usp6nl	taf11	ets1	barx2
fam107b	taf3	slc25a55b	fli1a	si:ch211-136a13.1
si:ch211-1e14.1	zbed4	epm2a	rnf139	cd276
hipk2	brd1a	plcg1	ppp1r18	tspan4a
parp12a	tafa5a	DHX35	clptm1l	col14a1b
srgap1a	tbc1d22a	mafba	itgb8	zbtb22a
rxylt1	gramd4a	rnf114	sp4	gpd1c
C7H19orf12	trmu	spata2	rapgef5a	cyp51
tat	si:ch73-263o4.4	smim29	hsf1	tert
zgc:173742	tprkb	b4galt5	fbxl20	tmem79a
si:dkey-246g23.2	alg10	FQ323119.1	stard3	nrm
kcng4a	zgc:172139	nup210	stx1b	ppp1r18
si:dkey-246g23.4	psmb10	tnnc1a	prf1.3	mturn
wfdc1	cita	taz	si:dkeyp-113d7.10	sp4
uri1	rpain	mybpha	mllt11	cdca7b
mtss1la	elac1	si:ch211-117c9.1	s100a11	fam126a
mapk12a	agpat9l	slco4a1	hax1	rapgef5a
selenoo1	sh2b3	oprl1	ndufv1	fbxl20
trabd	si:ch211-193c2.2	rgs19	si:ch1073-70f20.1	cdk12
panx2	gstt2	cables2b	tpm3	stard3
mlc1	chek2	slc16a7	arhgef1a	zgc:91968
si:ch73-62b13.1	SPRING1	si:ch211-220i18.4	adck5	stx1b
si:dkey-103i16.6	lztr1	cntn3a.2	si:ch1073-296d18.1	prf1.3
ric8b	ypel1	cntn3a.1	ptpn2b	si:dkeyp-113d7.10
rfx4	sdf2l1	ttll9	tra2a	wipf2b
si:ch211-245j22.3	purba	fam217b	gpnmb	zgc:174904
slc17a8	h2az2a	ppp1r3da	oxnad1	pvrl2l
nr1h4	sema4c	phactr3a	adnp2b	flot1a
eea1	hspb8	pigt	chtopa	naxe
plekhg7	xbp1	si:dkey-96f10.1	myo1g	sf3b4
itpr2	atp8b5a	adcy6a	ptp4a3a	mrpl24
sspn	kctd10	ntsr1	umad1	prcc
bhlhe41	trpv4	nol4lb	sacm1la	mrpl9
tango6	si:dkey-174n20.1	rnd1a	ddx39b	lix1l
b3gnt9	hs3st1l2	zgc:92287	mgat1b	s100s
bbs2	amer1	mfsd4ab	vars2	pygo2
nup93	asb12a	tafa1a	ppp1r11	cgnb
herpud1	mtnr1c	zgc:158296	si:ch211-152p11.4	ubap2l
cetp	npas2	arhgap4b	ndufs6	hax1
rspry1	mtmr2	cox4i2	mrps18b	aqp10b
si:ch211-216l23.2	OSBP2	usp19	si:ch211-215a10.4	znf687b
ZNF423	rasl10a	lamb2	fam49al	si:dkey-266f7.9
si:ch211-212o1.2	ap1b1	TNNC2	arl4ab	efna1a
cbln1	gas2l1	tnnc2	gmnn	crabp2b
n4bp1	pnpla7b	eno1a	acot13	zgc:194578
siah1	ankrd34bb	si:dkey-98j1.5	C19H6orf62	kcng2
arl2bp	rad17	ptpn11b	ripor2	hivep3a
ppcdc	rnf181	pfkfb1	si:dkeyp-120h9.1	foxo6b
ints14	si:ch211-102c2.8	adcy6b	stmn2b	cited4a
map2k1	si:ch211-102c2.7	zgc:66440	zbtb10	ctps1a
rpl4	tcn2	ptges3a	tpd52	stmn1a
zwilch	tm2d2	mipa	stk3	ASTE1
lctlb	htra4	stat6	mtdha	rftn1a
snapc5	unc5db	si:dkey-157g16.6	azin1b	adnp2b
smad6b	cyb561a3a	pfkma	spire1a	mbpa
smad3b	loxl2b	b4galnt1a	klhl38a	atp9b
aagab	ncaph	srm	ctnnal1	nfatc1
iqch	ak8	slc25a33	sla1a	fbxl6
morf4l1	ddx31	selenoi	ndrg1a	pleca
tle3a	CFAP77	nr4a1	bmp8a	s100v2
kif23	zbtb44	dgkaa	ndufs5	sema4ab
ddb2	zmat5	ankrd52a	hepacam2	si:ch211-195b13.1
kbtbd4	C5H9orf78	slc48a1a	zgc:85777	ptp4a3a
rapsn	enc1	itga5	ppp1r9a	rpa3
ighmbp2	ankra2	cmtr1	pdk4	bloc1s4
agk	foxd1	ccnt1	dlx6a	ints3
dennd11	ptger4b	jph2	dlx5a	skiv2l
wee2	C5HXorf56	nr1d4a	ago2	gtf2h4
	taf1	gpr182	chrac1	mgat1b
	alkbh6	cd40	nfyc	sox4a
	zgc:153990	src	fabp3	khdrbs1b
	znhit1	si:ch73-375g18.1	yrk	hpcal4
	paqr3a	aimp1b	ahdc1	trit1
	bmp3	CABZ01088025.1	ppt1	yars1
	golph3	fbxl5	ankib1a	si:ch211-194e15.5
	vcp	gyg1b	lrrc14b	sostdc1b
	dnajb5	nck1b	uqcrb	tmem106bb
	riok2	slc35g2b	abrab	gmnn
	bcl7a	wdr37	adcy1b	si:dkeyp-120h9.1
	emc6	cpb1	phlpp1	stmn2b
	rufy3	zic1	MEP1B	heyl
	grsf1	zic4	foxq1a	zgc:91944
	dapk1	si:ch73-206p6.1	irf4a	tmem54b
	fbp2	plod2	ripk1l	hpca
	fbp1a	dipk2ab	abcf3	nt5c1aa
	kank1a	chst2b	mcoln3a	runx1t1
	dmrt1	trpc1	ssx2ipa	abitram
	dmrt3a	si:ch211-37e10.1	slc22a23	ctnnal1
	dmrt2a	actr3b	higd1a	sla1a
	smarca2	dcaf11	aqp1a.1	ccn4a
	adamts3	stau2	jmjd4	ndrg1a
	NPFFR2	rdh10a	cyp8b1	col9a2
	slc4a4a	terf1	cx47.1	col16a1
	ankdd1b	jph1a	si:ch1073-184j22.1	rbm48
	hapln1a	gdap1	parla	col1a2
	rasa1a	klhl15	fgf12a	dlx5a
	ccnh	eif2s3	cwc25	si:ch211-191i18.2
	tmem161b	prex2	zp3b	fkbp9
	mef2cb	csrnp1b	otol1a	crtap
	lysmd3	acaa1	rgs13	nkain1
	entr1	nktr	rgs5b	matn1
	otpb	rnf6	extl2	ahdc1
	ccnb1	apoob	zgc:110366	fam83hb
	C5H2orf42	pex2	rc3h1b	sdc2
	pisd	phldb2b	pls1	psmd3
	alg9	mynn	zgc:153615	cacna1eb
	ccdc15	pld1b	anxa13l	CABZ01084566.1
	rabep1	larp4b	abi1b	rpe65a
	akap10	nrros	gadd45aa	dspa
	c5	ntng1a	gfi1aa	pth1r
	prdm12b	vav3a	lhx8a	serbp1b
	surf4l	cavin4b	greb1l	arf1
	dnm1b	cdk5	arhgap29b	wnt3a
	qsox2	abcb8	vav3b	snap47
	krt1-c5	gbx1	atr	fuz
	malt1	agap3	xrn1	gpt2l
	cdca5	dtna	ppp1r7	mier1b
	ebf2	coasy	ubxn7	fzr1b
	UTP14C	si:ch211-234p6.5	fam131a	brinp3b
	spaw	mybpc2b	clcn2a	zgc:153115
	ank1a	GFOD1	bmi1b	si:dkeyp-106c3.3
	mapkapk5	prtgb	afg3l2	si:ch211-38m6.7
	gtf2h3	rsl24d1	bokb	si:ch211-38m6.6
	oxt	tmem117	thap4	anxa13l
	rab14l	fem1b	agxtb	tsen15
	sowahcb	itga11b	kif1ab	dipk1aa
	ldlrb	avpr1aa	rab6bb	rpl5a
	si:zfos-323e3.4	mrps35	aire	cfap57
	keap1b	tmem138	mfsd12a	zbtb41
	fdx2	myrf	niban1b	col11a1b
	CABZ01046895.1	ptpn9a	xirp1	vav3b
	pou4f1	kcnj11l	col15a1b	vav3b
	si:ch211-181l5.2	kcnc1b	slc12a7a	atp1b3a
	dzip1	tph1a	ano8a	si:ch211-267e7.3
	plppr2b	rag1	mast3a	rab2a
	palm3	ppp6r3	ifi30	agxtb
	nfil3-5	snrkb	mpv17l2	kif1ab
	ptger1a	ano10b	pde4ca	rab6bb
	usp40	fa2h	rab3aa	aire
	cyp27c1	znf319b	gyg1a	cdyl
	ercc3	usb1	hltf	col15a1b
	2021-03-07	mical2b	slc35g2a	plvapa
	baz2ba	dyrk4	pccb	nr2f6a
	tanc1a	C25H12orf4	nceh1a	hltf
	tgfbrap1	tigara	ppp2r3a	eif5a2
	ppp1r12c	ccnd2a	fndc3ba	slc7a14a
	tprg1	met	pld1a	efna2a
	zbtb11	armc10	slc2a2	si:ch211-106k21.5
	ptmaa	parietopsin	slc7a14a	ndc1
	lrrc40	nt5dc3	cldn11a	yipf1
	ttc22	mfge8b	ptbp1a	dnajb6a
	pars2	nedd1	efna2a	ctnnd2b
	lepr	si:ch211-59o9.10	acadm	chmp5a
	alg6	sycp3	FO834800.1	adcyap1b
	rgs4	adal	buc	stam
	negr1	edc3	rnf152	amph
	zranb2	kxd1	mc4r	ubtfl
	ptger3	ppp1r3ab	cahz	slc4a2a
	si:dkey-66a8.7	sigirr	crispld1b	ttc19
	rp2	pkp3a	bag1	zgc:113531
	nipa2	hic1l	lpin2	pappa2
	espl1	dldh	si:ch211-106h4.9	tnr
	ccdc174	spam1	ackr4a	rabgap1l2
	ddi2	aass	e2f5	dapk3
	si:ch73-15b2.5	lrrc10	lrrcc1	arhgef18a
	eefsec	slc41a2a	ralyl	MYADM
	eif4enif1	etfbkmt	and2	parp2
	tgfa	ube2q2	retreg1	apol1
	hdhd3	pdcd2l	stard3nl	dcaf8
	fkbp5	scamp5a	fam49ba	mmp14b
	cplane2	parp16	atp6v0b	epha4a
	tex264a	duox2	kif2c	slc39a6
	rbm6	duox	ptch2	apom
	arl8ba	tjp1b	eif2b3	adcy8
	h6pd	cep152	klhl20	lrrc6
	rbp7b	galk2	astn1	crema
	cenps	atp8b4	pappa2	pard3ab
	tardbp	sqor	cop1	yeats2
	magi3b	ctdspl2a	tnr	wdr47a
	lrig2	bnip2	mrps14	gpc5c
	padi2	ano9a	cacybp	si:ch211-284d12.3
	phc2b	ano5a	plk3	scg2b
	apcdd1l	slc17a6a	dhx9	si:ch211-165b10.3
	psmf1	fancf	pdcd10b	pitrm1
	sdc4	gas2a	rabgap1l2	kcnj9
	gnai2b	ano3	diras1b	ahrrb
	anks1ab	fibina	apoda.1	viml
	smpd2b	spi1a	samd7	mtcl1
	aurka	irx5b	sec62	klf2b
	drap1	amfra	nadkb	atcayb
	C7H11orf68	mafb	skila	zgc:112001
	mfap3l	wwox	prkci	si:ch211-241j12.3
	abhd17c	hprt1l	phc3	znf292b
	tlnrd1	nfat5a	si:ch211-284o19.8	impg1a
	stard5	triobpb	homeza	lrp11
	fth1a	mgp	ap1g2	scara5
	rplp2l	txn2	uggt1	tmem200a
	syt7b	ddx39ab	otomp	cfap206
	sdhaf2	si:ch211-106h11.1	d2hgdh	CEP170B
	dagla	pkn1b	keap1a	spint1b
	furina	dnaja3a	odf3l2a	ndufaf7
	fes	cacnb1	ebi3	cebpz
	rhcga	kcnj12b	gtpbp4	C20H1orf198
	immp1l	gys1	kcnab1b	clec11a
	mta2	stk17al	pask	ttc13
	rab1ba	atp6v0a1a	MTERF4	arv1
	snx15	cavin1a	yeats2	fam89a
	dvl2	narfl	map6d1	exoc8
	acadvl	ubtf	ece2a	ak7a
	zgc:194312	zgc:103564	mul1a	lgals8a
	mettl3	arhgap27l	vwa5b2	snw1
	pop7	csf2rb	chrng	kcnk5b
	tmem256	slc25a17	eif4e2	nt5c1bb
	tmem102	mrtfaa	capn10	psmc6
	fgf11a	il2rb	camsap2b	cgrrf1
	chrnb1	ntn1b	wdr47a	gjd2b
	chrnb1l	atp2a1	aknad1	meis2a
	cldn7a	nudt9	prpf38b	kcnk10a
	rbm4.2	clec16a	fam102ba	flrt2
	sf1	clcn7	gpc5c	sytl3
	ccnb3	arhgdig	si:ch211-284d12.3	ezrb
	nedd8	rac2	scg2b	kctd1
	ptgr1	kcna7	ap1s3b	si:dkeyp-72h1.1
	rgp1	mybpc2a	si:ch211-165b10.3	xkr6b
	krcp	c1ql3b	cul3a	mtmr9
	rcor2	syt5a	snorc	rp1l1b
	arl2	pih1d1	gigyf2	si:ch211-278j3.3
	rnaseka	cpt1cb	itm2cb	eif2b4
	gal3st4	mylpfa	hes6	atraid
	mpdu1b	prr14	abhd17aa	baalcb
	phf23b	kat7a	xcr1b.1	ptk2bb
	ext2	aoc2	yju2	six1b
	nucb2a	abi3a	gna11b	ppp1r13bb
	plekha7b	nmrk1	ralbp1	nudt14
	sox6	rbbp6	ndufv2	jag2b
	cyp2r1	rpusd1	tpm4b	esr2a
	pde3b	retreg3	klf2b	tmem165
	copb1	psmc3ip	atcayb	gsx2
	rras2	tmem98	nmrk2	lnx1
	tub	svilc	ypel5	epha7
	lmo1	drg2	lama4	mrpl19
	stk33	znf598	ccn6	ppat
	dennd2b	atp5mf	si:dkey-119m7.4	elmsan1a
	tmem9b	gpr146	ndufaf4	ttbk2b
	scube2	mrtfbb	gpr63	churc1
	cog4	btr02	ufl1	serac1
	gfod2	adgre5a	frk	foxq1b
	sinhcafl	trim35-13	nt5dc1	cdca4
	vrk3	p2ry11	dse	si:dkey-177p2.18
	acd	nprl3	marcksa	zgc:153157
	tradd	hbba1	selenol	srsf5b
	aph1b	dock6	oma1	gpr176
	mphosph10	socs3a	crip2l	thbs1b
	mcee	tmc6a	glrx5	emc7
	apba2b	si:ch211-256e16.3	TAGAP	chrm5b
	sord	si:ch73-281f12.4	lpgat1	mboat2b
	fam189a1	pecam1	rhag	kidins220b
	casc4	mcrip1	coa7	rnaseh1
	ctdspl2b	CABZ01087514.1	enpp5	hpcal1
	cilp	DXO	blk	usta
	mybpc3	tmem214	jag2b	cd164
	lin7c	dpysl5b	usp46	cep57l1
	bdnf	zmp:0000000711	dcun1d4	scml4
	mettl15	cpsf6	casp8ap2	nbas
	lgr4	yeats4	cx52.6	paplnb
	slc39a13	glipr1a	bach2b	fam102bb
	slc17a6b	bcap29	itsn2a	olfml2ba
	ano5b	pde3a	zbtb2b	gorab
	coro2ba	aebp2	akap12b	prrx1b
	anp32a	tbc1d30	mthfd1l	elp3
	bbox1	gnsa	irf4b	stmn4
	lpcat2	zgc:194209	rwdd2b	kif26bb
	aktip	CABZ01020840.1	ppp4r4	ephx1
	tox3	DGKI	zbtb1	heca
	sall1a	creb3l2	dll4	nsl1
	cylda	fgf6b	pigh	galnt14
	nod2	ccnc	fntb	znf512
	nkd1	fbxl14b	asap2b	ift172
	brd7	tspan12	mboat2b	reps1
	adcy7	ing3	kidins220b	clu
	aplnr2	tmtc2a	fgfr1op	scara3
	slc22a18	mettl25	sod2	cx43
	MAF1	ccdc59	scml4	cx28.9
	ncapg2	prmt8b	kcnf1a	cx34.5
	C7H16orf87	tspan11	si:dkey-51e6.1	tbc1d32
	cmtm3	sema3aa	atf3	slc35f1
	dync1li2	pcloa	vash2	vgll2a
	nae1	mkln1	ehd3	rfx6
	ca7	mrps33	trim54	igf2r
	cdh16	tmem178b	tpd52l1	ttll2
	rrad	mkrn1	serinc1	runx2b
	cpeb1b	tmem121b	hsf2	flvcr2b
	slc25a44b	msrb3	cx43	rad51
	fjx1	tmbim4	cx34.5	rmdn3
	apip	dyrk2	mcm9	zc3h14
	prc1b	yaf2	snx9b	batf
	slc38a7	zcrb1	ttc32	adcy3b
	galns	prickle1b	mut	efhc1
	cbfa2t3	abcc9	fkbp1b	EVA1A
	ACSF3	si:dkey-14k9.3	batf	insm1a
	cdh15	akr1b1.2	si:ch211-57i17.1	col12a1b
	spg7	tspan33a	insm1a	rhpn1
	ankrd11	smo	si:zfos-223e1.2	cdc40
	slc22a31	cax1	crnkl1	mettl24
	ist1	klhdc10	naa20	pak6b
	dhodh	zc3hc1	col12a1b	actr10
	hp	nrf1	nfkbie	znf410
	sult5a1	exoc4	si:ch73-91k6.2	ppp1r35
	senp8	lrguk	dusp10	klf4
	myo9aa	col7a1l	slc25a47a	haus1
	mad2l1	ucn3l	pak7	prodha
	nsmaf	copg2	rad23b	cenpt
	tdrd7b	mest	klf4	col5a1
	plaa	atp2b1a	fech	olfm1b
	dennd5a	kera	smad7	pde8b
	tmem41b	lum	spout1	s100z
	ipo7	dcn	miga2	dennd1a
	btbd10b	btg1	rnf165a	crb2a
	galnt18b	tcp11l2	C21H18orf25	znf532
	ctr9	dram1	thbs4b	entpd2b
	mrvi1	chpt1	zgc:122979	cast
	ampd3a	spic	hwa	si:dkey-6b12.5
	adma	apaf1	st8sia5	zgc:162344
	sbf2	anks1b	slc4a4b	fam219aa
	slc1a1	uhrf1bp1l	aggf1	odf2a
	LO018380.1	socs2	f2rl1.2	sptan1
	ADGRL3	ncaph2	alpk2	wdr34
	btr12	sco2	prlra	setb
	caap1	bik	arid6	stxbp1a
	srp19	mcat	rfesd	akna
	si:ch211-87m7.2	impdh1b	nudt2	mmp11b
	PLPP1	lepb	ube2r2	idh3b
	rnf165b	snd1	sptan1	ptpra
	ptger4a	lrrc4.1	cacna1bb	bcr
	znf366	pax4	arrdc1b	gtf3c4
	smyd1b	cacna2d1a	chchd10	barhl1b
	ubox5	fam3c	idh3b	gsna
	avp	si:dkey-159a18.1	gfi1b	rxraa
	znf367	lrrc17	vav2	med15
	cdc14b	ccdc146	med15	abraxas1
	prxl2c	fgl2a	pgam2	mrps18c
	fbxl17	gsap	nkx6.1	slc45a2
	si:dkeyp-117b11.1	lrtm2a	gpat3	ccdc80l2
	plat	dcp1b	abraxas1	slc26a1
	ikbkb	cacna1c	mrps18c	ccdc61
	vdac3	napepld	mfhas1	kcnk12l
	ENKD1	myf6	ppp1r3b	ppm1nb
	polb	sema3c	atp5mea	nectin3b
	rpl6	cd36	xrra1	skp2
	acaa2	mdm2	neu3.1	si:dkeyp-69c1.7
	mrpl40	itih5	arhgap42a	bud13
	si:ch211-51h9.6	tmem110l	dub	si:dkeyp-69c1.9
	seta	sfmbt2	usp28	arhgap42a
	dhx37	prkcq	nfrkb	trpc6a
	gp1bb	DEPDC4	ppme1	angptl5
	sept5a	SCYL2	nipal4	ddias
	cldn5a	psmb10	esrra	usp28
	cdc45	ttll1	slc8a4a	htr3b
	ciao1	pacsin2	slc29a2	zbtb16a
	tmem127	ckap4	ccnjl	ncam1a
	hdac6	thap1	lcp2a	rfc2
	si:dkey-8e10.2	rnf185	slc7a3a	gng8
	asb13b	C5H9orf16	slc6a7	ppme1
	fxn	dnm1a	rhogb	si:dkey-17e16.15
	ift81	golga2	cd74b	abhd11
	atp2a2a	hspb1	cdc23	cldnb
	anapc7	znhit3	grk6	zgc:112437
	rapgef1a	mvb12ba	prr7	cldnd
	endog	mapkap1	rab24	sdf2
	phf19	unm_sa808	pigs	zgc:110540
	FIBCD1	TNC	plac8l1	slc3a2b
	sap30bp	adamts12	endou2	si:dkey-175m17.6
	spata6	agpat9l	spry4	puraa
	depdc1a	tal2	rapgef6	cxxc5a
	ndufaf2	gstt2	sap30l	slc7a3a
	ercc8	chek2	mfap2	gfpt2
	pde4d	si:ch211-207k7.4	pigx	si:dkeyp-72g9.4
	rab3c	zgc:112294	cers4a	chm
	si:dkey-190g11.3	CABP7	tnfaip8l1	poglut3
	mrps36	nf2a	ccdc51	ubtd2
	fpgt	fbxo21	gpd1b	ublcp1
	acot11b	tesca	tbc1d20	cnot8
	dio1	fbxw8	pdhb	dbn1
	glis1b	si:dkey-98f17.5	nisch	zgc:77151
	CT025742.1	ypel1	tusc2b	fgfr4
	dmap1	sec14l8	arhgef18b	nsd1b
	prrg1	txnrd2.2	mgat5	mrps17
	colgalt2	piwil2	ccnt2b	fam114a2
	npl	TMEM132C	mfng	pgrmc1
	acsbg2	poli	hsh2d	amot
	mllt1a	fam214b	lpl	pof1b
	dohh	atp8b5a	CABZ01090041.1	rab24
	si:dkeyp-82a1.6	acacb	si:ch1073-396h14.1	unc119b
	cry3a	ube3b	safb	rskrb
	itpr3	ankrd13a	malt2	or115-15
	gid8a	bmp10	mrpl54	apbb3
	mkrn4	asb12a	si:dkey-121a11.3	pcyox1l
	slc16a4	zc3h12b	tal1	cct6a
	rbm15	nono	tm2d1	stk32a
	sort1b	cx27.5	atpaf1	dpysl3
	suv39h1b	cx39.9	arhgap45b	stk26
	taf10	tp53	mef2b	tmlhe
	srxn1	si:ch211-114c12.2	atp5f1d	gabra3
	hsd17b3	mrps31	micos13	ube2b
	ercc6l2	OSBP2	atp8b3	faxdc2
	cbwd	abca2	peak3	mfap2
	si:dkey-91m11.5	rorb	dot1l	nckipsd
	specc1la	MFSD3	ell	fbxo42
	p2rx7	anxa1a	fkbp8	dstyk
	odf2b	cyp1d1	s1pr3a	cdkn1a
	gadd45ga	TMC1	plpp2b	TMEM263
	creb3l3l	zfand5a	hdgfl2	impact
	nim1k	si:ch211-214j8.1	ptprc	si:ch1073-104i17.1
	znf131	sfrp1a	slx4	ccdc51
	selenop	tcima	gde1	ogna
	ghra	adam28	xpnpep1	ecm2
	fbxo4	ppp3cca	col8a1b	cyb561d2
	C8H5orf51	zgc:113436	pvalb7	slc26a11
	oxct1a	ogfod2	dusp5	sgsh
	c7a	SLC4A5	add3a	npb
	rgs7bpa	zgc:110329	sec13	gnav1
	ipo11	noxa1	pex6	mettl21a
	kdm5c	ddx31	rcor3	crygs1
	gpat2	CFAP77	sirt7	mgat5
	si:ch211-158d24.2	spns3	slc25a55b	tmem163b
	dok2	slc25a25b	tspan2b	ccnt2b
	kazald3	uap1l1	epm2a	zranb3
	rassf2a	zdhhc12b	fbxo30b	zgc:92335
	prnpa	iscub	cpeb2	cnot9
	rflna	tmem119b	rnf114	rrp36
	chmp4bb	coro1cb	spata2	gpc1a
	tti2	svopb	zgc:113278	ankmy1
	mak16	myo1hb	sgk2a	si:ch1073-396h14.1
	ppiaa	scai	gp9	s1pr1
	adam9	zmat5	cnbpa	stx6
	nudt18	cabp7b	ngfa	nfia
	fam160b2	tescb	zgc:194242	atpaf1
	mtor	m17	tnnt2a	polr2eb
	arhgef16	taok3b	tnni1a	arhgap45b
	kank3	dab2	csrp1a	tjp3
	rer1	c9	si:ch211-117c9.5	tm6sf2
	nfu1	gas1b	gata5	ncanb
	cabin1	ntmt1	rbbp8l	tssk6
	b3galt4	ptpa	hck	yjefn3
	gnb1a	si:dkey-226m8.10	plagl2	cbarpb
	ubiad1	kank1b	ccm2l	lingo3a
	C9H2orf76	usp20	adrm1	si:ch211-129c21.1
	dbi	ptges	lama5	camsap2a
	atp5mc3a	gfm2	plxnb1a	lhx9
	sp3a	hexb	si:dkey-150i13.2	nptxrb
	ppp1r9ala	enc1	zbtb46	senp7b
	dlx2a	arhgef28a	naa10	smc3
	abhd13	ankra2	sla2	si:dkey-49n23.1
	tmtops2b	btf3	phf20b	rpl32
	mitd1	foxd1	snphb	rnf13
	naxd	fcho2	fkbp1ab	alpi.1
	ing1	tnpo1	trim101	sirt7
	pttg1ipb	fbp1b	hsd17b10	arhgef3
	glb1l	ophn1	cox4i2	lmcd1
	fn1a	ckma	arfgef2	twist3
	mycbp2	il13ra2	flna	anks1aa
	scel	lrch2	tnnc1b	ap4b1
	slain1a	zgc:163098	si:rp71-17i16.5	zgc:101663
	kbtbd7	dpf2	dpm1	tspan2b
	zgc:101559	pafah1b2	adnpb	samhd1
	dnajc15	prdm8b	camkvl	ogfr
	parp4	si:dkey-193c22.1	uba1	l1camb
	gdap2	snx18a	arhgef3l	rbm10
	lats2	ndufs4	ttc34	cdh26.1
	aff3	fsta	samd11	slc34a2b
	arhgef7a	npr3	plekhn1	rabggta
	rev1	eef2l2	ttll10	prdm5
	txndc9	fancg	nol9	ndnf
	zgc:162944	vcp	arhgap4a	cc2d2a
	acod1	dnajb5	pa2g4b	snai1b
	uchl3	epg5	fitm2	plcg1
	neb	riok2	ada	DHX35
	arl5a	bcl7a	atp6ap1b	mafba
	faima	p2rx5	galnt6	rnf114
	si:dkeyp-74a11.1	flot2a	tmprss12	spata2
	idh1	rhobtb4	dip2ba	b4galt5
	phf11	TMEM8B	atf7a	FQ323119.1
	trim13	tars1	asb8	aar2
	rnaseh2b	gas1a	larp4aa	arl6ip5b
	tmem30c	mef2cb	pfkma	ngfa
	dcbld2	arrdc3a	si:ch211-156j22.4	ube2t
	tfg	mctp1a	acvrl1	tead3a
	SENP7	ubac1	slc26a10	edem2
	si:dkey-100n23.5	slc14a2	tardbpl	prpf6
	mid1ip1a	pik3r1	pik3cd	gata5
	commd6	srek1	ccdc187	rbbp8l
	tbc1d4	slc25a46	dnajc11a	hck
	klf12b	C5H2orf42	XKR7	plagl2
	klf5b	ccdc84	cables2a	pofut1
	dachd	tmem248	osbpl2a	sox18
	clybl	ncf1	si:ch211-197l9.2	si:ch211-220i18.4
	gpr18	orai2	tbx18	plxnb1a
	gpr183a	zswim7	tcf21	zgc:171775
	si:ch211-184m13.4	adora2b	zgc:56699	krt8
	zic5	specc1	nr4a1	krt18a.1
	zic2a	c5	grasp	tns2a
	tmtc4	qsox2	dgkaa	cntn3a.1
	nalcn	edf1	rnf41	ttll9
	ercc1	lix1	ankrd52a	fam217b
	usp9	lrrc8ab	rapgef3	si:dkey-96f10.1
	rpl8	zgc:101858	hoxc5a	ndnl2
	ildr1b	krt1-c5	hoxc4a	samd10b
	ildr2	zgc:114041	pip4k2ca	uckl1b
	grtp1b	mfsd10	zbtb39	zbtb46
	med14	secisbp2	mical1	naa10
	si:ch211-269e2.1	prlrb	reps2	birc7
	ppp2r3b	malt1	si:ch73-184c24.1	nkain4
	shox	emb	pfkfb2a	si:rp71-79p20.2
	upf3a	mn1b	otud4	phf20b
	cdc16	gtf3aa	abce1	sulf2b
	METTL21C	spag7	anapc10	snphb
	jam2b	slc25a11	SPSB2	fkbp1ab
	slc49a4	mepce	eno3	ppdpfb
	sema5ba	ank1a	fhdc5	gid8b
	sec22a	CABZ01032476.1	ednrab	slc17a9b
	adcy5	psat1	cul2	bhlhe23
	hacd2	zgc:153044	inhbaa	sephs2
	cacnb4a	ak1	wdr37	ssr4
	ccdc93	gpsm1b	plod2	ikbkg
	znf148	smyd1a	mastl	zgc:158296
	slc12a8	exosc2	acbd5a	arhgap4b
	sestd1	abl1	abi1a	zgc:103759
	znf385b	tbx3a	pdss1	cox4i2
	cwc22	pax8	bmp6	arfgef2
	cerkl	keap1b	gcm2	ebp
	neurod1	tab1	mppe1	klhdc8b
	itprid2	c1qtnf6b	tmem108	kctd6b
	cx43.4	rps19bp1	otulina	ognb
	col28a2a	zgc:92360	fam49bb	dnase1l1
	spc25	lgals2b	prlh2	rpl10
	tank	dlgap4b	TIMM21	flna
	CABZ01054965.1	prkag1	msrb2	emd
	mospd2	kdm4aa	oxsr1b	ccnq
	cnot11	klhl41b	hhatlb	cfap126
	lrig3	STRADB	klhl40b	bgnb
		rtn4a	fam162a	tnnc1b
		zak	shisa2b	tktb
		ubn2a	lnx2a	lrrc23
		rpsa	flt3	si:dkey-32e6.3
		si:dkey-217d24.6	flt1	usp19
		pglyrp2	CR352265.1	lamb2
		myh11a	apoob	si:rp71-17i16.5
		si:ch211-113j14.1	ndufb4	CR749762.1
		map3k2	zgc:112982	TNNC2
		sumo1	mtfr1	tnnc2
		atp7b	trim55b	taf13
		atg9a	pdk3a	dpm1
		senp2	amer2	adnpb
		2021-03-07	chrnd	arhgef3l
		tmem198b	klhl24b	znf362b
		desmb	pld1b	rcc2
		ptprnb	larp4b	phc2a
		dph3	prkag2a	klhl17
		cacng1a	arhgap29a	arhgef19
		micall1a	rdh12l	kansl2
		nprl2	cavin4b	nckap5l
		srp68	abcb8	ctdsp2
		evpla	pak1ip1	sdf4
		aanat1	riok3	c1qtnf12
		klhl30	CABZ01055347.1	olfml3a
		amotl2a	pdpk1b	casp9
		lpp	slc17a7b	arhgap4a
		zgc:172121	tbc1d24	avpr2aa
		ndufb5	nub1	fam3a
		usp13	crygn2	erbb3b
		pde6d	prickle1a	fmnl3
		meltf	hps5	itih6
		lrrc7	hdac10	gdi1
		pgm1	rbpms2a	atp6ap1b
		mpl	ireb2	zgc:158263
		lrrc15	crabp1a	galnt6
		her6	camk1db	phf8
		nit2	fanci	masp2
		gpr84	polg	dffa
		ppil1	ap3s2	pex14
		eno1b	coq9	casz1
		rereb	exoc3l1	tardbpl
		si:ch211-157b11.12	ppfibp2b	kif1b
		kbtbd12	cecr2	lzic
		slc26a6l	ada2a	clstn1
		p4htm	ndufa9a	irak1bp1
		sirt4	zgc:77158	lca5
		cav3	tmtc3	hbs1l
		si:dkey-7k24.5	kitlga	tpx2
		igfn1.1	dusp6	si:dkey-261h17.1
		si:dkey-92f12.2	armc10	wu:fc63a07
		st7l	samm50	plpbp
		rab22a	tnni4b.2	tmed4
		vapb	bpgm	fam50a
		tubb1	edc3	si:ch211-207e14.4
		abraa	kxd1	sars1
		zc3h10	fbxo31	chchd6a
		anks1ab	kcnj11	BX294434.1
		tead3b	cpt1ab	klf15
		mybphb	si:dkeyp-19e1.3	ccnt1
		cbfa2t2	spty2d1	pmelb
		ddit3	tmem86a	rarga
		fam210b	tsg101a	znf740b
		pmepa1	irf7	igfbp6b
		khnyn	sema7a	zbtb39
		f13a1b	fnbp4	tspan31
		aldh1a3	washc4	AL954146.1
		sh3gl3a	si:ch211-147k10.5	dnajc16
		plekho2	api5	camk1gb
		rhcga	tnni2a.1	otud3
		si:ch211-276a23.5	scamp5a	rnf146
		ehbp1l1a	cops2	scube3
		dock11	scaper	CU914487.1
		si:ch211-212k18.7	isl2a	gpx7
		TMEM151A	c2cd4a	tut4
		prox3	lactb	SPSB2
		snx15	roraa	ccdc171
		bcl6b	ice2	CABZ01088025.1
		si:dkey-33c9.6	anxa2a	lmnl3
		ntn5	bnip2	tmx3b
		cnpy4	OTUD7A	reck
		si:dkey-19b23.13	klf13	si:dkey-225n22.4
		tmem88b	spi1a	stk17a
		fgf11a	mafb	zgc:111976
		chrnb1	pdhx	inhbaa
		pygmb	ndufa6	nck1b
		si:dkey-172j4.3	si:ch1073-314i13.4	dipk2ab
		shroom4	sox10	trpc1
		rcor2	polr2f	atp6v0a1b
		b3gat3	pmm1	txndc5
		arl2	pkn1b	tfap2a
		ppp2r5b	tspan35	mak
		mtm1	xpo6	nphp3
		cd82a	antkmt	otulina
		plekha7b	sh2b1	pxdc1b
		sox6	nfatc2ip	prpf4bb
		pde3b	mrps34	gli3
		herc1	lasp1	tm9sf1
		dapk2a	mettl26	eya1
		tpma	asb16	dok6
		pstpip1b	slc4a1a	sema5a
		tmed3	nlk1	cmbl
		wdr76	cdipt	armc3
		znf710b	taok2a	sec61g
		sltm	kansl1b	tnfrsf11a
		myo1ea	casc3	sulf1
		igdcc4	atp5mc1	boc
		mybpc3	hoxb3a	spata13
		ano5b	hoxb5a	c1qtnf9
		map2k5	hoxb2a	tagln3b
		rfx7a	pvalb6	ropn1l
		ddx28	xpnpep3	ankrd33ba
		cylda	st13	dap
		nod2	mief1	hgd
		cebpa	c1qtnf6a	map7d2b
		lrp3	rabep2	ythdf3
		slc7a10a	ypel3	bhlhe22
		fbxo3	rps15a	armc1
		dnajb6b	pigq	mtfr1
		itfg1	ciita	phex
		phkb	biotype=protein_coding	mbtps2
		adamts18	clcn7	nrros
		bean1	cyth4a	fbxo45
		mtss1lb	grna	col11a1a
		abtb2a	zgc:195001	rnpc3
		ascl1b	si:ch211-51c14.1	ntng1a
		adamtsl5	shank1	vav3a
		dthd1	kmt5c	rdh12l
		per1b	cldni	nrbp2b
		usp12b	coro1a	slc4a2b
		cdh15	prf1.1	si:ch73-173p19.1
		spg7	si:dkeyp-71f10.5	agap3
		dpep1	armc5	snai2
		ggh	arl6ip1	klhl14
		unm_hu7910	kcnh6a	naglu
		nwd2	kcnc3a	si:ch211-183d21.1
		zgc:194930	baxb	wdr90
		rell1	prr12b	ift140
		tmem41b	thoc6	metrn
		mrvi1	si:dkey-16l2.16	ntn2
		myoz2a	rnf25	si:dkey-161j23.7
		adgra3	kat8	snx16
		pym1	fus	wnt7bb
		PLPP1	mylpfa	bbs4
		ptger4a	cd2bp2	morc2
		smyd1b	prr14	slc25a22a
		ubox5	zgc:162613	deaf1
		avp	hspb9	wdr61
		znf367	pyya	cspg4
		cdc14b	yipf2	lingo1a
		prxl2c	itga3a	hmg20a
		dgcr6	ndufab1b	peak1
		pi4kab	gna13b	fuk
		serpind1	rgs9a	kcnj11l
		snap29	fmnl1a	kcnj11l
		SLC25A1	znf281a	ambra1b
		vdac3	kcnj19a	ucmab
		pptc7a	nmt1a	polg
		ciao1	plcd3a	lrp5
		tmem127	grapa	znrf1
		es1	top3a	chst1
		igsf9b	smurf1	polr2c
		tmem230b	card11	tcp11l1
		adra1aa	gna12a	ppfibp2b
		bnip3la	il21r.1	ovch2
		asb6	polr3k	far1
		ssuh2rs1	cdip1	dkk3b
		hdac6	qtrt1	slc25a18
		hcfc1b	cldnk	ribc2
		irak1	epn3a	C25H12orf4
		mecp2	slc27a1a	zgc:77158
		pim2	gmip	elmo3
		slc6a8	atp13a1	lrrc29
		gripap1	rdh8a	cngb1b
		ampd1	rhbdf1a	mmp15a
		unc45b	sdr42e2	C25H12orf29
		atp2a2a	zgc:171489	fam185a
		rapgef1a	si:ch211-120g10.1	fbxl13
		endog	tmem181	cax2
		slc2a6	tmem214	map1ab
		slc5a5	sim1b	actr6
		dedd	nudt4b	atp2b1b
		xpr1a	mrpl42	gramd4b
		soat1	glipr1a	cald1b
		abl2	krr1	adal
		bcar3	pde3a	edc3
		eps15	aebp2	prr5a
		calr	nampta	rad52
		tor3a	lmod2b	wnk1a
		osbpl9	zgc:194209	ckmt1
		pde4d	CABZ01020840.1	pkp3a
		pola2	strip2	ccdc33
		cpox	ccnd2b	stra6
		trabd2b	tigarb	islr2
		zap70	fgf23	phlda2
		gls2a	rad51ap1	nap1l4a
		alas2	ada2b	cpt1ab
		ela2l	atp6v1e1b	si:ch211-236l14.4
		ela2	vegfab	mrpl23
		dnmt3ba	pex26	th
		tbc1d25	usp18	si:dkeyp-19e1.3
		gnat2	fbxl14b	uevld
		ampd2b	samm50l	spty2d1
		eps8l3b	avpr1ab	tbc1d2b
		atp5pb	ipo8	usp3
		dnase1l1l	glt8d2	man2c1
		prex1	adm2a	neil1
		tspy	stab2	sema7a
		si:dkey-20d21.12	tspan11	gpr37a
		tmem51a	ankrd16	spam1
		si:ch211-156j16.1	gdi2	hyal6
		capza1b	asb13a.1	SLC15A5
		cttnbp2nlb	asb13a.2	agbl2
		ptpn1	podxl	fnbp4
		cebpb	tnnt2c	lrrc10
		tmem189	si:dkey-222f8.3	washc4
		slc52a3	shisal1a	il17rel
		scrt2	prdm4	rassf8a
		srxn1	klhdc10	cep152
		slc20a2	zc3hc1	galk2
		pgm5	caprin2	atp8b4
		ptgesl	etnk1	scaper
		snrnp200	lrmp	isl2a
		vgll4l	washc3	anxa2a
		syn1	dram1	cdk10
		unm_hu7912	gnptab	ccdc136b
		gadd45ga	chpt1	ano5a
		lipg	mybpc1	slc17a6a
		mthfd2l	spic	fibina
		RFESD	wnt7ba	amfra
		ncs1b	mcat	rfwd3
		hmcn2	fam3c	srebf2
		zbtb34	si:dkey-159a18.1	tcf20
		lmx1bb	stk38l	sox10
		mvb12bb	myf5	polr2f
		pbx3b	llph	cdc42ep1b
		hpdb	hcls1	gucy2c
		TMEM132C	golgb1	pctp
		glt1d1	ndufb2	elac2
		slc7a4	celf2	mmd
		ccdc157	atp5f1c	hlfa
		sf3a1	kin	nfixb
		pold2	prkcq	phb
		zgc:162200	DEPDC4	znf652
		inpp5l	zbed4	dhrs7b
		gpx8	trmu	jpt2
		rnf34a	ttll1	mapk8ip3
		orai1a	pacsin2	arl5c
		golga1	cct2	cacnb1
		dok2	trabd2a	eftud2
		rassf2a	C5H9orf16	stk17al
		piwil1	golga2	atp6v0a1a
		fzd10	haus4	cavin1a
		bag4	myo19	stat5a
		lsm1	mvb12ba	si:ch211-210g13.5
		grk5l	mapkap1	rab5c
		star	zgc:73226	si:ch73-141c7.1
		elmod3	rnft2	hsd17b1
		si:ch1073-459j12.1	SPRING1	spag9a
		adamts13	nos1	ldlra
		tti2	si:ch73-263f13.1	mettl2a
		ppiaa	rfc5	mrc2
		adam9	vsig10	vat1
		si:ch211-263k4.2	ypel1	ngfra
		tprg1l	ccl19a.1	rundc3aa
		wrap73	sec14l8	tcap
		klhl22	purba	itga2b
		tcf7l1b	h2az2a	crhr1
		dbnlb	add2	maptb
		zgc:77112	tbx1	gh1
		wdr46	taok3a	zgc:103564
		b3galt4	suds3	arhgap27l
		nr2c2	hspb8	tanc2a
		mrps25	xbp1	cyb561
		rbsn	chfr	si:ch211-237i5.4
		steap3	ascc2	col1a1a
		pde11a	rnf215	casc3
		mylka	hira	igf2bp1
		kcnj3a	fam214b	eve1
		rprma	atp8b5a	hoxb13a
		prpf40a	rusc2	hoxb9a
		nr4a2a	git2a	hoxb3a
		cytip	svopa	hoxb6a
		ACVR1C	ssh1a	hoxb5a
		mgat4a	tmem119a	hoxb4a
		desma	ISCU	hoxb2a
		sik1	sart3	copz2
		ankzf1	ficd	atf4b
		rgcc	si:dkey-174n20.1	si:dkey-110g7.8
		vwa8	hs3st1l2	foxred2
		slc37a1	arhgap25	ankrd54
		man1a2	si:ch73-92i20.1	clec16a
		gdap2	msna	ciita
		wdr3	aifm1	nubp1
		tbx15	rps6ka3a	emp2
		wars2	gps2	grin2aa
		hao2	slc25a15b	alg1
		si:rp71-68n21.9	znf703	cldni
		cx30.3	ap1b1	c1ql3b
		neb	mrpl41	ccdc43
		faima	abca2	fzd2
		wdfy2	oclnb	snrnp70
		lrrfip1a	unc5db	lin7b
		stk17b	ncaph	kcnc3a
		lrch1	vamp5	baxb
		zeb2a	noxa1	rras
		si:dkey-100n23.5	ubash3ba	prr12b
		otc	c2cd2l	rcn3
		srpx	ftr82	thoc6
		sytl5	p2rx1	hspb9
		asb11	pip5kl1	pyya
		morc3a	svopb	mpp2a
		gpr183a	tescb	abi3a
		coq10b	surf1	rpl23
		plcl1	med22	si:dkey-283b1.7
		casq2	si:dkey-34e4.1	gtpbp1
		usp9	zgc:63972	gtf2f1
		ndp	aif1l	aldh3b1
		efhc2	gfm2	clpp
		kdm6a	ppp1r14aa	carm1
		ccdc80	srsf7a	yipf2
		slc35a5	hnrnpl	timm29
		f5	ftr99	znf207a
		dcaf6	lrch2	tnrc6c1
		hacd2	myo1ca	sept9a
		znf142	panx1b	itga3a
		znf148	arhgap35b	ca10b
		slc12a8	scn4bb	rpusd1
		heg1	mpzl2b	caskin1
		hibch	chrne	scpep1
		zgc:136439	cnot6l	engase
		stat4	fras1	csnk1da
		obsl1b	bmp2k	dus1l
		calcrla	paqr3a	zgc:86896
		nckap1	prdm8b	slc16a6b
		adarb1b	fgf5	gna13b
			bmp3	rgs9a
			tmem175	cntnap1
			cds1	PLEKHH3
			wdfy3	tubg1
			snx18a	retreg3
			ndufs4	psmc3ip
			isl1	fmnl1a
			si:dkey-3h3.3	SRCIN1
			golph3	wnt9b
			epg5	gosr2
			pigl	rps11
			eral1	si:dkey-260c8.8
			rufy3	mpp3a
			grsf1	znf281a
			TMEM8B	kcnj19a
			gas1a	tmem98
			dmrt2a	svilc
			NPFFR2	cdk21
			slc4a4a	nmt1a
			iqgap2	plcd3a
			si:ch211-130m23.3	arhgap23a
			rasa1a	llgl1
			tmem161b	znf598
			zgc:194908	lfng
			hmgcra	ttyh3a
			snapc4	snx8a
			aatf	nudt1
			fer	mrm2
			atp6v1g1	hs3st4
			slc31a1	usp31
			lig3	baiap3
			rad51d	gpr146
			tmem248	gper1
			castor2	si:ch211-66e2.5
			rcc1l	raver1
			akap10	prkcsh
			si:dkey-35m8.1	elavl3
			aspa	baiap2a
			ABR	colgalt1
			edf1	camsap3
			zbtb20	soul5
			spag7	zmp:0000001048
			dlg4a	s1pr2
			inpp5jb	mgrn1b
			fam78ab	nprl3
			smyd1a	hbba1
			exosc2	dock6
			abl1	usp36
			rab14l	cant1a
			BMERB1	xylt2
			ldlrb	CABZ01087514.1
			si:zfos-323e3.4	DXO
			keap1b	pvalb8
			fdx2	pvalb5
			chchd6b	lmtk2
			myl9b	tecpr1b
			uqcrh	bri3
			gad1b	nptx2a
			sema5bb	fam20ca
			mtif2	rai1
			ccdc88aa	srebf1
			sec23b	TOM1L2
			RAPGEF4	gprc5ba
			zak	crybg1b
			atg3	zmp:0000000711
			si:ch211-181l5.2	fgfr1op2
[truncated: 661 more rows]

## Sheet: GO_Blue module
geneset	description	link	C	O	E	R	PValue	FDR	overlapGene	OverlapGene_UserID
GO:0001501	skeletal system development	http://amigo.geneontology.org/amigo/term/GO:0001501	158	39	11.8925	3.27939	1.77069e-11	4.35338e-09	30113;30164;30225;30236;30283;30291;30511;60641;114550;117234;140618;170446;170457;192334;323473;324188;324501;336266;337865;368221;403023;404599;405870;432371;493635;560951;561437;565176;566054;566945;566955;567038;568518;569256;573346;791144;791169;100002200;100002812	ENSDARG00000041098;ENSDARG00000008403;ENSDARG00000011876;ENSDARG00000015266;ENSDARG00000059279;ENSDARG00000012078;ENSDARG00000036548;ENSDARG00000001939;ENSDARG00000008034;ENSDARG00000036194;ENSDARG00000002952;ENSDARG00000041799;ENSDARG00000014796;ENSDARG00000018693;ENSDARG00000008886;ENSDARG00000002445;ENSDARG00000077121;ENSDARG00000034600;ENSDARG00000039563;ENSDARG00000037639;ENSDARG00000017953;…
GO:0048706	embryonic skeletal system development	http://amigo.geneontology.org/amigo/term/GO:0048706	94	24	7.07527	3.3921	7.07114e-08	6.95396e-06	30164;30225;30236;30283;30511;117234;140618;170446;170457;323473;324188;324501;336266;337865;368221;404599;405870;432371;560951;561437;565176;566955;568518;573346	ENSDARG00000015266;ENSDARG00000059279;ENSDARG00000012078;ENSDARG00000036548;ENSDARG00000036194;ENSDARG00000002952;ENSDARG00000041799;ENSDARG00000014796;ENSDARG00000008886;ENSDARG00000002445;ENSDARG00000077121;ENSDARG00000034600;ENSDARG00000039563;ENSDARG00000037639;ENSDARG00000017953;ENSDARG00000055357;ENSDARG00000005485;ENSDARG00000006288;ENSDARG00000061248;ENSDARG00000062936;ENSDARG00000062824;…
GO:0048705	skeletal system morphogenesis	http://amigo.geneontology.org/amigo/term/GO:0048705	98	24	7.37634	3.25364	1.66154e-07	1.42975e-05	30164;30225;30236;30283;30291;30511;117234;140618;170446;170457;323473;324188;324501;336266;337865;368221;404599;432371;560951;561437;565176;566955;568518;100002200	ENSDARG00000041098;ENSDARG00000015266;ENSDARG00000059279;ENSDARG00000012078;ENSDARG00000036548;ENSDARG00000036194;ENSDARG00000002952;ENSDARG00000041799;ENSDARG00000014796;ENSDARG00000018693;ENSDARG00000008886;ENSDARG00000002445;ENSDARG00000077121;ENSDARG00000034600;ENSDARG00000039563;ENSDARG00000037639;ENSDARG00000017953;ENSDARG00000055357;ENSDARG00000006288;ENSDARG00000061248;ENSDARG00000062936;…
GO:0048704	embryonic skeletal system morphogenesis	http://amigo.geneontology.org/amigo/term/GO:0048704	88	22	6.62366	3.32143	3.68901e-07	2.82168e-05	30164;30225;30236;30283;30511;117234;140618;170446;170457;323473;324188;324501;336266;337865;368221;404599;432371;560951;561437;565176;566955;568518	ENSDARG00000015266;ENSDARG00000059279;ENSDARG00000012078;ENSDARG00000036548;ENSDARG00000036194;ENSDARG00000002952;ENSDARG00000041799;ENSDARG00000014796;ENSDARG00000008886;ENSDARG00000002445;ENSDARG00000077121;ENSDARG00000034600;ENSDARG00000039563;ENSDARG00000037639;ENSDARG00000017953;ENSDARG00000055357;ENSDARG00000006288;ENSDARG00000061248;ENSDARG00000062936;ENSDARG00000062824;ENSDARG00000091086;…
GO:1904888	cranial skeletal system development	http://amigo.geneontology.org/amigo/term/GO:1904888	88	22	6.62366	3.32143	3.68901e-07	2.82168e-05	30164;30225;30283;30511;117234;140618;170446;170457;323473;324188;324501;336266;337865;368221;404599;432371;560951;561437;565176;566955;568518;100149056	ENSDARG00000004627;ENSDARG00000015266;ENSDARG00000059279;ENSDARG00000012078;ENSDARG00000036548;ENSDARG00000036194;ENSDARG00000002952;ENSDARG00000014796;ENSDARG00000008886;ENSDARG00000002445;ENSDARG00000077121;ENSDARG00000034600;ENSDARG00000039563;ENSDARG00000037639;ENSDARG00000017953;ENSDARG00000055357;ENSDARG00000006288;ENSDARG00000061248;ENSDARG00000062936;ENSDARG00000062824;ENSDARG00000091086;…
GO:0048701	embryonic cranial skeleton morphogenesis	http://amigo.geneontology.org/amigo/term/GO:0048701	85	21	6.39785	3.28235	8.38355e-07	5.77124e-05	30164;30225;30283;30511;117234;140618;170446;170457;323473;324188;324501;336266;337865;368221;404599;432371;560951;561437;565176;566955;568518	ENSDARG00000015266;ENSDARG00000059279;ENSDARG00000012078;ENSDARG00000036548;ENSDARG00000036194;ENSDARG00000002952;ENSDARG00000014796;ENSDARG00000008886;ENSDARG00000002445;ENSDARG00000077121;ENSDARG00000034600;ENSDARG00000039563;ENSDARG00000037639;ENSDARG00000017953;ENSDARG00000055357;ENSDARG00000006288;ENSDARG00000061248;ENSDARG00000062936;ENSDARG00000062824;ENSDARG00000091086;ENSDARG00000006921
GO:0051216	cartilage development	http://amigo.geneontology.org/amigo/term/GO:0051216	78	19	5.87097	3.23626	3.49219e-06	0.000171716	30113;30225;30291;60641;114550;140618;170457;192334;323473;324188;324501;403023;566945;567038;569256;573346;791144;791169;100002200	ENSDARG00000041098;ENSDARG00000011876;ENSDARG00000059279;ENSDARG00000036548;ENSDARG00000001939;ENSDARG00000008034;ENSDARG00000002952;ENSDARG00000018693;ENSDARG00000002445;ENSDARG00000077121;ENSDARG00000034600;ENSDARG00000030215;ENSDARG00000008388;ENSDARG00000076020;ENSDARG00000033840;ENSDARG00000034043;ENSDARG00000003293;ENSDARG00000044074;ENSDARG00000063563
GO:0001503	ossification	http://amigo.geneontology.org/amigo/term/GO:0001503	42	11	3.16129	3.47959	0.00020089	0.000460975	324188;324501;405870;550518;556849;558825;566555;572452;100002812;100149056;100535437	ENSDARG00000008403;ENSDARG00000004627;ENSDARG00000061544;ENSDARG00000077121;ENSDARG00000034600;ENSDARG00000005485;ENSDARG00000076010;ENSDARG00000053481;ENSDARG00000060542;ENSDARG00000016750;ENSDARG00000028071
GO:0048703	embryonic viscerocranium morphogenesis	http://amigo.geneontology.org/amigo/term/GO:0048703	50	12	3.76344	3.18857	0.000255387	0.000567123	30164;30225;30283;30511;170446;170457;323473;324501;336266;337865;432371;568518	ENSDARG00000012078;ENSDARG00000036548;ENSDARG00000036194;ENSDARG00000002952;ENSDARG00000014796;ENSDARG00000008886;ENSDARG00000002445;ENSDARG00000034600;ENSDARG00000039563;ENSDARG00000037639;ENSDARG00000006288;ENSDARG00000006921
GO:0016055	Wnt signaling pathway	http://amigo.geneontology.org/amigo/term/GO:0016055	145	28	10.914	2.56552	2.96205e-06	0.00015217	30119;30225;30283;30366;30428;116991;245946;245949;322106;360137;432371;447898;553621;557680;558825;560234;561831;562601;565677;566878;567746;568518;570926;613247;790933;100038765;100148840;100334698	ENSDARG00000070683;ENSDARG00000071107;ENSDARG00000090039;ENSDARG00000019838;ENSDARG00000002213;ENSDARG00000027397;ENSDARG00000018383;ENSDARG00000002952;ENSDARG00000014796;ENSDARG00000068213;ENSDARG00000077776;ENSDARG00000008370;ENSDARG00000025302;ENSDARG00000006288;ENSDARG00000074248;ENSDARG00000033978;ENSDARG00000059933;ENSDARG00000060542;ENSDARG00000069014;ENSDARG00000073935;ENSDARG00000078261;…
GO:0198738	cell-cell signaling by wnt	http://amigo.geneontology.org/amigo/term/GO:0198738	146	28	10.9892	2.54795	3.40854e-06	0.000971716	30119;30225;30283;30366;30428;116991;245946;245949;322106;360137;432371;447898;553621;557680;558825;560234;561831;562601;565677;566878;567746;568518;570926;613247;790933;100038765;100148840;100334698	ENSDARG00000070683;ENSDARG00000071107;ENSDARG00000090039;ENSDARG00000019838;ENSDARG00000002213;ENSDARG00000027397;ENSDARG00000018383;ENSDARG00000002952;ENSDARG00000014796;ENSDARG00000068213;ENSDARG00000077776;ENSDARG00000008370;ENSDARG00000025302;ENSDARG00000006288;ENSDARG00000074248;ENSDARG00000033978;ENSDARG00000059933;ENSDARG00000060542;ENSDARG00000069014;ENSDARG00000073935;ENSDARG00000078261;…
GO:0035567	non-canonical Wnt signaling pathway	http://amigo.geneontology.org/amigo/term/GO:0035567	22	8	1.65591	4.83117	0.000122607	0.00287084	30119;30225;30366;245949;432371;560234;566878;567746	ENSDARG00000027397;ENSDARG00000018383;ENSDARG00000002952;ENSDARG00000068213;ENSDARG00000006288;ENSDARG00000069014;ENSDARG00000070050;ENSDARG00000058692
GO:0019438	aromatic compound biosynthetic process	http://amigo.geneontology.org/amigo/term/GO:0019438	1461	156	109.968	1.4186	1.48442e-06	8.65994e-05	30080;30113;30151;30157;30164;30169;30207;30212;30274;30321;30418;30466;30493;30500;30511;30529;30532;30584;30606;30628;30744;58092;58110;58138;58140;60641;83415;116991;140618;140816;170446;260350;322961;323473;324309;324428;324913;324931;324942;325637;334648;334669;335134;336518;337089;337865;338306;338317;368221;368916;369196;378875;386763;386772;386959;387256;393787;394198;402941;404040;404599…	ENSDARG00000044915;ENSDARG00000041098;ENSDARG00000078076;ENSDARG00000078348;ENSDARG00000059483;ENSDARG00000023903;ENSDARG00000017007;ENSDARG00000063438;ENSDARG00000028348;ENSDARG00000060951;ENSDARG00000078767;ENSDARG00000067727;ENSDARG00000075100;ENSDARG00000002760;ENSDARG00000104596;ENSDARG00000089853;ENSDARG00000075928;ENSDARG00000019838;ENSDARG00000059279;ENSDARG00000036073;ENSDARG00000012078;…
GO:0018130	heterocycle biosynthetic process	http://amigo.geneontology.org/amigo/term/GO:0018130	1469	156	110.57	1.41087	2.06702e-06	0.000118578	30080;30113;30151;30157;30164;30169;30212;30274;30321;30418;30466;30493;30500;30511;30529;30532;30584;30606;30628;30744;58092;58110;58138;58140;60641;83415;116991;140618;140816;170446;260350;322961;323473;324309;324428;324913;324931;324942;325637;334648;334669;335134;336518;337089;337865;338306;338317;368221;368916;369196;378875;386763;386772;386959;387256;393787;394198;402941;404040;404599;40462…	ENSDARG00000044915;ENSDARG00000041098;ENSDARG00000078076;ENSDARG00000078348;ENSDARG00000059483;ENSDARG00000023903;ENSDARG00000017007;ENSDARG00000063438;ENSDARG00000028348;ENSDARG00000060951;ENSDARG00000078767;ENSDARG00000067727;ENSDARG00000075100;ENSDARG00000002760;ENSDARG00000104596;ENSDARG00000089853;ENSDARG00000075928;ENSDARG00000019838;ENSDARG00000059279;ENSDARG00000036073;ENSDARG00000012078;…
GO:1901362	organic cyclic compound biosynthetic process	http://amigo.geneontology.org/amigo/term/GO:1901362	1509	159	113.581	1.39989	2.57429e-06	0.000136319	30080;30113;30151;30157;30164;30169;30207;30212;30274;30321;30418;30466;30493;30500;30511;30529;30532;30584;30606;30628;30744;58092;58110;58138;58140;60641;83415;116991;140618;140816;170446;260350;322961;323473;324309;324428;324913;324931;324942;325637;334648;334669;335134;336518;337089;337865;338306;338317;368221;368916;369196;378875;386763;386772;386959;387256;393787;394198;402941;404040;404599…	ENSDARG00000044915;ENSDARG00000041098;ENSDARG00000078076;ENSDARG00000078348;ENSDARG00000059483;ENSDARG00000023903;ENSDARG00000017007;ENSDARG00000063438;ENSDARG00000028348;ENSDARG00000060951;ENSDARG00000078767;ENSDARG00000067727;ENSDARG00000075100;ENSDARG00000002760;ENSDARG00000104596;ENSDARG00000089853;ENSDARG00000075928;ENSDARG00000019838;ENSDARG00000059279;ENSDARG00000036073;ENSDARG00000012078;…
GO:0010556	regulation of macromolecule biosynthetic process	http://amigo.geneontology.org/amigo/term/GO:0010556	1318	139	99.2043	1.40115	1.24382e-05	0.000460347	30080;30113;30151;30157;30164;30169;30212;30274;30321;30418;30466;30493;30500;30511;30529;30532;30584;30606;30628;30744;58092;58110;58138;58140;60641;83415;140618;140816;170446;260350;322961;323473;324309;324428;324913;324931;324942;325637;335134;337089;337865;338317;368221;368916;369196;378875;386763;386772;386959;387256;393967;394198;402941;404040;404599;404627;405873;406546;415100;415106;43237…	ENSDARG00000044915;ENSDARG00000041098;ENSDARG00000078076;ENSDARG00000078348;ENSDARG00000059483;ENSDARG00000023903;ENSDARG00000017007;ENSDARG00000063438;ENSDARG00000028348;ENSDARG00000078767;ENSDARG00000067727;ENSDARG00000075100;ENSDARG00000002760;ENSDARG00000104596;ENSDARG00000075928;ENSDARG00000059279;ENSDARG00000036073;ENSDARG00000012078;ENSDARG00000036987;ENSDARG00000003732;ENSDARG00000008034;…
GO:0009653	anatomical structure morphogenesis	http://amigo.geneontology.org/amigo/term/GO:0009653	1073	156	80.7634	1.93157	0	0	30037;30113;30157;30164;30218;30225;30230;30236;30267;30270;30273;30274;30283;30291;30297;30366;30461;30466;30500;30511;30529;30532;30584;30705;30744;58138;60641;60658;64617;80354;114377;116991;117234;117509;140616;140618;170446;170457;171094;245946;245949;259187;260350;280652;286784;322106;323473;324188;324501;324913;324931;336266;336346;337298;337865;353154;368221;368419;373872;386772;386825;39…	ENSDARG00000041098;ENSDARG00000070597;ENSDARG00000031489;ENSDARG00000078417;ENSDARG00000075100;ENSDARG00000034559;ENSDARG00000074590;ENSDARG00000024575;ENSDARG00000079217;ENSDARG00000073784;ENSDARG00000090039;ENSDARG00000061544;ENSDARG00000007723;ENSDARG00000019838;ENSDARG00000015266;ENSDARG00000040432;ENSDARG00000077467;ENSDARG00000059279;ENSDARG00000012078;ENSDARG00000036548;ENSDARG00000045626;…
GO:0048731	system development	http://amigo.geneontology.org/amigo/term/GO:0048731	1761	247	132.548	1.86347	0	0	30037;30080;30113;30151;30157;30164;30169;30212;30218;30225;30230;30236;30267;30270;30273;30274;30283;30291;30297;30321;30418;30461;30466;30493;30500;30511;30529;30532;30584;30606;30628;30629;30705;30744;58138;60641;60658;64610;64617;80354;81581;83415;114377;114550;116991;117234;117509;140616;140618;170446;170457;171094;192334;245946;245949;260350;280652;286784;323011;323473;323487;324188;324309;…	ENSDARG00000041098;ENSDARG00000060243;ENSDARG00000008403;ENSDARG00000070537;ENSDARG00000078076;ENSDARG00000015506;ENSDARG00000077639;ENSDARG00000017007;ENSDARG00000055629;ENSDARG00000070597;ENSDARG00000071107;ENSDARG00000028348;ENSDARG00000031489;ENSDARG00000078417;ENSDARG00000077497;ENSDARG00000075352;ENSDARG00000067727;ENSDARG00000075100;ENSDARG00000034559;ENSDARG00000024575;ENSDARG00000079217;…
GO:0007399	nervous system development	http://amigo.geneontology.org/amigo/term/GO:0007399	836	130	62.9247	2.06596	1.11022e-16	1.2738e-13	30037;30113;30157;30164;30169;30212;30218;30225;30230;30267;30270;30274;30283;30291;30297;30321;30461;30466;30493;30529;30532;30584;30705;60641;60658;64610;80354;114550;140616;140618;170457;245949;260350;280652;286784;323011;323473;323487;324188;324913;326076;326281;335551;335625;336187;337298;360137;373872;386772;386825;393569;394246;399483;402941;404599;404627;406705;406710;406788;407656;436871…	ENSDARG00000041098;ENSDARG00000070537;ENSDARG00000078076;ENSDARG00000077639;ENSDARG00000017007;ENSDARG00000070597;ENSDARG00000071107;ENSDARG00000031489;ENSDARG00000077497;ENSDARG00000075352;ENSDARG00000067727;ENSDARG00000075100;ENSDARG00000024575;ENSDARG00000079217;ENSDARG00000073784;ENSDARG00000090039;ENSDARG00000101892;ENSDARG00000011876;ENSDARG00000077467;ENSDARG00000059279;ENSDARG00000036548;…
GO:0048513	animal organ development	http://amigo.geneontology.org/amigo/term/GO:0048513	1244	167	93.6344	1.78353	5.55112e-15	4.77673e-12	30037;30080;30113;30151;30157;30164;30169;30212;30218;30225;30236;30267;30273;30274;30283;30291;30297;30321;30461;30466;30500;30511;30529;30532;30584;30606;30628;30705;30744;58138;60641;60658;64610;81581;83415;114377;114550;116991;117234;117509;140616;140618;170446;170457;171094;192334;245946;245949;260350;286784;323011;323473;323487;324188;324309;324501;324913;324942;326076;334956;335625;336187;…	ENSDARG00000041098;ENSDARG00000008403;ENSDARG00000017007;ENSDARG00000055629;ENSDARG00000028348;ENSDARG00000077497;ENSDARG00000079217;ENSDARG00000090039;ENSDARG00000061544;ENSDARG00000089766;ENSDARG00000101892;ENSDARG00000007723;ENSDARG00000011876;ENSDARG00000019838;ENSDARG00000015266;ENSDARG00000040432;ENSDARG00000077467;ENSDARG00000059279;ENSDARG00000012078;ENSDARG00000036548;ENSDARG00000045626;…
GO:0048869	cellular developmental process	http://amigo.geneontology.org/amigo/term/GO:0048869	1129	155	84.9785	1.82399	9.99201e-15	6.8785e-12	30037;30072;30080;30113;30157;30169;30207;30218;30225;30230;30236;30267;30270;30273;30274;30283;30291;30297;30461;30466;30493;30529;30532;30584;30628;30705;30744;58110;58138;60641;60658;80354;117509;140616;140618;170446;170457;195815;245949;280652;286784;322106;323473;323487;324309;324501;324942;336303;337298;373872;386772;386825;393569;394246;399483;402941;404599;404627;405870;406554;406705;4067…	ENSDARG00000070537;ENSDARG00000017007;ENSDARG00000070597;ENSDARG00000071107;ENSDARG00000060390;ENSDARG00000031489;ENSDARG00000077497;ENSDARG00000075352;ENSDARG00000067727;ENSDARG00000075100;ENSDARG00000024575;ENSDARG00000002760;ENSDARG00000100431;ENSDARG00000073784;ENSDARG00000068217;ENSDARG00000040432;ENSDARG00000077467;ENSDARG00000059279;ENSDARG00000012078;ENSDARG00000036548;ENSDARG00000013415;…
GO:0030154	cell differentiation	http://amigo.geneontology.org/amigo/term/GO:0030154	1075	149	80.914	1.84146	1.67644e-14	9.61716e-12	30037;30072;30080;30113;30157;30169;30207;30218;30225;30230;30236;30267;30270;30273;30274;30283;30291;30297;30461;30466;30493;30529;30532;30584;30628;30705;30744;58110;58138;60641;60658;80354;117509;140616;140618;170446;170457;245949;280652;286784;323473;323487;324309;324501;324942;336303;337298;373872;386772;386825;393569;394246;399483;402941;404599;404627;405870;406554;406705;406710;406788;4076…	ENSDARG00000070537;ENSDARG00000017007;ENSDARG00000070597;ENSDARG00000071107;ENSDARG00000060390;ENSDARG00000031489;ENSDARG00000077497;ENSDARG00000075352;ENSDARG00000067727;ENSDARG00000075100;ENSDARG00000024575;ENSDARG00000002760;ENSDARG00000100431;ENSDARG00000073784;ENSDARG00000068217;ENSDARG00000040432;ENSDARG00000077467;ENSDARG00000059279;ENSDARG00000012078;ENSDARG00000036548;ENSDARG00000027397;…
GO:0030030	cell projection organization	http://amigo.geneontology.org/amigo/term/GO:0030030	424	77	31.914	2.41274	1.54987e-13	6.76386e-11	30037;30157;30218;30225;30230;30267;30270;30291;30461;30466;60658;80354;245949;259187;286784;386825;393186;393569;393572;393852;406705;406710;407656;432388;432389;447898;492516;494105;503590;541509;544659;550377;550405;553166;556077;556256;558005;558224;558275;558742;559240;559490;561486;561589;561685;562247;562344;562601;562741;563087;564338;565515;565658;566474;567017;567293;567771;567941;56809…	ENSDARG00000070537;ENSDARG00000077639;ENSDARG00000070597;ENSDARG00000031489;ENSDARG00000075100;ENSDARG00000024575;ENSDARG00000079217;ENSDARG00000073784;ENSDARG00000027397;ENSDARG00000041621;ENSDARG00000012763;ENSDARG00000021948;ENSDARG00000003971;ENSDARG00000031372;ENSDARG00000002952;ENSDARG00000053248;ENSDARG00000042210;ENSDARG00000058961;ENSDARG00000018693;ENSDARG00000021442;ENSDARG00000038386;…
GO:0022008	neurogenesis	http://amigo.geneontology.org/amigo/term/GO:0022008	528	89	39.7419	2.23945	1.57208e-13	6.76386e-11	30037;30113;30157;30169;30218;30225;30230;30267;30270;30274;30283;30291;30297;30461;30466;30493;30529;60641;60658;80354;140616;140618;170457;245949;280652;286784;323473;323487;386772;386825;393569;394246;399483;402941;404599;404627;406705;406710;406788;407656;494105;541509;544659;550377;550405;553166;554360;556077;556256;558069;558224;558742;559240;559490;561685;561831;562247;562741;563087;564338…	ENSDARG00000070537;ENSDARG00000017007;ENSDARG00000070597;ENSDARG00000071107;ENSDARG00000031489;ENSDARG00000077497;ENSDARG00000075352;ENSDARG00000067727;ENSDARG00000075100;ENSDARG00000024575;ENSDARG00000073784;ENSDARG00000077467;ENSDARG00000059279;ENSDARG00000036548;ENSDARG00000027397;ENSDARG00000061328;ENSDARG00000012763;ENSDARG00000021948;ENSDARG00000008034;ENSDARG00000003971;ENSDARG00000019566;…
GO:0030182	neuron differentiation	http://amigo.geneontology.org/amigo/term/GO:0030182	447	79	33.6452	2.34803	3.27294e-13	1.25172e-10	30037;30113;30157;30169;30218;30225;30230;30267;30270;30274;30283;30291;30297;30461;30466;30493;30529;60658;80354;140618;170457;245949;280652;286784;323473;323487;386825;393569;402941;404627;406705;406710;406788;407656;494105;541509;544659;550377;550405;553166;554360;556077;556256;558224;558742;559240;559490;561685;561831;562247;562741;563087;564338;565658;565677;567017;567293;567771;567941;57025…	ENSDARG00000070537;ENSDARG00000017007;ENSDARG00000070597;ENSDARG00000071107;ENSDARG00000031489;ENSDARG00000077497;ENSDARG00000075352;ENSDARG00000075100;ENSDARG00000024575;ENSDARG00000073784;ENSDARG00000059279;ENSDARG00000036548;ENSDARG00000027397;ENSDARG00000061328;ENSDARG00000012763;ENSDARG00000021948;ENSDARG00000008034;ENSDARG00000003971;ENSDARG00000019566;ENSDARG00000031372;ENSDARG00000002952;…
GO:0009888	tissue development	http://amigo.geneontology.org/amigo/term/GO:0009888	759	113	57.129	1.97798	4.0945e-13	1.40933e-10	30037;30072;30113;30164;30169;30225;30236;30242;30267;30273;30283;30291;30366;30449;30466;30500;30511;30529;30532;30584;30705;60641;81581;114377;114550;117509;140616;140618;170446;170457;171094;192334;245946;245949;260350;286784;323473;324188;324501;324942;334956;336346;337298;338138;353154;368419;373872;386772;402941;403023;404599;404627;406554;432387;432388;436626;447819;447898;450059;474330;47…	ENSDARG00000041098;ENSDARG00000008403;ENSDARG00000055629;ENSDARG00000028348;ENSDARG00000103663;ENSDARG00000074590;ENSDARG00000079217;ENSDARG00000090039;ENSDARG00000061544;ENSDARG00000007723;ENSDARG00000011876;ENSDARG00000040432;ENSDARG00000077467;ENSDARG00000059279;ENSDARG00000012078;ENSDARG00000036548;ENSDARG00000045626;ENSDARG00000001939;ENSDARG00000002213;ENSDARG00000027397;ENSDARG00000036987;…
GO:0048699	generation of neurons	http://amigo.geneontology.org/amigo/term/GO:0048699	478	81	35.9785	2.25134	1.63136e-12	5.10468e-10	30037;30113;30157;30169;30218;30225;30230;30267;30270;30274;30283;30291;30297;30461;30466;30493;30529;60658;80354;140616;140618;170457;245949;280652;286784;323473;323487;386825;393569;402941;404627;406705;406710;406788;407656;494105;541509;544659;550377;550405;553166;554360;556077;556256;558069;558224;558742;559240;559490;561685;561831;562247;562741;563087;564338;565658;565677;567017;567293;56777…	ENSDARG00000070537;ENSDARG00000017007;ENSDARG00000070597;ENSDARG00000071107;ENSDARG00000031489;ENSDARG00000077497;ENSDARG00000075352;ENSDARG00000075100;ENSDARG00000024575;ENSDARG00000073784;ENSDARG00000077467;ENSDARG00000059279;ENSDARG00000036548;ENSDARG00000027397;ENSDARG00000061328;ENSDARG00000012763;ENSDARG00000021948;ENSDARG00000008034;ENSDARG00000003971;ENSDARG00000019566;ENSDARG00000031372;…
GO:0048666	neuron development	http://amigo.geneontology.org/amigo/term/GO:0048666	359	67	27.0215	2.47951	1.79345e-12	5.14422e-10	30037;30113;30157;30169;30218;30225;30230;30267;30270;30291;30297;30461;30466;30529;60658;80354;170457;245949;286784;323487;386825;393569;404627;406705;406710;406788;407656;494105;541509;544659;550377;550405;553166;554360;556077;556256;558224;558742;559240;559490;561685;562247;562741;563087;564338;565658;567017;567293;567771;567941;570250;571290;768159;768303;777737;791194;791744;792773;793701;10…	ENSDARG00000070537;ENSDARG00000017007;ENSDARG00000070597;ENSDARG00000031489;ENSDARG00000077497;ENSDARG00000075100;ENSDARG00000024575;ENSDARG00000073784;ENSDARG00000036548;ENSDARG00000027397;ENSDARG00000012763;ENSDARG00000021948;ENSDARG00000008034;ENSDARG00000003971;ENSDARG00000019566;ENSDARG00000031372;ENSDARG00000002952;ENSDARG00000053248;ENSDARG00000042210;ENSDARG00000058961;ENSDARG00000018693;…
GO:0007166	cell surface receptor signaling pathway	http://amigo.geneontology.org/amigo/term/GO:0007166	778	111	58.5591	1.89552	1.13475e-11	3.00446e-09	30072;30113;30119;30218;30225;30267;30270;30283;30366;30428;30584;30628;30629;30687;30705;58031;58092;80354;116991;245946;245949;260350;280652;286784;322106;324137;324309;324931;335134;336346;337298;360137;373872;378854;386635;386772;386825;393569;403039;404040;407656;431733;432371;436620;436712;436890;445280;447819;447898;449660;450059;474335;492508;493181;544659;550377;553621;557680;558742;5588…	ENSDARG00000078523;ENSDARG00000077639;ENSDARG00000070683;ENSDARG00000075597;ENSDARG00000071107;ENSDARG00000070831;ENSDARG00000031489;ENSDARG00000089131;ENSDARG00000075100;ENSDARG00000087804;ENSDARG00000002760;ENSDARG00000090039;ENSDARG00000077686;ENSDARG00000088708;ENSDARG00000019838;ENSDARG00000002213;ENSDARG00000027397;ENSDARG00000036987;ENSDARG00000061328;ENSDARG00000012763;ENSDARG00000012671;…
GO:0009790	embryo development	http://amigo.geneontology.org/amigo/term/GO:0009790	631	94	47.4946	1.97917	4.9176e-11	1.12843e-08	30113;30164;30225;30236;30273;30274;30283;30291;30466;30500;30511;30529;30532;30584;30606;30628;30705;60641;64617;114377;117234;117509;140616;140618;170446;170457;171094;245946;245949;259187;260350;280652;286784;323473;324188;324309;324501;324913;324931;336266;336346;337298;337865;338138;368221;368419;373872;386763;386772;402922;404599;405870;406285;406495;406554;432371;432387;432388;447898;45005…	ENSDARG00000079217;ENSDARG00000007723;ENSDARG00000015266;ENSDARG00000040432;ENSDARG00000077467;ENSDARG00000059279;ENSDARG00000012078;ENSDARG00000036548;ENSDARG00000045626;ENSDARG00000002213;ENSDARG00000027397;ENSDARG00000041621;ENSDARG00000036987;ENSDARG00000061328;ENSDARG00000012763;ENSDARG00000008034;ENSDARG00000036194;ENSDARG00000002952;ENSDARG00000041799;ENSDARG00000056995;ENSDARG00000070769;…
GO:0048468	cell development	http://amigo.geneontology.org/amigo/term/GO:0048468	682	99	51.3333	1.92857	6.44238e-11	1.38592e-08	30037;30072;30113;30157;30169;30218;30225;30230;30267;30270;30291;30297;30461;30466;30493;30529;30532;30584;30628;30744;60658;80354;140616;140618;170446;170457;245949;280652;286784;323473;323487;324942;386772;386825;393569;394246;404599;404627;406554;406705;406710;406788;407656;445176;474335;494105;541509;544659;544660;550377;550405;553166;554360;556077;556256;558224;558742;559240;559490;559723;5…	ENSDARG00000070537;ENSDARG00000017007;ENSDARG00000070597;ENSDARG00000031489;ENSDARG00000077497;ENSDARG00000075352;ENSDARG00000075100;ENSDARG00000024575;ENSDARG00000002760;ENSDARG00000100431;ENSDARG00000073784;ENSDARG00000077467;ENSDARG00000059279;ENSDARG00000012078;ENSDARG00000036548;ENSDARG00000027397;ENSDARG00000061328;ENSDARG00000012763;ENSDARG00000021948;ENSDARG00000012671;ENSDARG00000008034;…
GO:0048598	embryonic morphogenesis	http://amigo.geneontology.org/amigo/term/GO:0048598	397	68	29.8817	2.27564	7.03848e-11	1.42509e-08	30113;30164;30225;30236;30273;30274;30283;30291;30500;30511;30529;30584;30705;60641;64617;114377;117234;117509;140616;140618;170446;170457;171094;245946;245949;259187;260350;280652;323473;324188;324501;324913;324931;336266;336346;337865;368221;373872;404599;406554;432371;432387;432388;447898;450059;474335;492508;492516;494105;554360;557911;560951;561183;561437;561589;563435;563892;565032;565176;5…	ENSDARG00000079217;ENSDARG00000007723;ENSDARG00000015266;ENSDARG00000040432;ENSDARG00000077467;ENSDARG00000059279;ENSDARG00000012078;ENSDARG00000036548;ENSDARG00000045626;ENSDARG00000002213;ENSDARG00000027397;ENSDARG00000041621;ENSDARG00000036987;ENSDARG00000061328;ENSDARG00000008034;ENSDARG00000036194;ENSDARG00000002952;ENSDARG00000041799;ENSDARG00000056995;ENSDARG00000070769;ENSDARG00000014796;…
GO:0048568	embryonic organ development	http://amigo.geneontology.org/amigo/term/GO:0048568	301	56	22.6559	2.47176	1.48232e-10	2.83453e-08	30113;30164;30225;30236;30283;30291;30466;30500;30511;30529;30584;60641;114377;117234;140616;140618;170446;170457;171094;245946;245949;260350;323473;324188;324309;324501;324913;336266;336346;337865;338138;368221;386763;402922;404599;406285;406554;432371;432387;432388;474335;492516;494105;554360;556870;557911;560951;561082;561437;563892;565176;566955;567038;568518;768303;791194	ENSDARG00000007723;ENSDARG00000015266;ENSDARG00000077467;ENSDARG00000059279;ENSDARG00000012078;ENSDARG00000036548;ENSDARG00000045626;ENSDARG00000002213;ENSDARG00000027397;ENSDARG00000036987;ENSDARG00000008034;ENSDARG00000036194;ENSDARG00000002952;ENSDARG00000041799;ENSDARG00000014796;ENSDARG00000018693;ENSDARG00000038386;ENSDARG00000094992;ENSDARG00000008886;ENSDARG00000053569;ENSDARG00000018260;…
GO:0048562	embryonic organ morphogenesis	http://amigo.geneontology.org/amigo/term/GO:0048562	213	44	16.0323	2.74447	4.88099e-10	8.8423e-08	30113;30164;30225;30236;30283;30291;30500;30511;30529;30584;60641;114377;117234;140616;140618;170446;170457;171094;245946;245949;260350;323473;324188;324501;324913;336266;336346;337865;368221;404599;432371;432387;432388;492516;494105;554360;557911;560951;561437;563892;565176;566955;568518;768303	ENSDARG00000007723;ENSDARG00000015266;ENSDARG00000077467;ENSDARG00000059279;ENSDARG00000012078;ENSDARG00000036548;ENSDARG00000045626;ENSDARG00000002213;ENSDARG00000027397;ENSDARG00000036987;ENSDARG00000008034;ENSDARG00000036194;ENSDARG00000002952;ENSDARG00000041799;ENSDARG00000014796;ENSDARG00000018693;ENSDARG00000094992;ENSDARG00000008886;ENSDARG00000053569;ENSDARG00000018260;ENSDARG00000002445;…
GO:0031175	neuron projection development	http://amigo.geneontology.org/amigo/term/GO:0031175	276	50	20.7742	2.40683	3.80038e-09	6.54046e-07	30037;30157;30218;30225;30230;30267;30270;30291;30461;30466;60658;80354;386825;393569;406705;406710;407656;541509;544659;550377;550405;553166;556077;556256;558224;558742;559240;559490;561685;562247;562741;563087;564338;565658;567017;567293;567771;567941;571290;768159;777737;791194;791744;792773;100003563;100144408;100170815;100332721;100333605;100334565	ENSDARG00000070537;ENSDARG00000070597;ENSDARG00000031489;ENSDARG00000075100;ENSDARG00000024575;ENSDARG00000073784;ENSDARG00000021948;ENSDARG00000003971;ENSDARG00000031372;ENSDARG00000002952;ENSDARG00000053248;ENSDARG00000042210;ENSDARG00000058961;ENSDARG00000018693;ENSDARG00000021442;ENSDARG00000038386;ENSDARG00000059043;ENSDARG00000030326;ENSDARG00000023174;ENSDARG00000030106;ENSDARG00000039697;…
GO:0000902	cell morphogenesis	http://amigo.geneontology.org/amigo/term/GO:0000902	301	52	22.6559	2.29521	1.00166e-08	1.64177e-06	30037;30157;30218;30225;30230;30267;30270;30291;30461;60658;80354;245949;286784;322106;386825;393569;406705;407656;492608;494105;541509;544659;550377;550405;553166;556077;558224;558275;558742;559240;559490;560100;561685;563087;564338;565658;567017;567293;567771;567941;569881;571290;768159;777737;791744;791998;792773;100144408;100170815;100332721;100333605;100334565	ENSDARG00000070597;ENSDARG00000031489;ENSDARG00000075100;ENSDARG00000024575;ENSDARG00000073784;ENSDARG00000027397;ENSDARG00000012763;ENSDARG00000021948;ENSDARG00000003971;ENSDARG00000031372;ENSDARG00000002952;ENSDARG00000053248;ENSDARG00000042210;ENSDARG00000058961;ENSDARG00000018693;ENSDARG00000021442;ENSDARG00000008370;ENSDARG00000059043;ENSDARG00000030326;ENSDARG00000023174;ENSDARG00000039697;…
GO:0001667	ameboidal-type cell migration	http://amigo.geneontology.org/amigo/term/GO:0001667	141	32	10.6129	3.0152	1.09614e-08	1.6887e-06	30037;30267;30273;30283;30291;30532;64617;140616;170457;245949;260350;492508;544659;544660;550377;556077;558742;560606;561589;563087;563421;563892;565032;565176;565658;566945;568518;568643;570926;571290;791144;100334698	ENSDARG00000090039;ENSDARG00000077467;ENSDARG00000036548;ENSDARG00000027397;ENSDARG00000036987;ENSDARG00000021948;ENSDARG00000042210;ENSDARG00000056995;ENSDARG00000014796;ENSDARG00000018693;ENSDARG00000010192;ENSDARG00000010831;ENSDARG00000042545;ENSDARG00000013607;ENSDARG00000011533;ENSDARG00000076317;ENSDARG00000040920;ENSDARG00000061265;ENSDARG00000025091;ENSDARG00000024775;ENSDARG00000078335;…
GO:0006928	movement of cell or subcellular component	http://amigo.geneontology.org/amigo/term/GO:0006928	493	73	37.1075	1.96726	1.12842e-08	1.6887e-06	30037;30080;30157;30218;30225;30267;30273;30283;30291;30461;30532;64617;80354;140616;170446;170457;245949;260350;286784;337298;373872;393569;393572;394246;406705;407656;432388;492508;544659;544660;550377;550405;553166;556077;558005;558069;558742;560393;560606;561589;561612;561685;563087;563421;563892;564338;565029;565032;565176;565515;565658;566945;567941;568518;568643;569823;569992;570262;570636…	ENSDARG00000031489;ENSDARG00000077497;ENSDARG00000075100;ENSDARG00000034559;ENSDARG00000024575;ENSDARG00000073784;ENSDARG00000090039;ENSDARG00000061544;ENSDARG00000077467;ENSDARG00000012078;ENSDARG00000036548;ENSDARG00000027397;ENSDARG00000036987;ENSDARG00000012763;ENSDARG00000021948;ENSDARG00000003732;ENSDARG00000003971;ENSDARG00000031372;ENSDARG00000002952;ENSDARG00000042210;ENSDARG00000056995;…
GO:0040007	growth	http://amigo.geneontology.org/amigo/term/GO:0040007	227	43	17.086	2.51668	1.23109e-08	1.76559e-06	30037;30072;30157;30236;30267;30291;30449;30466;30511;30584;30705;60658;80354;245949;260350;334956;402941;403039;407656;493635;544659;550377;558742;559490;559723;560234;563087;565658;566470;566945;568230;571290;768159;768303;777737;794176;796607;100141362;100150223;100170815;100301946;100332902;100334210	ENSDARG00000055629;ENSDARG00000103663;ENSDARG00000031489;ENSDARG00000090833;ENSDARG00000103892;ENSDARG00000002760;ENSDARG00000027397;ENSDARG00000036987;ENSDARG00000021948;ENSDARG00000012671;ENSDARG00000003971;ENSDARG00000041799;ENSDARG00000042210;ENSDARG00000018693;ENSDARG00000019949;ENSDARG00000038386;ENSDARG00000008886;ENSDARG00000018260;ENSDARG00000011027;ENSDARG00000017315;ENSDARG00000091756;…
GO:0048812	neuron projection morphogenesis	http://amigo.geneontology.org/amigo/term/GO:0048812	229	43	17.2366	2.4947	1.61482e-08	2.13777e-06	30037;30157;30218;30225;30230;30267;30270;30291;30461;60658;80354;386825;393569;406705;407656;541509;544659;550377;550405;553166;556077;558224;558742;559240;559490;561685;563087;564338;565658;567017;567293;567771;567941;571290;768159;777737;791744;792773;100144408;100170815;100332721;100333605;100334565	ENSDARG00000070597;ENSDARG00000031489;ENSDARG00000075100;ENSDARG00000024575;ENSDARG00000073784;ENSDARG00000021948;ENSDARG00000003971;ENSDARG00000031372;ENSDARG00000002952;ENSDARG00000053248;ENSDARG00000042210;ENSDARG00000058961;ENSDARG00000018693;ENSDARG00000021442;ENSDARG00000059043;ENSDARG00000030326;ENSDARG00000023174;ENSDARG00000039697;ENSDARG00000042005;ENSDARG00000042545;ENSDARG00000011533;…
GO:0048858	cell projection morphogenesis	http://amigo.geneontology.org/amigo/term/GO:0048858	229	43	17.2366	2.4947	1.61482e-08	2.13777e-06	30037;30157;30218;30225;30230;30267;30270;30291;30461;60658;80354;386825;393569;406705;407656;541509;544659;550377;550405;553166;556077;558224;558742;559240;559490;561685;563087;564338;565658;567017;567293;567771;567941;571290;768159;777737;791744;792773;100144408;100170815;100332721;100333605;100334565	ENSDARG00000070597;ENSDARG00000031489;ENSDARG00000075100;ENSDARG00000024575;ENSDARG00000073784;ENSDARG00000021948;ENSDARG00000003971;ENSDARG00000031372;ENSDARG00000002952;ENSDARG00000053248;ENSDARG00000042210;ENSDARG00000058961;ENSDARG00000018693;ENSDARG00000021442;ENSDARG00000059043;ENSDARG00000030326;ENSDARG00000023174;ENSDARG00000039697;ENSDARG00000042005;ENSDARG00000042545;ENSDARG00000011533;…
GO:0032990	cell part morphogenesis	http://amigo.geneontology.org/amigo/term/GO:0032990	232	43	17.4624	2.46244	2.40773e-08	3.06942e-06	30037;30157;30218;30225;30230;30267;30270;30291;30461;60658;80354;386825;393569;406705;407656;541509;544659;550377;550405;553166;556077;558224;558742;559240;559490;561685;563087;564338;565658;567017;567293;567771;567941;571290;768159;777737;791744;792773;100144408;100170815;100332721;100333605;100334565	ENSDARG00000070597;ENSDARG00000031489;ENSDARG00000075100;ENSDARG00000024575;ENSDARG00000073784;ENSDARG00000021948;ENSDARG00000003971;ENSDARG00000031372;ENSDARG00000002952;ENSDARG00000053248;ENSDARG00000042210;ENSDARG00000058961;ENSDARG00000018693;ENSDARG00000021442;ENSDARG00000059043;ENSDARG00000030326;ENSDARG00000023174;ENSDARG00000039697;ENSDARG00000042005;ENSDARG00000042545;ENSDARG00000011533;…
GO:0007409	axonogenesis	http://amigo.geneontology.org/amigo/term/GO:0007409	200	39	15.0538	2.59071	2.5992e-08	3.19516e-06	30037;30157;30218;30225;30267;30291;30461;60658;80354;393569;406705;407656;541509;544659;550377;550405;553166;556077;558224;558742;559240;559490;561685;563087;564338;565658;567017;567293;567771;567941;571290;777737;791744;792773;100144408;100170815;100332721;100333605;100334565	ENSDARG00000070597;ENSDARG00000031489;ENSDARG00000075100;ENSDARG00000024575;ENSDARG00000073784;ENSDARG00000021948;ENSDARG00000003971;ENSDARG00000031372;ENSDARG00000002952;ENSDARG00000042210;ENSDARG00000018693;ENSDARG00000021442;ENSDARG00000030326;ENSDARG00000023174;ENSDARG00000039697;ENSDARG00000042005;ENSDARG00000042545;ENSDARG00000011533;ENSDARG00000056979;ENSDARG00000002587;ENSDARG00000076317;…
GO:0061564	axon development	http://amigo.geneontology.org/amigo/term/GO:0061564	217	41	16.3333	2.5102	2.91575e-08	3.46069e-06	30037;30157;30218;30225;30267;30291;30461;30466;60658;80354;393569;406705;407656;541509;544659;550377;550405;553166;556077;558224;558742;559240;559490;561685;562247;563087;564338;565658;567017;567293;567771;567941;571290;777737;791744;792773;100144408;100170815;100332721;100333605;100334565	ENSDARG00000070597;ENSDARG00000031489;ENSDARG00000075100;ENSDARG00000024575;ENSDARG00000073784;ENSDARG00000021948;ENSDARG00000003971;ENSDARG00000031372;ENSDARG00000002952;ENSDARG00000042210;ENSDARG00000018693;ENSDARG00000021442;ENSDARG00000038386;ENSDARG00000030326;ENSDARG00000023174;ENSDARG00000039697;ENSDARG00000042005;ENSDARG00000042545;ENSDARG00000011533;ENSDARG00000056979;ENSDARG00000002587;…
GO:0040011	locomotion	http://amigo.geneontology.org/amigo/term/GO:0040011	441	66	33.1935	1.98834	3.92609e-08	4.50454e-06	30037;30080;30157;30218;30225;30267;30273;30283;30291;30461;30532;64617;80354;140616;170446;170457;245949;260350;286784;337298;373872;393569;406705;407656;432388;492508;544659;544660;550377;550405;553166;556077;558005;558069;558742;560393;560606;561589;561685;563087;563421;563892;564338;565029;565032;565176;565658;566945;567941;568518;568643;570262;570636;570926;570989;571290;791144;791744;100170…	ENSDARG00000031489;ENSDARG00000077497;ENSDARG00000075100;ENSDARG00000034559;ENSDARG00000024575;ENSDARG00000073784;ENSDARG00000090039;ENSDARG00000061544;ENSDARG00000077467;ENSDARG00000012078;ENSDARG00000036548;ENSDARG00000027397;ENSDARG00000036987;ENSDARG00000012763;ENSDARG00000021948;ENSDARG00000003732;ENSDARG00000003971;ENSDARG00000031372;ENSDARG00000002952;ENSDARG00000042210;ENSDARG00000056995;…
GO:0050793	regulation of developmental process	http://amigo.geneontology.org/amigo/term/GO:0050793	415	63	31.2366	2.01687	4.74331e-08	5.16361e-06	30037;30080;30113;30267;30270;30291;30297;30466;30493;30584;30705;64617;80354;117509;140616;170446;170457;195815;245949;260350;280652;322106;323473;334956;337298;386825;399488;405870;407656;450059;492508;492608;544659;550377;550518;553166;557840;558275;558742;560100;560234;562247;563087;563776;564338;565176;565658;566555;569881;571290;573346;767702;777737;791144;791194;791998;794176;100002812;100…	ENSDARG00000008403;ENSDARG00000060390;ENSDARG00000031489;ENSDARG00000075352;ENSDARG00000090039;ENSDARG00000061544;ENSDARG00000040432;ENSDARG00000077467;ENSDARG00000012078;ENSDARG00000036548;ENSDARG00000013415;ENSDARG00000027397;ENSDARG00000036987;ENSDARG00000061328;ENSDARG00000021948;ENSDARG00000003732;ENSDARG00000008034;ENSDARG00000042210;ENSDARG00000058961;ENSDARG00000018693;ENSDARG00000015002;…
GO:0000904	cell morphogenesis involved in differentiation	http://amigo.geneontology.org/amigo/term/GO:0000904	229	42	17.2366	2.43668	4.80057e-08	5.16361e-06	30037;30157;30218;30225;30267;30291;30461;60658;80354;286784;393569;406705;407656;494105;541509;544659;550377;550405;553166;556077;558224;558742;559240;559490;560100;561685;563087;564338;565658;567017;567293;567771;567941;571290;777737;791744;792773;100144408;100170815;100332721;100333605;100334565	ENSDARG00000070597;ENSDARG00000031489;ENSDARG00000075100;ENSDARG00000024575;ENSDARG00000073784;ENSDARG00000012763;ENSDARG00000021948;ENSDARG00000003971;ENSDARG00000031372;ENSDARG00000002952;ENSDARG00000042210;ENSDARG00000018693;ENSDARG00000021442;ENSDARG00000030326;ENSDARG00000023174;ENSDARG00000039697;ENSDARG00000088290;ENSDARG00000042005;ENSDARG00000042545;ENSDARG00000011533;ENSDARG00000056979;…
GO:0048667	cell morphogenesis involved in neuron differentiation	http://amigo.geneontology.org/amigo/term/GO:0048667	214	40	16.1075	2.48331	5.87031e-08	6.12291e-06	30037;30157;30218;30225;30267;30291;30461;60658;80354;393569;406705;407656;494105;541509;544659;550377;550405;553166;556077;558224;558742;559240;559490;561685;563087;564338;565658;567017;567293;567771;567941;571290;777737;791744;792773;100144408;100170815;100332721;100333605;100334565	ENSDARG00000070597;ENSDARG00000031489;ENSDARG00000075100;ENSDARG00000024575;ENSDARG00000073784;ENSDARG00000021948;ENSDARG00000003971;ENSDARG00000031372;ENSDARG00000002952;ENSDARG00000042210;ENSDARG00000018693;ENSDARG00000021442;ENSDARG00000030326;ENSDARG00000023174;ENSDARG00000039697;ENSDARG00000088290;ENSDARG00000042005;ENSDARG00000042545;ENSDARG00000011533;ENSDARG00000056979;ENSDARG00000002587;…
GO:0009887	animal organ morphogenesis	http://amigo.geneontology.org/amigo/term/GO:0009887	381	59	28.6774	2.05737	6.31522e-08	6.39323e-06	30113;30164;30225;30236;30274;30283;30291;30297;30466;30500;30511;30529;30584;30705;58138;60641;114377;117234;117509;140616;140618;170446;170457;171094;245946;245949;260350;323473;324188;324501;324913;336266;336346;337865;368221;394246;402941;404599;432371;432387;432388;492508;492516;494105;554360;557911;560234;560951;561437;563892;565032;565176;566955;568518;569256;654829;768303;100002200;100333…	ENSDARG00000041098;ENSDARG00000079217;ENSDARG00000007723;ENSDARG00000015266;ENSDARG00000040432;ENSDARG00000077467;ENSDARG00000059279;ENSDARG00000012078;ENSDARG00000036548;ENSDARG00000045626;ENSDARG00000002213;ENSDARG00000027397;ENSDARG00000036987;ENSDARG00000008034;ENSDARG00000036194;ENSDARG00000002952;ENSDARG00000041799;ENSDARG00000070769;ENSDARG00000014796;ENSDARG00000018693;ENSDARG00000015002;…
GO:2000026	regulation of multicellular organismal development	http://amigo.geneontology.org/amigo/term/GO:2000026	319	52	24.0108	2.1657	7.33261e-08	7.01079e-06	30037;30080;30267;30270;30291;30297;30466;30493;30584;30705;64617;80354;117509;140616;170446;170457;245949;260350;280652;323473;334956;337298;386825;407656;450059;492508;544659;550377;550518;553166;557840;558742;560100;560234;562247;563087;563776;564338;565176;565658;566555;571290;573346;767702;777737;791144;791194;100002812;100170815;100330048;100334698;100535437	ENSDARG00000008403;ENSDARG00000031489;ENSDARG00000075352;ENSDARG00000090039;ENSDARG00000061544;ENSDARG00000040432;ENSDARG00000077467;ENSDARG00000012078;ENSDARG00000036548;ENSDARG00000027397;ENSDARG00000036987;ENSDARG00000061328;ENSDARG00000021948;ENSDARG00000003732;ENSDARG00000042210;ENSDARG00000058961;ENSDARG00000018693;ENSDARG00000015002;ENSDARG00000038386;ENSDARG00000040764;ENSDARG00000018260;…
GO:0007411	axon guidance	http://amigo.geneontology.org/amigo/term/GO:0007411	111	26	8.35484	3.11197	1.3374e-07	1.2114e-05	30037;30157;30218;30225;30267;30291;30461;80354;393569;406705;544659;550377;550405;556077;558742;561685;563087;564338;565658;567941;571290;791744;100170815;100332721;100333605;100334565	ENSDARG00000031489;ENSDARG00000075100;ENSDARG00000024575;ENSDARG00000073784;ENSDARG00000021948;ENSDARG00000003971;ENSDARG00000031372;ENSDARG00000002952;ENSDARG00000042210;ENSDARG00000018693;ENSDARG00000021442;ENSDARG00000030326;ENSDARG00000023174;ENSDARG00000042545;ENSDARG00000011533;ENSDARG00000056979;ENSDARG00000076317;ENSDARG00000040920;ENSDARG00000099446;ENSDARG00000024775;ENSDARG00000089223;…
GO:0097485	neuron projection guidance	http://amigo.geneontology.org/amigo/term/GO:0097485	111	26	8.35484	3.11197	1.3374e-07	1.2114e-05	30037;30157;30218;30225;30267;30291;30461;80354;393569;406705;544659;550377;550405;556077;558742;561685;563087;564338;565658;567941;571290;791744;100170815;100332721;100333605;100334565	ENSDARG00000031489;ENSDARG00000075100;ENSDARG00000024575;ENSDARG00000073784;ENSDARG00000021948;ENSDARG00000003971;ENSDARG00000031372;ENSDARG00000002952;ENSDARG00000042210;ENSDARG00000018693;ENSDARG00000021442;ENSDARG00000030326;ENSDARG00000023174;ENSDARG00000042545;ENSDARG00000011533;ENSDARG00000056979;ENSDARG00000076317;ENSDARG00000040920;ENSDARG00000099446;ENSDARG00000024775;ENSDARG00000089223;…
GO:0051239	regulation of multicellular organismal process	http://amigo.geneontology.org/amigo/term/GO:0051239	419	62	31.5376	1.96591	1.57223e-07	1.38759e-05	30037;30080;30267;30270;30291;30297;30466;30493;30584;30705;64617;80354;117509;140616;170446;170457;245949;260350;280652;323473;324188;334956;337298;386825;393866;405870;407656;432387;450059;492508;544659;550377;550518;553166;557840;558742;558825;560100;560234;562247;563087;563776;564338;565176;565658;566555;571290;571633;573346;767702;777737;791144;791194;100002812;100007585;100034412;100170815;…	ENSDARG00000008403;ENSDARG00000007436;ENSDARG00000069307;ENSDARG00000031489;ENSDARG00000075352;ENSDARG00000045443;ENSDARG00000090039;ENSDARG00000061544;ENSDARG00000091058;ENSDARG00000040432;ENSDARG00000077467;ENSDARG00000012078;ENSDARG00000036548;ENSDARG00000027397;ENSDARG00000036987;ENSDARG00000061328;ENSDARG00000021948;ENSDARG00000003732;ENSDARG00000042210;ENSDARG00000058961;ENSDARG00000018693;…
GO:0016043	cellular component organization	http://amigo.geneontology.org/amigo/term/GO:0016043	1850	194	139.247	1.3932	1.8055e-07	1.51574e-05	30037;30157;30207;30218;30225;30230;30267;30270;30291;30461;30466;30584;30744;60658;80354;171094;192330;192334;245949;259187;260350;286784;321099;322106;323487;324267;324942;327277;327399;334488;335357;336187;337401;368221;373872;386825;393186;393569;393572;393682;393754;393852;393967;394246;399488;403039;404599;405893;406285;406495;406546;406685;406705;406710;406720;407656;432388;432389;436736;4…	ENSDARG00000035187;ENSDARG00000053496;ENSDARG00000076376;ENSDARG00000045316;ENSDARG00000090900;ENSDARG00000070537;ENSDARG00000077639;ENSDARG00000044551;ENSDARG00000070597;ENSDARG00000070831;ENSDARG00000031489;ENSDARG00000028857;ENSDARG00000090833;ENSDARG00000010042;ENSDARG00000061986;ENSDARG00000087471;ENSDARG00000075100;ENSDARG00000024575;ENSDARG00000079217;ENSDARG00000073784;ENSDARG00000090039;…
GO:0032774	RNA biosynthetic process	http://amigo.geneontology.org/amigo/term/GO:0032774	1268	142	95.4409	1.48783	3.21607e-07	2.63564e-05	30080;30113;30151;30157;30164;30169;30212;30274;30321;30418;30466;30493;30500;30511;30529;30532;30584;30606;30628;30744;58092;58110;58138;58140;60641;83415;140618;140816;170446;260350;322961;323473;324309;324428;324913;324931;324942;325637;334648;334669;335134;336518;337089;337865;338317;368221;368916;369196;378875;386763;386772;386959;387256;394198;402941;404040;404599;404627;405873;406788;41510…	ENSDARG00000044915;ENSDARG00000041098;ENSDARG00000078076;ENSDARG00000078348;ENSDARG00000059483;ENSDARG00000023903;ENSDARG00000017007;ENSDARG00000063438;ENSDARG00000028348;ENSDARG00000078767;ENSDARG00000067727;ENSDARG00000075100;ENSDARG00000002760;ENSDARG00000104596;ENSDARG00000075928;ENSDARG00000059279;ENSDARG00000036073;ENSDARG00000012078;ENSDARG00000036987;ENSDARG00000003732;ENSDARG00000008034;…
GO:0032989	cellular component morphogenesis	http://amigo.geneontology.org/amigo/term/GO:0032989	344	53	25.8925	2.04693	3.57205e-07	2.82168e-05	30037;30157;30218;30225;30230;30267;30270;30291;30461;30744;60658;80354;245949;286784;322106;386825;393569;406705;407656;492608;494105;541509;544659;550377;550405;553166;556077;558224;558275;558742;559240;559490;560100;561685;563087;564338;565658;567017;567293;567771;567941;569881;571290;768159;777737;791744;791998;792773;100144408;100170815;100332721;100333605;100334565	ENSDARG00000070597;ENSDARG00000031489;ENSDARG00000075100;ENSDARG00000024575;ENSDARG00000073784;ENSDARG00000027397;ENSDARG00000012763;ENSDARG00000021948;ENSDARG00000003971;ENSDARG00000031372;ENSDARG00000002952;ENSDARG00000053248;ENSDARG00000042210;ENSDARG00000058961;ENSDARG00000018693;ENSDARG00000021442;ENSDARG00000040917;ENSDARG00000008370;ENSDARG00000059043;ENSDARG00000030326;ENSDARG00000023174;…
GO:0051252	regulation of RNA metabolic process	http://amigo.geneontology.org/amigo/term/GO:0051252	1242	139	93.4839	1.48689	4.59633e-07	3.43926e-05	30080;30113;30151;30157;30164;30169;30212;30274;30321;30418;30466;30493;30500;30511;30529;30532;30584;30606;30628;30744;57922;58092;58110;58138;58140;60641;83415;140618;140816;170446;192330;260350;322961;323473;324309;324428;324913;324931;324942;325637;335134;337089;337865;338317;368221;368916;369196;378875;386763;386772;386959;387256;394198;402941;404040;404599;404627;405873;406495;415100;415106…	ENSDARG00000044915;ENSDARG00000041098;ENSDARG00000078076;ENSDARG00000078348;ENSDARG00000059483;ENSDARG00000023903;ENSDARG00000017007;ENSDARG00000063438;ENSDARG00000028348;ENSDARG00000078767;ENSDARG00000067727;ENSDARG00000075100;ENSDARG00000002760;ENSDARG00000104596;ENSDARG00000075928;ENSDARG00000059279;ENSDARG00000036073;ENSDARG00000012078;ENSDARG00000009871;ENSDARG00000036987;ENSDARG00000003732;…
GO:0048589	developmental growth	http://amigo.geneontology.org/amigo/term/GO:0048589	173	33	13.0215	2.53427	5.25647e-07	3.84953e-05	30037;30072;30157;30236;30267;30291;30449;30466;30511;30705;60658;80354;245949;260350;334956;402941;407656;493635;544659;550377;558742;559490;560234;563087;565658;568230;571290;768303;777737;794176;100141362;100150223;100170815	ENSDARG00000055629;ENSDARG00000103663;ENSDARG00000031489;ENSDARG00000027397;ENSDARG00000036987;ENSDARG00000021948;ENSDARG00000012671;ENSDARG00000003971;ENSDARG00000041799;ENSDARG00000042210;ENSDARG00000018693;ENSDARG00000019949;ENSDARG00000038386;ENSDARG00000008886;ENSDARG00000011027;ENSDARG00000017315;ENSDARG00000091756;ENSDARG00000039697;ENSDARG00000089769;ENSDARG00000042545;ENSDARG00000011533;…
GO:0006351	transcription, DNA-templated	http://amigo.geneontology.org/amigo/term/GO:0006351	1257	140	94.6129	1.47971	5.49843e-07	3.94284e-05	30080;30113;30151;30157;30164;30169;30212;30274;30321;30418;30466;30493;30500;30511;30529;30532;30584;30606;30628;30744;58092;58110;58138;58140;60641;83415;140618;140816;170446;260350;322961;323473;324309;324428;324913;324931;324942;325637;334669;335134;336518;337089;337865;338317;368221;368916;369196;378875;386763;386772;386959;387256;394198;402941;404040;404599;404627;405873;406788;415100;41510…	ENSDARG00000044915;ENSDARG00000041098;ENSDARG00000078076;ENSDARG00000078348;ENSDARG00000059483;ENSDARG00000023903;ENSDARG00000017007;ENSDARG00000063438;ENSDARG00000028348;ENSDARG00000078767;ENSDARG00000067727;ENSDARG00000075100;ENSDARG00000002760;ENSDARG00000104596;ENSDARG00000075928;ENSDARG00000059279;ENSDARG00000036073;ENSDARG00000012078;ENSDARG00000036987;ENSDARG00000003732;ENSDARG00000008034;…
GO:0097659	nucleic acid-templated transcription	http://amigo.geneontology.org/amigo/term/GO:0097659	1260	140	94.8387	1.47619	6.32261e-07	4.44131e-05	30080;30113;30151;30157;30164;30169;30212;30274;30321;30418;30466;30493;30500;30511;30529;30532;30584;30606;30628;30744;58092;58110;58138;58140;60641;83415;140618;140816;170446;260350;322961;323473;324309;324428;324913;324931;324942;325637;334669;335134;336518;337089;337865;338317;368221;368916;369196;378875;386763;386772;386959;387256;394198;402941;404040;404599;404627;405873;406788;415100;41510…	ENSDARG00000044915;ENSDARG00000041098;ENSDARG00000078076;ENSDARG00000078348;ENSDARG00000059483;ENSDARG00000023903;ENSDARG00000017007;ENSDARG00000063438;ENSDARG00000028348;ENSDARG00000078767;ENSDARG00000067727;ENSDARG00000075100;ENSDARG00000002760;ENSDARG00000104596;ENSDARG00000075928;ENSDARG00000059279;ENSDARG00000036073;ENSDARG00000012078;ENSDARG00000036987;ENSDARG00000003732;ENSDARG00000008034;…
GO:0045664	regulation of neuron differentiation	http://amigo.geneontology.org/amigo/term/GO:0045664	115	25	8.65591	2.8882	1.04798e-06	7.01646e-05	30037;30267;30270;30291;30297;30466;30493;80354;280652;323473;386825;407656;544659;550377;553166;558742;562247;563087;564338;565658;571290;777737;791194;100170815;100330048	ENSDARG00000031489;ENSDARG00000075352;ENSDARG00000061328;ENSDARG00000021948;ENSDARG00000042210;ENSDARG00000058961;ENSDARG00000018693;ENSDARG00000015002;ENSDARG00000038386;ENSDARG00000040764;ENSDARG00000002445;ENSDARG00000059043;ENSDARG00000039697;ENSDARG00000042545;ENSDARG00000011533;ENSDARG00000002587;ENSDARG00000040920;ENSDARG00000076140;ENSDARG00000024775;ENSDARG00000089223;ENSDARG00000036571;…
GO:0019219	regulation of nucleobase-containing compound metabolic process	http://amigo.geneontology.org/amigo/term/GO:0019219	1294	142	97.3978	1.45794	1.06796e-06	7.01646e-05	30080;30113;30151;30157;30164;30169;30212;30274;30321;30418;30466;30493;30500;30511;30529;30532;30584;30606;30628;30744;57922;58092;58110;58138;58140;60641;83415;140618;140816;170446;192330;260350;322961;323473;324309;324428;324913;324931;324942;325637;335134;337089;337865;338317;368221;368916;369196;378875;386763;386772;386959;387256;393967;394198;402941;404040;404599;404627;405873;406495;415100…	ENSDARG00000044915;ENSDARG00000041098;ENSDARG00000078076;ENSDARG00000078348;ENSDARG00000059483;ENSDARG00000023903;ENSDARG00000017007;ENSDARG00000063438;ENSDARG00000028348;ENSDARG00000078767;ENSDARG00000067727;ENSDARG00000075100;ENSDARG00000002760;ENSDARG00000104596;ENSDARG00000075928;ENSDARG00000059279;ENSDARG00000036073;ENSDARG00000012078;ENSDARG00000009871;ENSDARG00000036987;ENSDARG00000003732;…
GO:0030031	cell projection assembly	http://amigo.geneontology.org/amigo/term/GO:0030031	146	29	10.9892	2.63894	1.0804e-06	7.01646e-05	30291;245949;259187;286784;393186;393572;393852;407656;432388;432389;447898;492516;494105;503590;553166;558005;558275;561486;561589;562344;562601;565515;566474;568092;569823;570279;768303;100007575;100333716	ENSDARG00000077639;ENSDARG00000079217;ENSDARG00000027397;ENSDARG00000041621;ENSDARG00000012763;ENSDARG00000018693;ENSDARG00000021564;ENSDARG00000010300;ENSDARG00000005092;ENSDARG00000039697;ENSDARG00000053318;ENSDARG00000041870;ENSDARG00000074248;ENSDARG00000011693;ENSDARG00000088290;ENSDARG00000013575;ENSDARG00000002587;ENSDARG00000017355;ENSDARG00000062390;ENSDARG00000068398;ENSDARG00000025091;…
GO:0048729	tissue morphogenesis	http://amigo.geneontology.org/amigo/term/GO:0048729	301	47	22.6559	2.07451	1.13038e-06	7.20514e-05	30113;30164;30225;30267;30283;30291;30366;30511;30529;30584;60641;114377;117509;140616;140618;170446;170457;171094;245946;245949;260350;324188;324501;336346;353154;373872;406554;432387;432388;447898;474335;492508;494105;554360;557911;560234;561183;561589;563435;563892;563933;566945;569256;570926;768303;100333125;100333716	ENSDARG00000074590;ENSDARG00000079217;ENSDARG00000007723;ENSDARG00000040432;ENSDARG00000077467;ENSDARG00000059279;ENSDARG00000012078;ENSDARG00000036548;ENSDARG00000045626;ENSDARG00000002213;ENSDARG00000027397;ENSDARG00000036987;ENSDARG00000008034;ENSDARG00000036194;ENSDARG00000002952;ENSDARG00000042210;ENSDARG00000014796;ENSDARG00000018693;ENSDARG00000068213;ENSDARG00000008886;ENSDARG00000053569;…
GO:0044782	cilium organization	http://amigo.geneontology.org/amigo/term/GO:0044782	131	27	9.86022	2.73828	1.19161e-06	7.45734e-05	30291;245949;259187;286784;393186;393572;393852;432388;432389;447898;492516;494105;503590;558005;561486;561589;562344;562601;565515;566474;568092;569823;570279;768303;794361;100007575;100333716	ENSDARG00000077639;ENSDARG00000079217;ENSDARG00000027397;ENSDARG00000041621;ENSDARG00000012763;ENSDARG00000018693;ENSDARG00000021564;ENSDARG00000010300;ENSDARG00000005092;ENSDARG00000053318;ENSDARG00000041870;ENSDARG00000074248;ENSDARG00000011693;ENSDARG00000088290;ENSDARG00000013575;ENSDARG00000017355;ENSDARG00000068398;ENSDARG00000025091;ENSDARG00000035578;ENSDARG00000078261;ENSDARG00000069269;…
GO:0060271	cilium assembly	http://amigo.geneontology.org/amigo/term/GO:0060271	124	26	9.33333	2.78571	1.33051e-06	8.17789e-05	30291;245949;259187;286784;393186;393572;393852;432388;432389;447898;492516;494105;503590;558005;561486;561589;562344;562601;565515;566474;568092;569823;570279;768303;100007575;100333716	ENSDARG00000077639;ENSDARG00000079217;ENSDARG00000027397;ENSDARG00000041621;ENSDARG00000012763;ENSDARG00000018693;ENSDARG00000021564;ENSDARG00000010300;ENSDARG00000005092;ENSDARG00000053318;ENSDARG00000041870;ENSDARG00000074248;ENSDARG00000011693;ENSDARG00000088290;ENSDARG00000013575;ENSDARG00000017355;ENSDARG00000068398;ENSDARG00000025091;ENSDARG00000035578;ENSDARG00000078261;ENSDARG00000069269;…
GO:0048870	cell motility	http://amigo.geneontology.org/amigo/term/GO:0048870	350	52	26.3441	1.97388	1.4386e-06	8.53736e-05	30037;30080;30225;30267;30273;30283;30291;30532;64617;140616;170446;170457;245949;260350;286784;337298;373872;407656;432388;492508;544659;544660;550377;553166;556077;558005;558069;558742;560393;560606;561589;563087;563421;563892;564338;565029;565032;565176;565658;566945;568518;568643;570262;570636;570926;570989;571290;791144;100329456;100332730;100334698;100535437	ENSDARG00000077497;ENSDARG00000034559;ENSDARG00000090039;ENSDARG00000061544;ENSDARG00000077467;ENSDARG00000012078;ENSDARG00000036548;ENSDARG00000027397;ENSDARG00000036987;ENSDARG00000012763;ENSDARG00000021948;ENSDARG00000003732;ENSDARG00000002952;ENSDARG00000042210;ENSDARG00000056995;ENSDARG00000014796;ENSDARG00000018693;ENSDARG00000010192;ENSDARG00000038428;ENSDARG00000011370;ENSDARG00000039697;…
GO:0051674	localization of cell	http://amigo.geneontology.org/amigo/term/GO:0051674	350	52	26.3441	1.97388	1.4386e-06	8.53736e-05	30037;30080;30225;30267;30273;30283;30291;30532;64617;140616;170446;170457;245949;260350;286784;337298;373872;407656;432388;492508;544659;544660;550377;553166;556077;558005;558069;558742;560393;560606;561589;563087;563421;563892;564338;565029;565032;565176;565658;566945;568518;568643;570262;570636;570926;570989;571290;791144;100329456;100332730;100334698;100535437	ENSDARG00000077497;ENSDARG00000034559;ENSDARG00000090039;ENSDARG00000061544;ENSDARG00000077467;ENSDARG00000012078;ENSDARG00000036548;ENSDARG00000027397;ENSDARG00000036987;ENSDARG00000012763;ENSDARG00000021948;ENSDARG00000003732;ENSDARG00000002952;ENSDARG00000042210;ENSDARG00000056995;ENSDARG00000014796;ENSDARG00000018693;ENSDARG00000010192;ENSDARG00000038428;ENSDARG00000011370;ENSDARG00000039697;…
GO:0060255	regulation of macromolecule metabolic process	http://amigo.geneontology.org/amigo/term/GO:0060255	1738	179	130.817	1.36832	2.2088e-06	0.000124634	30072;30080;30113;30151;30157;30164;30169;30212;30274;30321;30418;30428;30449;30466;30493;30500;30511;30529;30532;30584;30606;30628;30705;30744;57922;58092;58110;58138;58140;60641;83415;140616;140618;140816;170446;192330;260350;322961;323473;324309;324404;324428;324913;324931;324942;325637;335134;337089;337865;338317;368221;368916;369196;373118;373872;378875;386763;386772;386959;387256;393153;393…	ENSDARG00000044915;ENSDARG00000041098;ENSDARG00000100519;ENSDARG00000078076;ENSDARG00000078348;ENSDARG00000059483;ENSDARG00000023903;ENSDARG00000017007;ENSDARG00000063438;ENSDARG00000075597;ENSDARG00000028348;ENSDARG00000078767;ENSDARG00000067727;ENSDARG00000075100;ENSDARG00000087804;ENSDARG00000002760;ENSDARG00000090039;ENSDARG00000104596;ENSDARG00000075928;ENSDARG00000091140;ENSDARG00000077467;…
GO:1903506	regulation of nucleic acid-templated transcription	http://amigo.geneontology.org/amigo/term/GO:1903506	1210	133	91.0753	1.46033	2.3326e-06	0.000129497	30080;30113;30151;30157;30164;30169;30212;30274;30321;30418;30466;30493;30500;30511;30529;30532;30584;30606;30628;30744;58092;58110;58138;58140;60641;83415;140618;140816;170446;260350;322961;323473;324309;324428;324913;324931;324942;325637;335134;337089;337865;338317;368221;368916;369196;378875;386763;386772;386959;387256;394198;402941;404040;404599;404627;405873;415100;415106;432371;436941;44556…	ENSDARG00000044915;ENSDARG00000041098;ENSDARG00000078076;ENSDARG00000078348;ENSDARG00000059483;ENSDARG00000023903;ENSDARG00000017007;ENSDARG00000063438;ENSDARG00000028348;ENSDARG00000078767;ENSDARG00000067727;ENSDARG00000075100;ENSDARG00000002760;ENSDARG00000104596;ENSDARG00000075928;ENSDARG00000059279;ENSDARG00000036073;ENSDARG00000012078;ENSDARG00000036987;ENSDARG00000003732;ENSDARG00000008034;…
GO:2001141	regulation of RNA biosynthetic process	http://amigo.geneontology.org/amigo/term/GO:2001141	1212	133	91.2258	1.45792	2.55039e-06	0.000136319	30080;30113;30151;30157;30164;30169;30212;30274;30321;30418;30466;30493;30500;30511;30529;30532;30584;30606;30628;30744;58092;58110;58138;58140;60641;83415;140618;140816;170446;260350;322961;323473;324309;324428;324913;324931;324942;325637;335134;337089;337865;338317;368221;368916;369196;378875;386763;386772;386959;387256;394198;402941;404040;404599;404627;405873;415100;415106;432371;436941;44556…	ENSDARG00000044915;ENSDARG00000041098;ENSDARG00000078076;ENSDARG00000078348;ENSDARG00000059483;ENSDARG00000023903;ENSDARG00000017007;ENSDARG00000063438;ENSDARG00000028348;ENSDARG00000078767;ENSDARG00000067727;ENSDARG00000075100;ENSDARG00000002760;ENSDARG00000104596;ENSDARG00000075928;ENSDARG00000059279;ENSDARG00000036073;ENSDARG00000012078;ENSDARG00000036987;ENSDARG00000003732;ENSDARG00000008034;…
GO:0045595	regulation of cell differentiation	http://amigo.geneontology.org/amigo/term/GO:0045595	246	40	18.5161	2.16028	2.57356e-06	0.000136319	30037;30080;30113;30267;30270;30291;30297;30466;30493;30584;30705;80354;117509;140616;280652;323473;386825;405870;407656;450059;492508;544659;550377;553166;558742;560100;562247;563087;564338;565176;565658;571290;573346;767702;777737;791144;791194;100151762;100170815;100330048	ENSDARG00000060390;ENSDARG00000031489;ENSDARG00000075352;ENSDARG00000040432;ENSDARG00000077467;ENSDARG00000061328;ENSDARG00000021948;ENSDARG00000003732;ENSDARG00000008034;ENSDARG00000042210;ENSDARG00000058961;ENSDARG00000018693;ENSDARG00000015002;ENSDARG00000038386;ENSDARG00000040764;ENSDARG00000018260;ENSDARG00000011027;ENSDARG00000002445;ENSDARG00000059043;ENSDARG00000005485;ENSDARG00000039697;…
GO:0006355	regulation of transcription, DNA-templated	http://amigo.geneontology.org/amigo/term/GO:0006355	1203	132	90.5484	1.45778	2.82055e-06	0.000147096	30080;30113;30151;30157;30164;30169;30212;30274;30321;30418;30466;30493;30500;30511;30529;30532;30584;30606;30628;30744;58092;58110;58138;58140;60641;83415;140618;140816;170446;260350;322961;323473;324309;324428;324913;324931;324942;325637;335134;337089;337865;338317;368221;368916;369196;378875;386763;386772;386959;387256;394198;402941;404040;404599;404627;405873;415100;415106;432371;436941;44556…	ENSDARG00000044915;ENSDARG00000041098;ENSDARG00000078076;ENSDARG00000078348;ENSDARG00000059483;ENSDARG00000023903;ENSDARG00000017007;ENSDARG00000063438;ENSDARG00000028348;ENSDARG00000078767;ENSDARG00000067727;ENSDARG00000075100;ENSDARG00000002760;ENSDARG00000075928;ENSDARG00000059279;ENSDARG00000036073;ENSDARG00000012078;ENSDARG00000036987;ENSDARG00000003732;ENSDARG00000008034;ENSDARG00000053499;…
GO:0034654	nucleobase-containing compound biosynthetic process	http://amigo.geneontology.org/amigo/term/GO:0034654	1424	151	107.183	1.40881	3.44629e-06	0.000171716	30080;30113;30151;30157;30164;30169;30212;30274;30321;30418;30466;30493;30500;30511;30529;30532;30584;30606;30628;30744;58092;58110;58138;58140;60641;83415;116991;140618;140816;170446;260350;322961;323473;324309;324428;324913;324931;324942;325637;334648;334669;335134;336518;337089;337865;338306;338317;368221;368916;369196;378875;386763;386772;386959;387256;394198;402941;404040;404599;404627;40587…	ENSDARG00000044915;ENSDARG00000041098;ENSDARG00000078076;ENSDARG00000078348;ENSDARG00000059483;ENSDARG00000023903;ENSDARG00000017007;ENSDARG00000063438;ENSDARG00000028348;ENSDARG00000060951;ENSDARG00000078767;ENSDARG00000067727;ENSDARG00000075100;ENSDARG00000002760;ENSDARG00000104596;ENSDARG00000089853;ENSDARG00000075928;ENSDARG00000019838;ENSDARG00000059279;ENSDARG00000036073;ENSDARG00000012078;…
GO:0048640	negative regulation of developmental growth	http://amigo.geneontology.org/amigo/term/GO:0048640	24	10	1.80645	5.53571	4.08224e-06	0.000197902	30037;30267;80354;544659;550377;558742;563087;565658;571290;794176	ENSDARG00000021948;ENSDARG00000042210;ENSDARG00000042545;ENSDARG00000011533;ENSDARG00000040920;ENSDARG00000024775;ENSDARG00000036571;ENSDARG00000062352;ENSDARG00000052470;ENSDARG00000034268
GO:0009792	embryo development ending in birth or egg hatching	http://amigo.geneontology.org/amigo/term/GO:0009792	288	44	21.6774	2.02976	4.48841e-06	0.000208938	30164;30225;30236;30283;30291;30511;30532;30606;117234;140618;170446;170457;245949;260350;286784;323473;324188;324501;336266;337298;337865;368221;368419;386772;404599;405870;406495;432371;474330;492508;550518;554360;556592;560951;561437;565176;566555;566955;568518;573346;768303;791998;793701;100333716	ENSDARG00000079217;ENSDARG00000015266;ENSDARG00000059279;ENSDARG00000012078;ENSDARG00000036548;ENSDARG00000027397;ENSDARG00000036987;ENSDARG00000012763;ENSDARG00000036194;ENSDARG00000002952;ENSDARG00000041799;ENSDARG00000014796;ENSDARG00000018693;ENSDARG00000008886;ENSDARG00000010192;ENSDARG00000034117;ENSDARG00000002445;ENSDARG00000077121;ENSDARG00000034600;ENSDARG00000039563;ENSDARG00000038428;…
GO:0043009	chordate embryonic development	http://amigo.geneontology.org/amigo/term/GO:0043009	288	44	21.6774	2.02976	4.48841e-06	0.000208938	30164;30225;30236;30283;30291;30511;30532;30606;117234;140618;170446;170457;245949;260350;286784;323473;324188;324501;336266;337298;337865;368221;368419;386772;404599;405870;406495;432371;474330;492508;550518;554360;556592;560951;561437;565176;566555;566955;568518;573346;768303;791998;793701;100333716	ENSDARG00000079217;ENSDARG00000015266;ENSDARG00000059279;ENSDARG00000012078;ENSDARG00000036548;ENSDARG00000027397;ENSDARG00000036987;ENSDARG00000012763;ENSDARG00000036194;ENSDARG00000002952;ENSDARG00000041799;ENSDARG00000014796;ENSDARG00000018693;ENSDARG00000008886;ENSDARG00000010192;ENSDARG00000034117;ENSDARG00000002445;ENSDARG00000077121;ENSDARG00000034600;ENSDARG00000039563;ENSDARG00000038428;…
GO:1905114	cell surface receptor signaling pathway involved in cell-cell signaling	http://amigo.geneontology.org/amigo/term/GO:1905114	148	28	11.1398	2.51351	4.49198e-06	0.000208938	30119;30225;30283;30366;30428;116991;245946;245949;322106;360137;432371;447898;553621;557680;558825;560234;561831;562601;565677;566878;567746;568518;570926;613247;790933;100038765;100148840;100334698	ENSDARG00000070683;ENSDARG00000071107;ENSDARG00000090039;ENSDARG00000019838;ENSDARG00000002213;ENSDARG00000027397;ENSDARG00000018383;ENSDARG00000002952;ENSDARG00000014796;ENSDARG00000068213;ENSDARG00000077776;ENSDARG00000008370;ENSDARG00000025302;ENSDARG00000006288;ENSDARG00000074248;ENSDARG00000033978;ENSDARG00000059933;ENSDARG00000060542;ENSDARG00000069014;ENSDARG00000073935;ENSDARG00000078261;…
GO:0060429	epithelium development	http://amigo.geneontology.org/amigo/term/GO:0060429	442	60	33.2688	1.80349	4.6387e-06	0.000212886	30113;30164;30169;30225;30236;30267;30283;30291;30366;30466;30500;30511;30529;30584;60641;140616;140618;170446;170457;171094;245946;245949;260350;286784;324942;336346;337298;338138;368419;373872;386772;402941;406554;432387;432388;447898;450059;474330;474335;492508;494105;554360;556870;557199;557911;560234;561183;561589;563435;563892;563933;565873;566945;567941;570926;768303;791194;791998;10033312…	ENSDARG00000074590;ENSDARG00000079217;ENSDARG00000077467;ENSDARG00000059279;ENSDARG00000012078;ENSDARG00000036548;ENSDARG00000045626;ENSDARG00000002213;ENSDARG00000027397;ENSDARG00000036987;ENSDARG00000012763;ENSDARG00000008034;ENSDARG00000036194;ENSDARG00000019566;ENSDARG00000002952;ENSDARG00000041799;ENSDARG00000042210;ENSDARG00000014796;ENSDARG00000018693;ENSDARG00000068213;ENSDARG00000038386;…
GO:0048762	mesenchymal cell differentiation	http://amigo.geneontology.org/amigo/term/GO:0048762	94	21	7.07527	2.96809	4.80216e-06	0.000217487	30037;30225;30267;30273;30291;30532;140616;140618;323473;404599;544659;544660;550377;556077;558742;563087;565176;565658;568518;571290;791144	ENSDARG00000077467;ENSDARG00000059279;ENSDARG00000021948;ENSDARG00000002952;ENSDARG00000042210;ENSDARG00000056995;ENSDARG00000018693;ENSDARG00000010192;ENSDARG00000002445;ENSDARG00000055357;ENSDARG00000042545;ENSDARG00000013607;ENSDARG00000011533;ENSDARG00000076317;ENSDARG00000040920;ENSDARG00000024775;ENSDARG00000062824;ENSDARG00000036571;ENSDARG00000006921;ENSDARG00000062352;ENSDARG00000044074
GO:0061448	connective tissue development	http://amigo.geneontology.org/amigo/term/GO:0061448	81	19	6.09677	3.1164	6.35191e-06	0.00027659	30113;30225;30291;60641;114550;140618;170457;192334;323473;324188;324501;403023;566945;567038;569256;573346;791144;791169;100002200	ENSDARG00000041098;ENSDARG00000011876;ENSDARG00000059279;ENSDARG00000036548;ENSDARG00000001939;ENSDARG00000008034;ENSDARG00000002952;ENSDARG00000018693;ENSDARG00000002445;ENSDARG00000077121;ENSDARG00000034600;ENSDARG00000030215;ENSDARG00000008388;ENSDARG00000076020;ENSDARG00000033840;ENSDARG00000034043;ENSDARG00000003293;ENSDARG00000044074;ENSDARG00000063563
GO:0014031	mesenchymal cell development	http://amigo.geneontology.org/amigo/term/GO:0014031	74	18	5.56989	3.23166	6.42858e-06	0.00027659	30037;30267;30291;30532;140616;140618;323473;404599;544659;544660;550377;556077;558742;563087;565176;565658;568518;571290	ENSDARG00000077467;ENSDARG00000059279;ENSDARG00000021948;ENSDARG00000042210;ENSDARG00000018693;ENSDARG00000010192;ENSDARG00000002445;ENSDARG00000055357;ENSDARG00000042545;ENSDARG00000013607;ENSDARG00000011533;ENSDARG00000076317;ENSDARG00000040920;ENSDARG00000024775;ENSDARG00000062824;ENSDARG00000036571;ENSDARG00000006921;ENSDARG00000062352
GO:0014032	neural crest cell development	http://amigo.geneontology.org/amigo/term/GO:0014032	74	18	5.56989	3.23166	6.42858e-06	0.00027659	30037;30267;30291;30532;140616;140618;323473;404599;544659;544660;550377;556077;558742;563087;565176;565658;568518;571290	ENSDARG00000077467;ENSDARG00000059279;ENSDARG00000021948;ENSDARG00000042210;ENSDARG00000018693;ENSDARG00000010192;ENSDARG00000002445;ENSDARG00000055357;ENSDARG00000042545;ENSDARG00000013607;ENSDARG00000011533;ENSDARG00000076317;ENSDARG00000040920;ENSDARG00000024775;ENSDARG00000062824;ENSDARG00000036571;ENSDARG00000006921;ENSDARG00000062352
GO:0048864	stem cell development	http://amigo.geneontology.org/amigo/term/GO:0048864	74	18	5.56989	3.23166	6.42858e-06	0.00027659	30037;30267;30291;30532;140616;140618;323473;404599;544659;544660;550377;556077;558742;563087;565176;565658;568518;571290	ENSDARG00000077467;ENSDARG00000059279;ENSDARG00000021948;ENSDARG00000042210;ENSDARG00000018693;ENSDARG00000010192;ENSDARG00000002445;ENSDARG00000055357;ENSDARG00000042545;ENSDARG00000013607;ENSDARG00000011533;ENSDARG00000076317;ENSDARG00000040920;ENSDARG00000024775;ENSDARG00000062824;ENSDARG00000036571;ENSDARG00000006921;ENSDARG00000062352
GO:0072359	circulatory system development	http://amigo.geneontology.org/amigo/term/GO:0072359	488	64	36.7312	1.74239	7.05233e-06	0.00029968	30113;30164;30225;30236;30267;30283;30291;30418;30584;30629;30705;58138;64617;116991;170446;170457;171094;245946;260350;334956;337298;386772;393569;393866;404040;404599;406360;406786;432387;432388;450059;474335;492516;494105;497617;553621;556870;557199;557840;557911;558942;560234;560606;561433;562569;563421;563892;563933;565658;567038;567941;735291;768303;791144;791194;794176;797246;797357;100002…	ENSDARG00000060243;ENSDARG00000055629;ENSDARG00000078417;ENSDARG00000034559;ENSDARG00000090039;ENSDARG00000061544;ENSDARG00000019838;ENSDARG00000012078;ENSDARG00000036548;ENSDARG00000045626;ENSDARG00000002213;ENSDARG00000036987;ENSDARG00000008034;ENSDARG00000036194;ENSDARG00000002952;ENSDARG00000041799;ENSDARG00000042210;ENSDARG00000014796;ENSDARG00000018693;ENSDARG00000052695;ENSDARG00000018260;…
GO:0040013	negative regulation of locomotion	http://amigo.geneontology.org/amigo/term/GO:0040013	42	13	3.16129	4.11224	7.38088e-06	0.000306084	30267;170457;337298;492508;544659;550377;558742;560606;563087;564338;565658;570262;571290	ENSDARG00000036548;ENSDARG00000042210;ENSDARG00000038428;ENSDARG00000010831;ENSDARG00000042545;ENSDARG00000011533;ENSDARG00000040920;ENSDARG00000061265;ENSDARG00000024775;ENSDARG00000089223;ENSDARG00000036571;ENSDARG00000007461;ENSDARG00000062352
GO:0051271	negative regulation of cellular component movement	http://amigo.geneontology.org/amigo/term/GO:0051271	42	13	3.16129	4.11224	7.38088e-06	0.000306084	30267;170457;337298;492508;544659;550377;558742;560606;563087;564338;565658;570262;571290	ENSDARG00000036548;ENSDARG00000042210;ENSDARG00000038428;ENSDARG00000010831;ENSDARG00000042545;ENSDARG00000011533;ENSDARG00000040920;ENSDARG00000061265;ENSDARG00000024775;ENSDARG00000089223;ENSDARG00000036571;ENSDARG00000007461;ENSDARG00000062352
GO:0014033	neural crest cell differentiation	http://amigo.geneontology.org/amigo/term/GO:0014033	82	19	6.17204	3.0784	7.69514e-06	0.000315317	30037;30225;30267;30291;30532;140616;140618;323473;404599;544659;544660;550377;556077;558742;563087;565176;565658;568518;571290	ENSDARG00000077467;ENSDARG00000059279;ENSDARG00000021948;ENSDARG00000002952;ENSDARG00000042210;ENSDARG00000018693;ENSDARG00000010192;ENSDARG00000002445;ENSDARG00000055357;ENSDARG00000042545;ENSDARG00000013607;ENSDARG00000011533;ENSDARG00000076317;ENSDARG00000040920;ENSDARG00000024775;ENSDARG00000062824;ENSDARG00000036571;ENSDARG00000006921;ENSDARG00000062352
GO:0016477	cell migration	http://amigo.geneontology.org/amigo/term/GO:0016477	332	48	24.9892	1.92083	7.87194e-06	0.000318767	30037;30080;30225;30267;30273;30283;30291;30532;64617;140616;170446;170457;245949;260350;286784;337298;373872;407656;492508;544659;544660;550377;553166;556077;558069;558742;560393;560606;561589;563087;563421;563892;564338;565029;565032;565176;565658;566945;568518;568643;570262;570636;570926;571290;791144;100329456;100334698;100535437	ENSDARG00000077497;ENSDARG00000090039;ENSDARG00000061544;ENSDARG00000077467;ENSDARG00000012078;ENSDARG00000036548;ENSDARG00000027397;ENSDARG00000036987;ENSDARG00000012763;ENSDARG00000021948;ENSDARG00000003732;ENSDARG00000002952;ENSDARG00000042210;ENSDARG00000056995;ENSDARG00000014796;ENSDARG00000018693;ENSDARG00000010192;ENSDARG00000038428;ENSDARG00000011370;ENSDARG00000039697;ENSDARG00000010831;…
GO:0071840	cellular component organization or biogenesis	http://amigo.geneontology.org/amigo/term/GO:0071840	1952	194	146.925	1.3204	8.10507e-06	0.000324391	30037;30157;30207;30218;30225;30230;30267;30270;30291;30461;30466;30584;30744;60658;80354;171094;192330;192334;245949;259187;260350;286784;321099;322106;323487;324267;324942;327277;327399;334488;335357;336187;337401;368221;373872;386825;393186;393569;393572;393682;393754;393852;393967;394246;399488;403039;404599;405893;406285;406495;406546;406685;406705;406710;406720;407656;432388;432389;436736;4…	ENSDARG00000035187;ENSDARG00000053496;ENSDARG00000076376;ENSDARG00000045316;ENSDARG00000090900;ENSDARG00000070537;ENSDARG00000077639;ENSDARG00000044551;ENSDARG00000070597;ENSDARG00000070831;ENSDARG00000031489;ENSDARG00000028857;ENSDARG00000090833;ENSDARG00000010042;ENSDARG00000061986;ENSDARG00000087471;ENSDARG00000075100;ENSDARG00000024575;ENSDARG00000079217;ENSDARG00000073784;ENSDARG00000090039;…
GO:0010468	regulation of gene expression	http://amigo.geneontology.org/amigo/term/GO:0010468	1335	141	100.484	1.40321	9.80376e-06	0.000387868	30080;30113;30151;30157;30164;30169;30212;30274;30321;30418;30466;30493;30500;30511;30529;30532;30584;30606;30628;30744;57922;58092;58110;58138;58140;60641;83415;140616;140618;140816;170446;192330;260350;322961;323473;324309;324404;324428;324913;324931;324942;325637;335134;337089;337865;338317;368221;368916;369196;378875;386763;386772;386959;387256;394198;402941;404040;404599;404627;405873;406495…	ENSDARG00000044915;ENSDARG00000041098;ENSDARG00000078076;ENSDARG00000078348;ENSDARG00000059483;ENSDARG00000023903;ENSDARG00000017007;ENSDARG00000063438;ENSDARG00000028348;ENSDARG00000078767;ENSDARG00000067727;ENSDARG00000075100;ENSDARG00000002760;ENSDARG00000075928;ENSDARG00000077467;ENSDARG00000059279;ENSDARG00000036073;ENSDARG00000012078;ENSDARG00000009871;ENSDARG00000036987;ENSDARG00000003732;…
GO:0051171	regulation of nitrogen compound metabolic process	http://amigo.geneontology.org/amigo/term/GO:0051171	1370	144	103.118	1.39645	9.98794e-06	0.000390664	30080;30113;30151;30157;30164;30169;30212;30274;30321;30418;30466;30493;30500;30511;30529;30532;30584;30606;30628;30744;57922;58092;58110;58138;58140;60641;83415;140618;140816;170446;192330;260350;322961;323473;324309;324428;324913;324931;324942;325637;335134;337089;337865;338317;368221;368916;369196;378875;386763;386772;386959;387256;393967;394198;402941;404040;404599;404627;405873;406495;406546…	ENSDARG00000044915;ENSDARG00000041098;ENSDARG00000078076;ENSDARG00000078348;ENSDARG00000059483;ENSDARG00000023903;ENSDARG00000017007;ENSDARG00000063438;ENSDARG00000028348;ENSDARG00000078767;ENSDARG00000067727;ENSDARG00000075100;ENSDARG00000002760;ENSDARG00000104596;ENSDARG00000075928;ENSDARG00000059279;ENSDARG00000036073;ENSDARG00000012078;ENSDARG00000009871;ENSDARG00000036987;ENSDARG00000003732;…
GO:0048583	regulation of response to stimulus	http://amigo.geneontology.org/amigo/term/GO:0048583	702	84	52.8387	1.58974	1.01695e-05	0.000390785	30037;30072;30113;30225;30267;30291;30584;30705;116991;245949;260350;280652;324188;324309;324931;336346;360137;368221;373872;403039;404040;407987;432371;432389;436890;447819;447898;449820;450059;474335;492508;503502;544659;550377;553621;555224;556459;557199;557680;558432;558742;558825;558864;559216;559723;560234;562247;563087;563933;564338;565658;566470;567038;567490;567621;568320;568356;568518;5…	ENSDARG00000077639;ENSDARG00000017429;ENSDARG00000070683;ENSDARG00000055629;ENSDARG00000075597;ENSDARG00000070831;ENSDARG00000078979;ENSDARG00000075100;ENSDARG00000087804;ENSDARG00000002760;ENSDARG00000090039;ENSDARG00000077686;ENSDARG00000091058;ENSDARG00000091140;ENSDARG00000019838;ENSDARG00000027397;ENSDARG00000036987;ENSDARG00000061328;ENSDARG00000021948;ENSDARG00000012671;ENSDARG00000008034;…
GO:0016049	cell growth	http://amigo.geneontology.org/amigo/term/GO:0016049	106	22	7.97849	2.75741	1.02181e-05	0.000390785	30037;30157;30267;60658;80354;403039;407656;544659;550377;558742;559490;559723;563087;565658;566945;571290;768159;777737;794176;796607;100170815;100301946	ENSDARG00000031489;ENSDARG00000090833;ENSDARG00000021948;ENSDARG00000003971;ENSDARG00000042210;ENSDARG00000025348;ENSDARG00000039697;ENSDARG00000042545;ENSDARG00000011533;ENSDARG00000040920;ENSDARG00000035338;ENSDARG00000071879;ENSDARG00000024775;ENSDARG00000036571;ENSDARG00000008388;ENSDARG00000062352;ENSDARG00000068910;ENSDARG00000016623;ENSDARG00000031720;ENSDARG00000052470;ENSDARG00000036428;…
GO:0001755	neural crest cell migration	http://amigo.geneontology.org/amigo/term/GO:0001755	56	15	4.21505	3.55867	1.0772e-05	0.000407444	30037;30267;30291;30532;140616;544659;544660;550377;556077;558742;563087;565176;565658;568518;571290	ENSDARG00000077467;ENSDARG00000021948;ENSDARG00000042210;ENSDARG00000018693;ENSDARG00000010192;ENSDARG00000042545;ENSDARG00000013607;ENSDARG00000011533;ENSDARG00000076317;ENSDARG00000040920;ENSDARG00000024775;ENSDARG00000062824;ENSDARG00000036571;ENSDARG00000006921;ENSDARG00000062352
GO:0080090	regulation of primary metabolic process	http://amigo.geneontology.org/amigo/term/GO:0080090	1750	176	131.72	1.33616	1.23675e-05	0.000460347	30072;30080;30113;30151;30157;30164;30169;30212;30274;30321;30418;30428;30449;30466;30493;30500;30511;30529;30532;30584;30606;30628;30629;30705;30744;57922;58092;58110;58138;58140;60641;83415;140618;140816;170446;192330;260350;322961;323473;324309;324428;324913;324931;324942;325637;335134;337089;337865;338317;368221;368916;369196;373118;373872;378875;386763;386772;386959;387256;393153;393967;3941…	ENSDARG00000044915;ENSDARG00000041098;ENSDARG00000100519;ENSDARG00000078076;ENSDARG00000078348;ENSDARG00000059483;ENSDARG00000023903;ENSDARG00000017007;ENSDARG00000063438;ENSDARG00000075597;ENSDARG00000028348;ENSDARG00000078767;ENSDARG00000067727;ENSDARG00000075100;ENSDARG00000087804;ENSDARG00000002760;ENSDARG00000090039;ENSDARG00000104596;ENSDARG00000075928;ENSDARG00000091140;ENSDARG00000059279;…
GO:0019222	regulation of metabolic process	http://amigo.geneontology.org/amigo/term/GO:0019222	1798	180	135.333	1.33005	1.25983e-05	0.000461312	30072;30080;30113;30151;30157;30164;30169;30212;30274;30321;30418;30428;30449;30466;30493;30500;30511;30529;30532;30584;30606;30628;30629;30705;30744;57922;58092;58110;58138;58140;60641;83415;140616;140618;140816;170446;192330;260350;322961;323473;324309;324404;324428;324913;324931;324942;325637;335134;337089;337865;338317;368221;368916;369196;373118;373872;378875;386763;386772;386959;387256;3931…	ENSDARG00000044915;ENSDARG00000041098;ENSDARG00000100519;ENSDARG00000078076;ENSDARG00000078348;ENSDARG00000059483;ENSDARG00000023903;ENSDARG00000017007;ENSDARG00000063438;ENSDARG00000075597;ENSDARG00000028348;ENSDARG00000078767;ENSDARG00000067727;ENSDARG00000075100;ENSDARG00000087804;ENSDARG00000002760;ENSDARG00000090039;ENSDARG00000104596;ENSDARG00000075928;ENSDARG00000091140;ENSDARG00000077467;…
GO:0010977	negative regulation of neuron projection development	http://amigo.geneontology.org/amigo/term/GO:0010977	27	10	2.03226	4.92063	1.42601e-05	0.000506013	30037;30267;80354;544659;550377;558742;563087;564338;565658;571290	ENSDARG00000021948;ENSDARG00000042210;ENSDARG00000042545;ENSDARG00000011533;ENSDARG00000040920;ENSDARG00000024775;ENSDARG00000089223;ENSDARG00000036571;ENSDARG00000062352;ENSDARG00000034268
GO:0031345	negative regulation of cell projection organization	http://amigo.geneontology.org/amigo/term/GO:0031345	27	10	2.03226	4.92063	1.42601e-05	0.000506013	30037;30267;80354;544659;550377;558742;563087;564338;565658;571290	ENSDARG00000021948;ENSDARG00000042210;ENSDARG00000042545;ENSDARG00000011533;ENSDARG00000040920;ENSDARG00000024775;ENSDARG00000089223;ENSDARG00000036571;ENSDARG00000062352;ENSDARG00000034268
GO:0045926	negative regulation of growth	http://amigo.geneontology.org/amigo/term/GO:0045926	27	10	2.03226	4.92063	1.42601e-05	0.000506013	30037;30267;80354;544659;550377;558742;563087;565658;571290;794176	ENSDARG00000021948;ENSDARG00000042210;ENSDARG00000042545;ENSDARG00000011533;ENSDARG00000040920;ENSDARG00000024775;ENSDARG00000036571;ENSDARG00000062352;ENSDARG00000052470;ENSDARG00000034268
GO:0045596	negative regulation of cell differentiation	http://amigo.geneontology.org/amigo/term/GO:0045596	71	17	5.34409	3.18109	1.44969e-05	0.000509167	30037;30113;30267;30493;30584;30705;80354;117509;140616;544659;550377;558742;563087;564338;565658;571290;767702	ENSDARG00000040432;ENSDARG00000077467;ENSDARG00000021948;ENSDARG00000008034;ENSDARG00000042210;ENSDARG00000040764;ENSDARG00000018260;ENSDARG00000011027;ENSDARG00000042545;ENSDARG00000011533;ENSDARG00000040920;ENSDARG00000024775;ENSDARG00000089223;ENSDARG00000036571;ENSDARG00000062352;ENSDARG00000020758;ENSDARG00000034268
GO:0051093	negative regulation of developmental process	http://amigo.geneontology.org/amigo/term/GO:0051093	93	20	7	2.85714	1.47459e-05	0.000512682	30037;30113;30267;30493;30584;30705;64617;80354;117509;140616;544659;550377;557840;558742;563087;564338;565658;571290;767702;794176	ENSDARG00000040432;ENSDARG00000077467;ENSDARG00000021948;ENSDARG00000008034;ENSDARG00000042210;ENSDARG00000040764;ENSDARG00000018260;ENSDARG00000011027;ENSDARG00000042545;ENSDARG00000011533;ENSDARG00000061692;ENSDARG00000040920;ENSDARG00000024775;ENSDARG00000089223;ENSDARG00000036571;ENSDARG00000062352;ENSDARG00000042690;ENSDARG00000020758;ENSDARG00000052470;ENSDARG00000034268
GO:0048736	appendage development	http://amigo.geneontology.org/amigo/term/GO:0048736	51	14	3.83871	3.64706	1.55583e-05	0.000535517	30225;30236;30291;60641;323473;324931;450059;474335;550389;565032;566054;572452;692065;100007575	ENSDARG00000077639;ENSDARG00000002952;ENSDARG00000041799;ENSDARG00000018693;ENSDARG00000002445;ENSDARG00000056666;ENSDARG00000014091;ENSDARG00000037429;ENSDARG00000038006;ENSDARG00000079327;ENSDARG00000079570;ENSDARG00000028071;ENSDARG00000003293;ENSDARG00000042233
GO:0006357	regulation of transcription from RNA polymerase II promoter	http://amigo.geneontology.org/amigo/term/GO:0006357	490	63	36.8817	1.70816	1.57569e-05	0.000536981	30080;30113;30274;30321;30466;30532;30584;30628;30744;58110;60641;140618;260350;322961;323473;324309;324942;338317;368221;369196;386763;386772;387256;394198;402941;404040;404599;415100;450059;474335;492346;494105;503590;541325;541509;550389;555242;556410;563776;564241;564651;566223;566470;566899;567253;567476;567941;570258;570926;570989;571909;613247;678649;678650;791169;792017;797303;100002200;1…	ENSDARG00000041098;ENSDARG00000078348;ENSDARG00000023903;ENSDARG00000067727;ENSDARG00000075100;ENSDARG00000002760;ENSDARG00000059279;ENSDARG00000036987;ENSDARG00000003732;ENSDARG00000008034;ENSDARG00000070769;ENSDARG00000095896;ENSDARG00000038386;ENSDARG00000010192;ENSDARG00000018260;ENSDARG00000027199;ENSDARG00000040917;ENSDARG00000007812;ENSDARG00000002445;ENSDARG00000039576;ENSDARG00000061391;…
GO:2000112	regulation of cellular macromolecule biosynthetic process	http://amigo.geneontology.org/amigo/term/GO:2000112	1302	137	98	1.39796	1.63929e-05	0.000553181	30080;30113;30151;30157;30164;30169;30212;30274;30321;30418;30466;30493;30500;30511;30529;30532;30584;30606;30628;30744;58092;58110;58138;58140;60641;83415;140618;140816;170446;260350;322961;323473;324309;324428;324913;324931;324942;325637;335134;337089;337865;338317;368221;368916;369196;378875;386763;386772;386959;387256;393967;394198;402941;404040;404599;404627;405873;406546;415100;415106;43237…	ENSDARG00000044915;ENSDARG00000041098;ENSDARG00000078076;ENSDARG00000078348;ENSDARG00000059483;ENSDARG00000023903;ENSDARG00000017007;ENSDARG00000063438;ENSDARG00000028348;ENSDARG00000078767;ENSDARG00000067727;ENSDARG00000075100;ENSDARG00000002760;ENSDARG00000075928;ENSDARG00000059279;ENSDARG00000036073;ENSDARG00000012078;ENSDARG00000036987;ENSDARG00000003732;ENSDARG00000008034;ENSDARG00000053499;…
GO:0006366	transcription from RNA polymerase II promoter	http://amigo.geneontology.org/amigo/term/GO:0006366	532	67	40.043	1.6732	1.66872e-05	0.000557644	30080;30113;30274;30321;30466;30532;30584;30628;30744;58110;60641;140618;260350;322961;323473;324309;324942;334669;338317;368221;369196;386763;386772;387256;394198;402941;404040;404599;415100;436817;450059;474335;492346;494105;503590;541325;541509;550389;555242;556410;563776;564241;564651;566223;566470;566899;567253;567476;567941;570258;570926;570989;571909;613247;678649;678650;791169;792017;7973…	ENSDARG00000041098;ENSDARG00000078348;ENSDARG00000023903;ENSDARG00000067727;ENSDARG00000075100;ENSDARG00000002760;ENSDARG00000104596;ENSDARG00000075928;ENSDARG00000059279;ENSDARG00000036987;ENSDARG00000003732;ENSDARG00000008034;ENSDARG00000070769;ENSDARG00000095896;ENSDARG00000038386;ENSDARG00000010192;ENSDARG00000018260;ENSDARG00000027199;ENSDARG00000040917;ENSDARG00000007812;ENSDARG00000002445;…
GO:0050768	negative regulation of neurogenesis	http://amigo.geneontology.org/amigo/term/GO:0050768	39	12	2.93548	4.08791	1.77566e-05	0.000587675	30037;30267;30493;80354;140616;544659;550377;558742;563087;564338;565658;571290	ENSDARG00000077467;ENSDARG00000021948;ENSDARG00000042210;ENSDARG00000040764;ENSDARG00000042545;ENSDARG00000011533;ENSDARG00000040920;ENSDARG00000024775;ENSDARG00000089223;ENSDARG00000036571;ENSDARG00000062352;ENSDARG00000034268
GO:0050767	regulation of neurogenesis	http://amigo.geneontology.org/amigo/term/GO:0050767	142	26	10.6882	2.4326	1.79743e-05	0.000589213	30037;30267;30270;30291;30297;30466;30493;80354;140616;280652;323473;386825;407656;544659;550377;553166;558742;562247;563087;564338;565658;571290;777737;791194;100170815;100330048	ENSDARG00000031489;ENSDARG00000075352;ENSDARG00000077467;ENSDARG00000061328;ENSDARG00000021948;ENSDARG00000042210;ENSDARG00000058961;ENSDARG00000018693;ENSDARG00000015002;ENSDARG00000038386;ENSDARG00000040764;ENSDARG00000002445;ENSDARG00000059043;ENSDARG00000039697;ENSDARG00000042545;ENSDARG00000011533;ENSDARG00000002587;ENSDARG00000040920;ENSDARG00000076140;ENSDARG00000024775;ENSDARG00000089223;…
GO:0031323	regulation of cellular metabolic process	http://amigo.geneontology.org/amigo/term/GO:0031323	1742	174	131.118	1.32705	2.12374e-05	0.000689615	30072;30080;30113;30151;30157;30164;30169;30212;30274;30321;30418;30428;30449;30466;30493;30500;30511;30529;30532;30584;30606;30628;30629;30705;30744;57922;58092;58110;58138;58140;60641;83415;140618;140816;170446;192330;260350;322961;323473;324309;324428;324913;324931;324942;325637;335134;337089;337865;338317;368221;368916;369196;373872;378875;386763;386772;386959;387256;393153;393967;394112;3941…	ENSDARG00000044915;ENSDARG00000041098;ENSDARG00000078076;ENSDARG00000078348;ENSDARG00000059483;ENSDARG00000023903;ENSDARG00000017007;ENSDARG00000063438;ENSDARG00000075597;ENSDARG00000028348;ENSDARG00000078767;ENSDARG00000067727;ENSDARG00000075100;ENSDARG00000087804;ENSDARG00000002760;ENSDARG00000090039;ENSDARG00000104596;ENSDARG00000075928;ENSDARG00000091140;ENSDARG00000059279;ENSDARG00000036073;…
GO:1902589	single-organism organelle organization	http://amigo.geneontology.org/amigo/term/GO:1902589	620	75	46.6667	1.60714	2.15371e-05	0.000692811	30225;30291;30744;245949;259187;286784;321099;324267;327277;335357;336187;337401;393186;393572;393852;393967;394246;406710;407656;432388;432389;436736;436984;447892;447898;492516;492608;494105;503590;553166;553389;558005;558275;559032;559490;561486;561589;562344;562522;562601;565172;565515;565873;565918;566432;566474;567055;567100;568092;568230;569240;569346;569823;570279;570636;570926;572161;751…	ENSDARG00000035187;ENSDARG00000076376;ENSDARG00000045316;ENSDARG00000070537;ENSDARG00000077639;ENSDARG00000044551;ENSDARG00000028857;ENSDARG00000061986;ENSDARG00000079217;ENSDARG00000068217;ENSDARG00000043468;ENSDARG00000091408;ENSDARG00000027397;ENSDARG00000041621;ENSDARG00000012763;ENSDARG00000002952;ENSDARG00000018693;ENSDARG00000040917;ENSDARG00000011459;ENSDARG00000036778;ENSDARG00000100435;…
GO:0030517	negative regulation of axon extension	http://amigo.geneontology.org/amigo/term/GO:0030517	23	9	1.73118	5.19876	2.30707e-05	0.000735273	30037;30267;80354;544659;550377;558742;563087;565658;571290	ENSDARG00000021948;ENSDARG00000042210;ENSDARG00000042545;ENSDARG00000011533;ENSDARG00000040920;ENSDARG00000024775;ENSDARG00000036571;ENSDARG00000062352;ENSDARG00000034268
GO:0072358	cardiovascular system development	http://amigo.geneontology.org/amigo/term/GO:0072358	269	40	20.2473	1.97557	2.33015e-05	0.000735816	30225;30267;30418;30629;58138;64617;170446;170457;260350;337298;386772;393569;404040;406360;432387;450059;474335;497617;553621;557840;557911;558942;560606;561433;562569;563421;563892;565658;567038;567941;735291;791144;794176;797246;797357;100002220;100286775;100332730;100334698;100535437	ENSDARG00000060243;ENSDARG00000078417;ENSDARG00000034559;ENSDARG00000090039;ENSDARG00000061544;ENSDARG00000012078;ENSDARG00000036548;ENSDARG00000036987;ENSDARG00000002952;ENSDARG00000042210;ENSDARG00000052695;ENSDARG00000020957;ENSDARG00000038428;ENSDARG00000003398;ENSDARG00000030326;ENSDARG00000031761;ENSDARG00000070682;ENSDARG00000014098;ENSDARG00000014091;ENSDARG00000037429;ENSDARG00000020541;…
GO:0048863	stem cell differentiation	http://amigo.geneontology.org/amigo/term/GO:0048863	112	22	8.43011	2.60969	2.54875e-05	0.000797526	30037;30225;30267;30291;30532;60658;140616;140618;323473;404599;450059;544659;544660;550377;556077;558742;560100;563087;565176;565658;568518;571290	ENSDARG00000077467;ENSDARG00000059279;ENSDARG00000021948;ENSDARG00000002952;ENSDARG00000042210;ENSDARG00000018693;ENSDARG00000010192;ENSDARG00000002445;ENSDARG00000055357;ENSDARG00000014091;ENSDARG00000042545;ENSDARG00000013607;ENSDARG00000011533;ENSDARG00000076317;ENSDARG00000040920;ENSDARG00000002533;ENSDARG00000024775;ENSDARG00000062824;ENSDARG00000036571;ENSDARG00000006921;ENSDARG00000062352;…
GO:0007369	gastrulation	http://amigo.geneontology.org/amigo/term/GO:0007369	162	28	12.1935	2.2963	2.63008e-05	0.000815561	30273;30283;30291;30584;30705;64617;117509;170457;245946;245949;259187;260350;373872;406554;432388;447898;450059;474335;492508;561183;561589;563435;566945;568643;569823;570926;768303;100333716	ENSDARG00000079217;ENSDARG00000040432;ENSDARG00000036548;ENSDARG00000002213;ENSDARG00000027397;ENSDARG00000041621;ENSDARG00000036987;ENSDARG00000056995;ENSDARG00000014796;ENSDARG00000018693;ENSDARG00000018260;ENSDARG00000011027;ENSDARG00000011370;ENSDARG00000103320;ENSDARG00000053318;ENSDARG00000074248;ENSDARG00000014091;ENSDARG00000037429;ENSDARG00000010831;ENSDARG00000076227;ENSDARG00000025091;…
GO:0051241	negative regulation of multicellular organismal process	http://amigo.geneontology.org/amigo/term/GO:0051241	89	19	6.69892	2.83628	2.67778e-05	0.000815657	30037;30267;30493;30584;30705;64617;80354;117509;140616;544659;550377;557840;558742;558825;563087;564338;565658;571290;767702	ENSDARG00000040432;ENSDARG00000077467;ENSDARG00000021948;ENSDARG00000042210;ENSDARG00000040764;ENSDARG00000018260;ENSDARG00000011027;ENSDARG00000042545;ENSDARG00000011533;ENSDARG00000061692;ENSDARG00000040920;ENSDARG00000060542;ENSDARG00000024775;ENSDARG00000089223;ENSDARG00000036571;ENSDARG00000062352;ENSDARG00000042690;ENSDARG00000020758;ENSDARG00000034268
GO:0060560	developmental growth involved in morphogenesis	http://amigo.geneontology.org/amigo/term/GO:0060560	89	19	6.69892	2.83628	2.67778e-05	0.000815657	30037;30157;30267;30291;60658;80354;245949;407656;544659;550377;558742;559490;560234;563087;565658;571290;768303;777737;100170815	ENSDARG00000031489;ENSDARG00000027397;ENSDARG00000021948;ENSDARG00000003971;ENSDARG00000042210;ENSDARG00000018693;ENSDARG00000039697;ENSDARG00000042545;ENSDARG00000011533;ENSDARG00000040920;ENSDARG00000035338;ENSDARG00000069014;ENSDARG00000024775;ENSDARG00000036571;ENSDARG00000062352;ENSDARG00000068910;ENSDARG00000063522;ENSDARG00000031720;ENSDARG00000034268
GO:0001944	vasculature development	http://amigo.geneontology.org/amigo/term/GO:0001944	262	39	19.7204	1.97764	2.87198e-05	0.000867136	30225;30267;30418;30629;58138;64617;170446;170457;260350;337298;386772;393569;404040;406360;432387;450059;474335;497617;557840;557911;558942;560606;561433;562569;563421;563892;565658;567038;567941;735291;791144;794176;797246;797357;100002220;100286775;100332730;100334698;100535437	ENSDARG00000060243;ENSDARG00000078417;ENSDARG00000034559;ENSDARG00000090039;ENSDARG00000061544;ENSDARG00000012078;ENSDARG00000036548;ENSDARG00000036987;ENSDARG00000002952;ENSDARG00000042210;ENSDARG00000052695;ENSDARG00000020957;ENSDARG00000038428;ENSDARG00000003398;ENSDARG00000030326;ENSDARG00000031761;ENSDARG00000070682;ENSDARG00000014098;ENSDARG00000014091;ENSDARG00000037429;ENSDARG00000020541;…
GO:0045665	negative regulation of neuron differentiation	http://amigo.geneontology.org/amigo/term/GO:0045665	29	10	2.1828	4.58128	2.94773e-05	0.000882269	30037;30267;80354;544659;550377;558742;563087;564338;565658;571290	ENSDARG00000021948;ENSDARG00000042210;ENSDARG00000042545;ENSDARG00000011533;ENSDARG00000040920;ENSDARG00000024775;ENSDARG00000089223;ENSDARG00000036571;ENSDARG00000062352;ENSDARG00000034268
GO:0048646	anatomical structure formation involved in morphogenesis	http://amigo.geneontology.org/amigo/term/GO:0048646	449	58	33.7957	1.71619	3.00904e-05	0.000892856	30164;30225;30267;30291;30466;30511;30529;30532;30584;30705;30744;60641;64617;116991;117509;140618;170446;170457;171094;245946;245949;260350;336346;337298;368419;386772;393569;399488;404040;406360;406554;432387;450059;474330;474335;492508;497617;554360;557840;557911;560606;561433;562569;563421;563892;565658;567038;567941;735291;768303;791144;794176;797246;100286775;100332730;100333716;100334698;1…	ENSDARG00000078417;ENSDARG00000034559;ENSDARG00000079217;ENSDARG00000090039;ENSDARG00000061544;ENSDARG00000019838;ENSDARG00000040432;ENSDARG00000059279;ENSDARG00000012078;ENSDARG00000036548;ENSDARG00000045626;ENSDARG00000002213;ENSDARG00000027397;ENSDARG00000036987;ENSDARG00000036194;ENSDARG00000002952;ENSDARG00000042210;ENSDARG00000018693;ENSDARG00000038386;ENSDARG00000008886;ENSDARG00000053569;…
GO:0009889	regulation of biosynthetic process	http://amigo.geneontology.org/amigo/term/GO:0009889	1354	140	101.914	1.37371	3.18029e-05	0.000935603	30080;30113;30151;30157;30164;30169;30212;30274;30321;30418;30466;30493;30500;30511;30529;30532;30584;30606;30628;30629;30744;58092;58110;58138;58140;60641;83415;140618;140816;170446;260350;322961;323473;324309;324428;324913;324931;324942;325637;335134;337089;337865;338317;368221;368916;369196;378875;386763;386772;386959;387256;393967;394198;402941;404040;404599;404627;405873;406546;415100;415106…	ENSDARG00000044915;ENSDARG00000041098;ENSDARG00000078076;ENSDARG00000078348;ENSDARG00000059483;ENSDARG00000023903;ENSDARG00000017007;ENSDARG00000063438;ENSDARG00000028348;ENSDARG00000078767;ENSDARG00000067727;ENSDARG00000075100;ENSDARG00000002760;ENSDARG00000104596;ENSDARG00000075928;ENSDARG00000059279;ENSDARG00000036073;ENSDARG00000012078;ENSDARG00000036987;ENSDARG00000003732;ENSDARG00000008034;…
GO:0010646	regulation of cell communication	http://amigo.geneontology.org/amigo/term/GO:0010646	638	76	48.0215	1.58262	3.23242e-05	0.000942882	30072;30113;30225;30291;30584;30705;116991;245949;260350;280652;324188;324309;324931;336346;360137;368221;403039;404040;407987;432371;432389;436890;447819;447898;450059;474335;492508;503502;553230;553621;555224;556459;557199;557680;558432;558825;558864;559216;559698;559723;560234;563933;564338;566470;567038;567490;567621;568320;568356;568518;568885;569090;569202;570228;570926;570989;571909;571972…	ENSDARG00000077639;ENSDARG00000017429;ENSDARG00000069307;ENSDARG00000070683;ENSDARG00000055629;ENSDARG00000075597;ENSDARG00000078979;ENSDARG00000075100;ENSDARG00000087804;ENSDARG00000002760;ENSDARG00000090039;ENSDARG00000077686;ENSDARG00000091140;ENSDARG00000019838;ENSDARG00000027397;ENSDARG00000036987;ENSDARG00000061328;ENSDARG00000012671;ENSDARG00000008034;ENSDARG00000002952;ENSDARG00000018693;…
GO:0060485	mesenchyme development	http://amigo.geneontology.org/amigo/term/GO:0060485	122	23	9.1828	2.50468	3.34769e-05	0.000968297	30037;30225;30267;30273;30291;30532;140616;140618;323473;386772;404599;544659;544660;550377;556077;558742;560234;563087;565176;565658;568518;571290;791144	ENSDARG00000077467;ENSDARG00000059279;ENSDARG00000021948;ENSDARG00000002952;ENSDARG00000042210;ENSDARG00000056995;ENSDARG00000018693;ENSDARG00000010192;ENSDARG00000002445;ENSDARG00000003398;ENSDARG00000055357;ENSDARG00000042545;ENSDARG00000013607;ENSDARG00000011533;ENSDARG00000076317;ENSDARG00000040920;ENSDARG00000069014;ENSDARG00000024775;ENSDARG00000062824;ENSDARG00000036571;ENSDARG00000006921;…
GO:0010771	negative regulation of cell morphogenesis involved in differentiation	http://amigo.geneontology.org/amigo/term/GO:0010771	24	9	1.80645	4.98214	3.44638e-05	0.000980368	30037;30267;80354;544659;550377;558742;563087;565658;571290	ENSDARG00000021948;ENSDARG00000042210;ENSDARG00000042545;ENSDARG00000011533;ENSDARG00000040920;ENSDARG00000024775;ENSDARG00000036571;ENSDARG00000062352;ENSDARG00000034268
GO:0050771	negative regulation of axonogenesis	http://amigo.geneontology.org/amigo/term/GO:0050771	24	9	1.80645	4.98214	3.44638e-05	0.000980368	30037;30267;80354;544659;550377;558742;563087;565658;571290	ENSDARG00000021948;ENSDARG00000042210;ENSDARG00000042545;ENSDARG00000011533;ENSDARG00000040920;ENSDARG00000024775;ENSDARG00000036571;ENSDARG00000062352;ENSDARG00000034268

## Sheet: TFs_Blue mod. skeleton
geneset	link	C	O	E	R	PValue	FDR	overlapGene	OverlapGene_UserID
V$LYF1_01	http://www.broadinstitute.org/gsea/msigdb/cards/V$LYF1_01	649	11	2.46336	4.46545	2.95341e-05	0.0123762	572452;493635;403023;170446;30164;140618;30283;117234;560951;570926;573346	ENSDARG00000015266;ENSDARG00000059279;ENSDARG00000012078;ENSDARG00000036194;ENSDARG00000014796;ENSDARG00000030215;ENSDARG00000089769;ENSDARG00000061248;ENSDARG00000074597;ENSDARG00000028071;ENSDARG00000034043
YTAATTAA_V$LHX3_01	http://www.broadinstitute.org/gsea/msigdb/cards/YTAATTAA_V$LHX3_01	442	9	1.67766	5.3646	4.16008e-05	0.0123762	323473;117234;140618;100148840;368221;573346;30366;560951;360137	ENSDARG00000071107;ENSDARG00000015266;ENSDARG00000059279;ENSDARG00000068213;ENSDARG00000002445;ENSDARG00000025302;ENSDARG00000017953;ENSDARG00000061248;ENSDARG00000034043
V$FOXO4_02	http://www.broadinstitute.org/gsea/msigdb/cards/V$FOXO4_02	584	10	2.21664	4.51133	6.50583e-05	0.0124676	323473;260350;568518;170446;567038;30164;553621;565032;570926;360137	ENSDARG00000012078;ENSDARG00000036987;ENSDARG00000036194;ENSDARG00000002445;ENSDARG00000025302;ENSDARG00000033978;ENSDARG00000079327;ENSDARG00000076020;ENSDARG00000006921;ENSDARG00000074597
TAATTA_V$CHX10_01	http://www.broadinstitute.org/gsea/msigdb/cards/TAATTA_V$CHX10_01	1792	18	6.80175	2.64638	8.38156e-05	0.0124676	323473;572452;493635;260350;568518;117234;30511;30164;140618;100148840;557680;368221;573346;30366;245946;560951;561437;360137	ENSDARG00000071107;ENSDARG00000015266;ENSDARG00000059279;ENSDARG00000002213;ENSDARG00000036987;ENSDARG00000036194;ENSDARG00000068213;ENSDARG00000008886;ENSDARG00000002445;ENSDARG00000025302;ENSDARG00000017953;ENSDARG00000089769;ENSDARG00000059933;ENSDARG00000061248;ENSDARG00000062936;ENSDARG00000006921;ENSDARG00000028071;ENSDARG00000034043
V$HMGIY_Q6	http://www.broadinstitute.org/gsea/msigdb/cards/V$HMGIY_Q6	566	9	2.14832	4.18932	0.000271156	0.0275983	117234;170446;30511;30164;140618;565677;368221;573346;560234	ENSDARG00000015266;ENSDARG00000059279;ENSDARG00000012078;ENSDARG00000036194;ENSDARG00000008886;ENSDARG00000017953;ENSDARG00000069014;ENSDARG00000037889;ENSDARG00000034043
V$LHX3_01	http://www.broadinstitute.org/gsea/msigdb/cards/V$LHX3_01	568	9	2.15591	4.17457	0.000278302	0.0275983	323473;260350;30511;30164;140618;565677;368221;560951;360137	ENSDARG00000059279;ENSDARG00000036987;ENSDARG00000036194;ENSDARG00000008886;ENSDARG00000002445;ENSDARG00000025302;ENSDARG00000017953;ENSDARG00000061248;ENSDARG00000037889

## Sheet: TFs_Blue mod. organic bio
geneset	link	C	O	E	R	PValue	FDR	overlapGene	OverlapGene_UserID
AAAYWAACM_V$HFH4_01	http://www.broadinstitute.org/gsea/msigdb/cards/AAAYWAACM_V$HFH4_01	613	35	6.83696	5.11923	1.22125e-15	7.26641e-13	323473;30584;492346;30493;338306;431724;402941;30080;100332721;30500;58140;570960;58138;415106;30529;556870;30418;325637;100008101;557680;368221;558742;565658;544659;30267;324309;558864;100144397;324942;791744;550405;100330974;678650;555242;30212	ENSDARG00000017007;ENSDARG00000075597;ENSDARG00000067727;ENSDARG00000075100;ENSDARG00000003732;ENSDARG00000059073;ENSDARG00000042210;ENSDARG00000052695;ENSDARG00000040764;ENSDARG00000094992;ENSDARG00000053569;ENSDARG00000018260;ENSDARG00000002445;ENSDARG00000039576;ENSDARG00000061391;ENSDARG00000003607;ENSDARG00000029524;ENSDARG00000017953;ENSDARG00000091756;ENSDARG00000067591;ENSDARG00000042336;…
V$FOXO3_01	http://www.broadinstitute.org/gsea/msigdb/cards/V$FOXO3_01	542	29	6.04508	4.79729	2.21889e-12	6.6012e-10	323473;100006516;260350;30493;431724;338306;568518;170446;30500;30164;30321;415106;30606;503590;570989;559723;558742;565658;544659;30267;566696;791744;550405;553621;100330974;678650;360137;555242;436890	ENSDARG00000023903;ENSDARG00000067727;ENSDARG00000012078;ENSDARG00000036987;ENSDARG00000036194;ENSDARG00000042210;ENSDARG00000095896;ENSDARG00000040764;ENSDARG00000094992;ENSDARG00000034117;ENSDARG00000002445;ENSDARG00000029524;ENSDARG00000025302;ENSDARG00000067591;ENSDARG00000042336;ENSDARG00000004497;ENSDARG00000013575;ENSDARG00000042545;ENSDARG00000056979;ENSDARG00000033978;ENSDARG00000005453;…
WTTGKCTG_UNKNOWN	http://www.broadinstitute.org/gsea/msigdb/cards/WTTGKCTG_UNKNOWN	1231	42	13.7297	3.05906	4.70088e-11	6.65527e-09	767809;30291;503502;30418;325637;260350;30493;431724;338306;30157;30151;568518;170446;405873;564338;30500;30321;404627;83415;60641;100006454;386763;559723;567621;474335;324428;368221;378875;558742;565658;544659;30267;335134;555242;559908;553621;436941;360137;570258;324931;561082;100334703	ENSDARG00000059483;ENSDARG00000104596;ENSDARG00000012078;ENSDARG00000036987;ENSDARG00000053499;ENSDARG00000003971;ENSDARG00000042210;ENSDARG00000018693;ENSDARG00000095896;ENSDARG00000052695;ENSDARG00000040764;ENSDARG00000094992;ENSDARG00000069912;ENSDARG00000056666;ENSDARG00000003607;ENSDARG00000055798;ENSDARG00000029524;ENSDARG00000025302;ENSDARG00000017953;ENSDARG00000041839;ENSDARG00000074321;…
V$MMEF2_Q6	http://www.broadinstitute.org/gsea/msigdb/cards/V$MMEF2_Q6	660	30	7.36117	4.07544	5.23578e-11	6.65527e-09	767809;555623;260350;554360;30080;337089;30321;503590;570989;83415;404627;30529;30418;325637;335134;368221;558742;565658;544659;30267;558864;100144397;324188;791744;550405;101883448;571909;245949;555242;30212	ENSDARG00000075597;ENSDARG00000075928;ENSDARG00000027397;ENSDARG00000036987;ENSDARG00000003732;ENSDARG00000059073;ENSDARG00000042210;ENSDARG00000095896;ENSDARG00000052695;ENSDARG00000053569;ENSDARG00000077121;ENSDARG00000003607;ENSDARG00000055798;ENSDARG00000042027;ENSDARG00000017953;ENSDARG00000026473;ENSDARG00000013575;ENSDARG00000042545;ENSDARG00000056979;ENSDARG00000068365;ENSDARG00000005453;…
TAATTA_V$CHX10_01	http://www.broadinstitute.org/gsea/msigdb/cards/TAATTA_V$CHX10_01	1792	52	19.9867	2.60173	5.59266e-11	6.65527e-09	323473;474335;767809;404040;30274;373872;260350;30493;554360;568518;30628;30080;30511;100332721;30169;30500;30532;100150137;30164;337089;30321;415106;30606;503590;570989;404627;83415;140618;30418;325637;30207;557680;368221;565910;573346;558742;565658;544659;30267;100534954;566696;558864;100144397;445565;324942;799435;360137;555242;550389;450059;570258;324931	ENSDARG00000075597;ENSDARG00000028348;ENSDARG00000075100;ENSDARG00000077686;ENSDARG00000059279;ENSDARG00000036987;ENSDARG00000003732;ENSDARG00000036194;ENSDARG00000019566;ENSDARG00000039077;ENSDARG00000042210;ENSDARG00000070769;ENSDARG00000095896;ENSDARG00000052695;ENSDARG00000040764;ENSDARG00000094992;ENSDARG00000008886;ENSDARG00000010192;ENSDARG00000034117;ENSDARG00000027199;ENSDARG00000002445;…
V$S8_01	http://www.broadinstitute.org/gsea/msigdb/cards/V$S8_01	622	28	6.93734	4.03613	3.0885e-10	3.06277e-08	474335;767809;492346;260350;170446;30080;100332721;30500;337089;415106;503590;570989;404627;83415;30207;557680;368221;558742;565658;544659;30267;566696;335134;555242;799435;360137;550389;450059	ENSDARG00000075100;ENSDARG00000012078;ENSDARG00000036987;ENSDARG00000003732;ENSDARG00000039077;ENSDARG00000042210;ENSDARG00000094992;ENSDARG00000055798;ENSDARG00000042027;ENSDARG00000025302;ENSDARG00000017953;ENSDARG00000026473;ENSDARG00000067591;ENSDARG00000014091;ENSDARG00000037429;ENSDARG00000055751;ENSDARG00000013575;ENSDARG00000042545;ENSDARG00000038006;ENSDARG00000005453;ENSDARG00000059933;…
YCATTAA_UNKNOWN	http://www.broadinstitute.org/gsea/msigdb/cards/YCATTAA_UNKNOWN	1273	41	14.1981	2.8877	4.84833e-10	4.12108e-08	566955;323473;767809;555623;30493;751760;30080;100332721;30500;30164;30321;415106;30606;568885;563435;336346;140618;30418;325637;678613;565910;369196;559561;324309;566696;449820;445565;559908;571290;553532;324913;613247;338317;280652;555242;450059;550389;30212;566470;558432;324931	ENSDARG00000075100;ENSDARG00000059279;ENSDARG00000061328;ENSDARG00000003732;ENSDARG00000036194;ENSDARG00000059073;ENSDARG00000095896;ENSDARG00000052695;ENSDARG00000040764;ENSDARG00000094992;ENSDARG00000034117;ENSDARG00000002445;ENSDARG00000039576;ENSDARG00000018492;ENSDARG00000056666;ENSDARG00000003607;ENSDARG00000004588;ENSDARG00000015793;ENSDARG00000005026;ENSDARG00000067591;ENSDARG00000006896;…
V$FOXJ2_02	http://www.broadinstitute.org/gsea/msigdb/cards/V$FOXJ2_02	600	27	6.69197	4.03469	6.68405e-10	4.97126e-08	323473;260350;30493;100332721;58140;570960;58138;100150924;30321;415106;30606;563435;100006454;386763;140618;30418;325637;558742;565658;544659;30267;566696;555242;678650;100330974;360137;613247	ENSDARG00000059483;ENSDARG00000060951;ENSDARG00000067727;ENSDARG00000075100;ENSDARG00000059279;ENSDARG00000036987;ENSDARG00000042210;ENSDARG00000095896;ENSDARG00000052695;ENSDARG00000040764;ENSDARG00000034117;ENSDARG00000002445;ENSDARG00000003607;ENSDARG00000025302;ENSDARG00000074321;ENSDARG00000067591;ENSDARG00000042545;ENSDARG00000005453;ENSDARG00000040920;ENSDARG00000061885;ENSDARG00000036571;…
YTAATTAA_V$LHX3_01	http://www.broadinstitute.org/gsea/msigdb/cards/YTAATTAA_V$LHX3_01	442	23	4.92975	4.66555	8.74657e-10	5.78245e-08	323473;767809;554360;100332721;30532;100150137;337089;415106;140618;30207;368221;573346;558742;565658;544659;30267;566696;799435;360137;550389;450059;570258;324931	ENSDARG00000028348;ENSDARG00000075100;ENSDARG00000059279;ENSDARG00000039077;ENSDARG00000042210;ENSDARG00000010192;ENSDARG00000002445;ENSDARG00000056666;ENSDARG00000042027;ENSDARG00000025302;ENSDARG00000017953;ENSDARG00000067591;ENSDARG00000014091;ENSDARG00000042545;ENSDARG00000038006;ENSDARG00000068365;ENSDARG00000040920;ENSDARG00000036571;ENSDARG00000059707;ENSDARG00000040137;ENSDARG00000034043;…
V$LHX3_01	http://www.broadinstitute.org/gsea/msigdb/cards/V$LHX3_01	568	26	6.33507	4.10414	9.97581e-10	5.93561e-08	323473;260350;30493;554360;30511;100332721;30500;30164;337089;30606;404627;83415;140618;30207;368221;544659;558742;30267;550377;369196;360137;550389;450059;570258;30212;324931	ENSDARG00000075100;ENSDARG00000059279;ENSDARG00000036987;ENSDARG00000036194;ENSDARG00000039077;ENSDARG00000059073;ENSDARG00000042210;ENSDARG00000040764;ENSDARG00000094992;ENSDARG00000008886;ENSDARG00000034117;ENSDARG00000002445;ENSDARG00000056666;ENSDARG00000042027;ENSDARG00000025302;ENSDARG00000017953;ENSDARG00000005026;ENSDARG00000026473;ENSDARG00000014091;ENSDARG00000042545;ENSDARG00000011533;…
TGTTTGY_V$HNF3_Q6	http://www.broadinstitute.org/gsea/msigdb/cards/TGTTTGY_V$HNF3_Q6	1654	47	18.4475	2.54777	1.24545e-09	6.73673e-08	323473;30744;503502;447819;492346;30493;30072;170446;30080;30169;30500;30164;415106;503590;570989;336346;100006454;386763;30418;325637;474335;100008101;678613;565910;573346;558742;565658;544659;30267;324309;386772;100149692;558864;100144397;555242;324942;678650;100330974;791744;550405;550377;369196;570926;338317;550389;450059;30212	ENSDARG00000059483;ENSDARG00000017007;ENSDARG00000075597;ENSDARG00000070831;ENSDARG00000067727;ENSDARG00000012078;ENSDARG00000012671;ENSDARG00000003732;ENSDARG00000036194;ENSDARG00000019566;ENSDARG00000059073;ENSDARG00000042210;ENSDARG00000052695;ENSDARG00000040764;ENSDARG00000094992;ENSDARG00000040917;ENSDARG00000002445;ENSDARG00000039576;ENSDARG00000061391;ENSDARG00000003607;ENSDARG00000004588;…
V$PAX4_04	http://www.broadinstitute.org/gsea/msigdb/cards/V$PAX4_04	465	23	5.18628	4.43478	2.31892e-09	1.1498e-07	431724;338306;170446;30500;567038;30164;30321;415106;503590;570989;336346;559723;557680;544659;558742;30267;566696;555242;337089;678650;100330974;245949;570258	ENSDARG00000067727;ENSDARG00000012078;ENSDARG00000027397;ENSDARG00000036194;ENSDARG00000042210;ENSDARG00000095896;ENSDARG00000094992;ENSDARG00000004588;ENSDARG00000042027;ENSDARG00000029524;ENSDARG00000067591;ENSDARG00000042336;ENSDARG00000013575;ENSDARG00000042545;ENSDARG00000005453;ENSDARG00000059933;ENSDARG00000040920;ENSDARG00000071879;ENSDARG00000059707;ENSDARG00000076020;ENSDARG00000040137;…
V$PAX3_B	http://www.broadinstitute.org/gsea/msigdb/cards/V$PAX3_B	222	16	2.47603	6.46196	3.93051e-09	1.79897e-07	30080;415106;60641;556870;100006454;386763;100008101;335134;558742;565658;544659;30267;566696;100330974;678650;568473	ENSDARG00000059483;ENSDARG00000017007;ENSDARG00000067727;ENSDARG00000003732;ENSDARG00000042210;ENSDARG00000055798;ENSDARG00000074321;ENSDARG00000067591;ENSDARG00000042545;ENSDARG00000002216;ENSDARG00000040920;ENSDARG00000036571;ENSDARG00000059707;ENSDARG00000056079;ENSDARG00000003293;ENSDARG00000061352
V$POU3F2_02	http://www.broadinstitute.org/gsea/msigdb/cards/V$POU3F2_02	666	27	7.42809	3.63485	6.33089e-09	2.69063e-07	386772;30157;30151;30080;100332721;30500;58138;58140;570960;30606;563435;404627;83415;100006454;386763;140618;558742;565658;544659;30267;566696;445565;555242;101883448;553532;360137;30212	ENSDARG00000059483;ENSDARG00000075100;ENSDARG00000075928;ENSDARG00000059279;ENSDARG00000003732;ENSDARG00000053499;ENSDARG00000003971;ENSDARG00000059073;ENSDARG00000042210;ENSDARG00000094992;ENSDARG00000034117;ENSDARG00000025302;ENSDARG00000074321;ENSDARG00000003398;ENSDARG00000026473;ENSDARG00000006896;ENSDARG00000042545;ENSDARG00000069926;ENSDARG00000005453;ENSDARG00000040920;ENSDARG00000061885;…
CATTGTYY_V$SOX9_B1	http://www.broadinstitute.org/gsea/msigdb/cards/CATTGTYY_V$SOX9_B1	917	32	10.2276	3.1288	8.2313e-09	3.26508e-07	323473;30418;325637;30705;564241;30072;170446;30080;405873;564338;30532;100150137;58140;570960;58138;404627;83415;100006454;386763;567621;767809;550377;566696;445565;571909;678650;100330974;100320774;553621;791144;555242;569202	ENSDARG00000059483;ENSDARG00000028348;ENSDARG00000078767;ENSDARG00000067727;ENSDARG00000012078;ENSDARG00000012671;ENSDARG00000003732;ENSDARG00000052695;ENSDARG00000010192;ENSDARG00000011027;ENSDARG00000002445;ENSDARG00000003607;ENSDARG00000074321;ENSDARG00000026473;ENSDARG00000006003;ENSDARG00000006896;ENSDARG00000011533;ENSDARG00000033978;ENSDARG00000005453;ENSDARG00000015355;ENSDARG00000089223;…
V$HNF3_Q6	http://www.broadinstitute.org/gsea/msigdb/cards/V$HNF3_Q6	465	22	5.18628	4.24196	1.18872e-08	4.33634e-07	30466;323473;492346;30493;30500;415106;100006454;386763;559723;30037;100008101;678613;573346;558864;100144397;324188;791744;550405;369196;101883448;100330974;678650	ENSDARG00000059483;ENSDARG00000017007;ENSDARG00000075597;ENSDARG00000067727;ENSDARG00000075928;ENSDARG00000021948;ENSDARG00000038386;ENSDARG00000040764;ENSDARG00000094992;ENSDARG00000002445;ENSDARG00000077121;ENSDARG00000005026;ENSDARG00000074321;ENSDARG00000067591;ENSDARG00000055751;ENSDARG00000056979;ENSDARG00000076895;ENSDARG00000071879;ENSDARG00000034043;ENSDARG00000099329;ENSDARG00000061352;…
WTGAAAT_UNKNOWN	http://www.broadinstitute.org/gsea/msigdb/cards/WTGAAAT_UNKNOWN	1368	40	15.2577	2.62163	1.30993e-08	4.33634e-07	767809;555623;503502;550516;30274;394198;373872;403039;338306;431724;554360;58092;30080;30511;567038;30532;100150137;30164;30321;415106;503590;570989;100006454;386763;474335;100008101;324428;368221;558742;565658;544659;30267;566696;324188;369196;101883448;100330974;678650;555242;30212	ENSDARG00000059483;ENSDARG00000017007;ENSDARG00000028348;ENSDARG00000067727;ENSDARG00000075928;ENSDARG00000003732;ENSDARG00000036194;ENSDARG00000059073;ENSDARG00000042210;ENSDARG00000070769;ENSDARG00000095896;ENSDARG00000008886;ENSDARG00000010192;ENSDARG00000077121;ENSDARG00000069912;ENSDARG00000029524;ENSDARG00000017953;ENSDARG00000005026;ENSDARG00000011370;ENSDARG00000074321;ENSDARG00000031683;…
V$NFAT_Q4_01	http://www.broadinstitute.org/gsea/msigdb/cards/V$NFAT_Q4_01	643	26	7.17156	3.62543	1.31183e-08	4.33634e-07	323473;394198;30493;403039;30080;100008101;30532;100150137;30164;30529;60641;100006454;386763;567621;30207;335134;565910;558742;565658;544659;30267;449820;555242;369196;324913;561082	ENSDARG00000059483;ENSDARG00000017007;ENSDARG00000028348;ENSDARG00000003732;ENSDARG00000036194;ENSDARG00000039077;ENSDARG00000042210;ENSDARG00000040764;ENSDARG00000053569;ENSDARG00000010192;ENSDARG00000002445;ENSDARG00000018492;ENSDARG00000055798;ENSDARG00000005026;ENSDARG00000074321;ENSDARG00000031683;ENSDARG00000025348;ENSDARG00000043339;ENSDARG00000042545;ENSDARG00000005453;ENSDARG00000040920;…
V$HFH1_01	http://www.broadinstitute.org/gsea/msigdb/cards/V$HFH1_01	560	24	6.24584	3.84256	1.66252e-08	5.01763e-07	323473;767809;431724;338306;30072;30628;100332721;100008101;30500;30164;30321;415106;565910;324309;563435;678650;100330974;324188;791744;550405;30169;550377;792017;555242	ENSDARG00000017007;ENSDARG00000067727;ENSDARG00000075100;ENSDARG00000012671;ENSDARG00000036194;ENSDARG00000019566;ENSDARG00000095896;ENSDARG00000094992;ENSDARG00000027199;ENSDARG00000002445;ENSDARG00000077121;ENSDARG00000039576;ENSDARG00000029524;ENSDARG00000067591;ENSDARG00000042336;ENSDARG00000011533;ENSDARG00000056979;ENSDARG00000005453;ENSDARG00000061885;ENSDARG00000070536;ENSDARG00000061352;…
V$SOX5_01	http://www.broadinstitute.org/gsea/msigdb/cards/V$SOX5_01	651	26	7.26079	3.58088	1.6866e-08	5.01763e-07	30705;564241;30493;30072;30157;30151;30321;415106;30606;503590;570989;140618;767809;558742;565658;544659;30267;550377;334648;324309;563435;406788;678650;100330974;324942;555242	ENSDARG00000067727;ENSDARG00000059279;ENSDARG00000012671;ENSDARG00000053499;ENSDARG00000003971;ENSDARG00000042210;ENSDARG00000095896;ENSDARG00000040764;ENSDARG00000034117;ENSDARG00000011027;ENSDARG00000039576;ENSDARG00000061391;ENSDARG00000035595;ENSDARG00000020043;ENSDARG00000067591;ENSDARG00000013575;ENSDARG00000042545;ENSDARG00000011533;ENSDARG00000005453;ENSDARG00000040920;ENSDARG00000061885;…
V$CART1_01	http://www.broadinstitute.org/gsea/msigdb/cards/V$CART1_01	570	24	6.35737	3.77514	2.33008e-08	6.60189e-07	323473;767809;373872;170446;30500;567038;58140;570960;58138;337089;503590;570989;336346;100006454;386763;565910;566696;678650;100330974;799435;553532;555242;573346;560234	ENSDARG00000059483;ENSDARG00000067727;ENSDARG00000012078;ENSDARG00000094992;ENSDARG00000002445;ENSDARG00000004588;ENSDARG00000042027;ENSDARG00000011370;ENSDARG00000074321;ENSDARG00000013575;ENSDARG00000069926;ENSDARG00000005453;ENSDARG00000069014;ENSDARG00000070536;ENSDARG00000059707;ENSDARG00000076020;ENSDARG00000101131;ENSDARG00000014550;ENSDARG00000034043;ENSDARG00000100494;ENSDARG00000013615;…
V$FOXO4_02	http://www.broadinstitute.org/gsea/msigdb/cards/V$FOXO4_02	584	24	6.51352	3.68464	3.68978e-08	9.95959e-07	323473;767809;260350;30493;568518;30628;170446;100008101;567038;30164;415106;30606;503590;570989;559723;567621;563435;566696;791744;550405;553621;570926;360137;555242	ENSDARG00000017007;ENSDARG00000012078;ENSDARG00000036987;ENSDARG00000036194;ENSDARG00000040764;ENSDARG00000034117;ENSDARG00000027199;ENSDARG00000002445;ENSDARG00000025302;ENSDARG00000067591;ENSDARG00000013575;ENSDARG00000056979;ENSDARG00000033978;ENSDARG00000005453;ENSDARG00000071879;ENSDARG00000061885;ENSDARG00000059707;ENSDARG00000076020;ENSDARG00000078430;ENSDARG00000006921;ENSDARG00000074597;…
V$HFH8_01	http://www.broadinstitute.org/gsea/msigdb/cards/V$HFH8_01	454	21	5.06359	4.14725	3.84992e-08	9.95959e-07	30493;431724;338306;30072;30628;100008101;30500;30321;415106;30418;325637;30037;373872;565910;324309;558864;100144397;324188;100330974;678650;555242	ENSDARG00000017007;ENSDARG00000075597;ENSDARG00000067727;ENSDARG00000021948;ENSDARG00000012671;ENSDARG00000095896;ENSDARG00000052695;ENSDARG00000040764;ENSDARG00000094992;ENSDARG00000027199;ENSDARG00000077121;ENSDARG00000039576;ENSDARG00000003607;ENSDARG00000029524;ENSDARG00000011370;ENSDARG00000067591;ENSDARG00000042336;ENSDARG00000005453;ENSDARG00000076895;ENSDARG00000070536;ENSDARG00000061352
V$FOXM1_01	http://www.broadinstitute.org/gsea/msigdb/cards/V$FOXM1_01	588	24	6.55813	3.65958	4.19637e-08	1.04035e-06	767809;140816;30274;30157;30151;568518;170446;30080;30169;30164;30321;30606;568885;322961;30418;325637;559723;565910;558742;565658;544659;30267;324309;555242	ENSDARG00000036073;ENSDARG00000012078;ENSDARG00000003732;ENSDARG00000053499;ENSDARG00000003971;ENSDARG00000036194;ENSDARG00000019566;ENSDARG00000042210;ENSDARG00000070769;ENSDARG00000095896;ENSDARG00000052695;ENSDARG00000034117;ENSDARG00000007812;ENSDARG00000039576;ENSDARG00000003607;ENSDARG00000042545;ENSDARG00000005453;ENSDARG00000040920;ENSDARG00000071879;ENSDARG00000036571;ENSDARG00000070536;…
GGATTA_V$PITX2_Q2	http://www.broadinstitute.org/gsea/msigdb/cards/GGATTA_V$PITX2_Q2	1432	40	15.9715	2.50446	4.62112e-08	1.09983e-06	767809;550516;678649;30705;564241;338306;431724;402941;30157;30151;751760;554360;30080;30511;30500;30532;58140;570960;58138;30164;337089;557199;30606;404627;83415;60641;565910;573346;558742;565658;544659;30267;558864;100144397;406788;550377;30169;570926;324913;324931	ENSDARG00000075597;ENSDARG00000003732;ENSDARG00000053499;ENSDARG00000003971;ENSDARG00000036194;ENSDARG00000019566;ENSDARG00000042210;ENSDARG00000094992;ENSDARG00000008886;ENSDARG00000010192;ENSDARG00000034117;ENSDARG00000011027;ENSDARG00000018492;ENSDARG00000056666;ENSDARG00000042027;ENSDARG00000029524;ENSDARG00000091756;ENSDARG00000026473;ENSDARG00000020043;ENSDARG00000042336;ENSDARG00000042545;…
V$FREAC3_01	http://www.broadinstitute.org/gsea/msigdb/cards/V$FREAC3_01	556	23	6.20123	3.70894	6.45702e-08	1.47766e-06	323473;767809;564241;30493;338306;431724;170446;30080;30500;567038;30321;415106;559723;567621;324309;792017;566696;678650;100330974;791744;550405;369196;555242	ENSDARG00000067727;ENSDARG00000012078;ENSDARG00000003732;ENSDARG00000095896;ENSDARG00000040764;ENSDARG00000094992;ENSDARG00000002445;ENSDARG00000039576;ENSDARG00000029524;ENSDARG00000005026;ENSDARG00000067591;ENSDARG00000042336;ENSDARG00000056979;ENSDARG00000005453;ENSDARG00000071879;ENSDARG00000015355;ENSDARG00000059707;ENSDARG00000076020;ENSDARG00000078430;ENSDARG00000061352;ENSDARG00000003680;…
TGACAGNY_V$MEIS1_01	http://www.broadinstitute.org/gsea/msigdb/cards/TGACAGNY_V$MEIS1_01	1827	46	20.3771	2.25744	8.2713e-08	1.77614e-06	30466;323473;474335;140816;447819;387256;30493;568518;170446;30080;30532;100150137;58138;58140;570960;30164;30321;415106;30606;503590;570989;336346;100037309;556870;100006454;386763;559723;567621;100008101;100002200;335134;565910;550377;449820;558864;100144397;445565;791744;550405;369196;30169;571290;555242;450059;550389;558432	ENSDARG00000041098;ENSDARG00000059483;ENSDARG00000017007;ENSDARG00000063438;ENSDARG00000075597;ENSDARG00000028348;ENSDARG00000036073;ENSDARG00000012078;ENSDARG00000003732;ENSDARG00000036194;ENSDARG00000019566;ENSDARG00000095896;ENSDARG00000038386;ENSDARG00000040764;ENSDARG00000010192;ENSDARG00000034117;ENSDARG00000002445;ENSDARG00000055798;ENSDARG00000004588;ENSDARG00000005026;ENSDARG00000074321;…
V$AP2GAMMA_01	http://www.broadinstitute.org/gsea/msigdb/cards/V$AP2GAMMA_01	564	23	6.29045	3.65633	8.35831e-08	1.77614e-06	404040;405873;100332721;30164;30321;30606;404627;83415;60641;550405;791744;559561;550377;566223;567253;445565;280652;337865;559908;324942;324913;338317;436890	ENSDARG00000075100;ENSDARG00000061328;ENSDARG00000036194;ENSDARG00000095896;ENSDARG00000034117;ENSDARG00000018492;ENSDARG00000061391;ENSDARG00000037639;ENSDARG00000015793;ENSDARG00000031761;ENSDARG00000026473;ENSDARG00000006003;ENSDARG00000004497;ENSDARG00000006896;ENSDARG00000011533;ENSDARG00000056979;ENSDARG00000012949;ENSDARG00000052894;ENSDARG00000068096;ENSDARG00000077785;ENSDARG00000003293;…
TGATTTRY_V$GFI1_01	http://www.broadinstitute.org/gsea/msigdb/cards/TGATTTRY_V$GFI1_01	711	26	7.92999	3.27869	9.80721e-08	2.01217e-06	566955;767809;30705;373872;170446;83415;404627;30500;30164;30321;568885;336346;100006454;386763;565910;544659;558742;30267;558864;100144397;566696;280652;101883448;324913;555242;324931	ENSDARG00000059483;ENSDARG00000075597;ENSDARG00000075928;ENSDARG00000012078;ENSDARG00000061328;ENSDARG00000036194;ENSDARG00000042210;ENSDARG00000095896;ENSDARG00000094992;ENSDARG00000011027;ENSDARG00000018492;ENSDARG00000056666;ENSDARG00000004588;ENSDARG00000011370;ENSDARG00000074321;ENSDARG00000026473;ENSDARG00000042545;ENSDARG00000005453;ENSDARG00000040920;ENSDARG00000076895;ENSDARG00000070536;…
YTATTTTNR_V$MEF2_02	http://www.broadinstitute.org/gsea/msigdb/cards/YTATTTTNR_V$MEF2_02	1605	42	17.901	2.34623	1.23088e-07	2.44125e-06	323473;30584;550516;394198;492346;260350;30493;568518;30080;100005680;83415;404627;58138;58140;570960;337089;334669;568885;503590;570989;336346;322961;140618;559723;474335;100002200;335134;368221;378875;565910;563087;100534954;558864;100144397;571909;555242;678650;100330974;550377;436941;245949;570926	ENSDARG00000041098;ENSDARG00000078076;ENSDARG00000075597;ENSDARG00000067727;ENSDARG00000077686;ENSDARG00000059279;ENSDARG00000027397;ENSDARG00000036987;ENSDARG00000003732;ENSDARG00000040764;ENSDARG00000018260;ENSDARG00000007812;ENSDARG00000002445;ENSDARG00000033596;ENSDARG00000055798;ENSDARG00000004588;ENSDARG00000042027;ENSDARG00000017953;ENSDARG00000041839;ENSDARG00000031683;ENSDARG00000026473;…
V$CEBPDELTA_Q6	http://www.broadinstitute.org/gsea/msigdb/cards/V$CEBPDELTA_Q6	546	22	6.08969	3.61266	2.00793e-07	3.85393e-06	555623;404040;394198;492346;30628;30080;100332721;30169;100008101;30606;100037309;565910;558742;565658;544659;30267;566696;445565;555242;559908;369196;550377	ENSDARG00000017007;ENSDARG00000063438;ENSDARG00000075100;ENSDARG00000003732;ENSDARG00000019566;ENSDARG00000042210;ENSDARG00000034117;ENSDARG00000027199;ENSDARG00000005026;ENSDARG00000031683;ENSDARG00000031761;ENSDARG00000006896;ENSDARG00000055751;ENSDARG00000042545;ENSDARG00000011533;ENSDARG00000005453;ENSDARG00000020028;ENSDARG00000040920;ENSDARG00000052894;ENSDARG00000036571;ENSDARG00000070536;…
V$TITF1_Q3	http://www.broadinstitute.org/gsea/msigdb/cards/V$TITF1_Q3	596	23	6.64736	3.46002	2.23896e-07	4.15835e-06	474335;431724;338306;100332721;30500;58138;58140;570960;415106;503590;570989;563435;322961;559723;324309;792017;445565;555242;406788;559908;568356;450059;550389	ENSDARG00000075100;ENSDARG00000094992;ENSDARG00000007812;ENSDARG00000039576;ENSDARG00000029524;ENSDARG00000020043;ENSDARG00000067591;ENSDARG00000042336;ENSDARG00000006896;ENSDARG00000014091;ENSDARG00000037429;ENSDARG00000013575;ENSDARG00000038006;ENSDARG00000005453;ENSDARG00000071879;ENSDARG00000052894;ENSDARG00000061885;ENSDARG00000055284;ENSDARG00000101131;ENSDARG00000014550;ENSDARG00000100494;…
V$SOX9_B1	http://www.broadinstitute.org/gsea/msigdb/cards/V$SOX9_B1	597	23	6.65851	3.45423	2.30631e-07	4.15835e-06	30705;30072;170446;100332721;564338;58140;570960;58138;404627;83415;336346;100006454;386763;140618;767809;550377;558864;100144397;445565;280652;100330974;678650;569202	ENSDARG00000059483;ENSDARG00000075597;ENSDARG00000067727;ENSDARG00000075100;ENSDARG00000059279;ENSDARG00000012078;ENSDARG00000061328;ENSDARG00000012671;ENSDARG00000011027;ENSDARG00000004588;ENSDARG00000074321;ENSDARG00000026473;ENSDARG00000006896;ENSDARG00000011533;ENSDARG00000076895;ENSDARG00000089223;ENSDARG00000078853;ENSDARG00000101131;ENSDARG00000100494;ENSDARG00000013615;ENSDARG00000061352;…
V$HFH4_01	http://www.broadinstitute.org/gsea/msigdb/cards/V$HFH4_01	467	20	5.20858	3.83982	2.86044e-07	5.00578e-06	323473;767809;30493;30080;100332721;30500;100006454;386763;30037;100008101;678613;565910;324309;566696;324188;791744;550405;100330974;678650;555242	ENSDARG00000059483;ENSDARG00000017007;ENSDARG00000067727;ENSDARG00000075100;ENSDARG00000021948;ENSDARG00000003732;ENSDARG00000040764;ENSDARG00000094992;ENSDARG00000002445;ENSDARG00000077121;ENSDARG00000039576;ENSDARG00000074321;ENSDARG00000056979;ENSDARG00000005453;ENSDARG00000070536;ENSDARG00000059707;ENSDARG00000099329;ENSDARG00000061352;ENSDARG00000003680;ENSDARG00000031222
V$HNF1_01	http://www.broadinstitute.org/gsea/msigdb/cards/V$HNF1_01	606	23	6.75889	3.40293	3.00231e-07	5.10393e-06	404040;30705;30157;30151;30080;30511;30606;30529;556870;30418;325637;767809;558742;565658;544659;30267;563435;558864;100144397;678650;100330974;571909;555242	ENSDARG00000075597;ENSDARG00000067727;ENSDARG00000003732;ENSDARG00000053499;ENSDARG00000003971;ENSDARG00000042210;ENSDARG00000052695;ENSDARG00000008886;ENSDARG00000053569;ENSDARG00000034117;ENSDARG00000011027;ENSDARG00000003607;ENSDARG00000031761;ENSDARG00000042545;ENSDARG00000005453;ENSDARG00000002216;ENSDARG00000040920;ENSDARG00000076895;ENSDARG00000061885;ENSDARG00000036571;ENSDARG00000060481;…
V$OCT1_07	http://www.broadinstitute.org/gsea/msigdb/cards/V$OCT1_07	345	17	3.84788	4.41801	3.37939e-07	5.58538e-06	767809;30705;30157;30151;100332721;30321;30606;30529;30418;325637;100330974;678650;324942;360137;555242;573346;560234	ENSDARG00000067727;ENSDARG00000075100;ENSDARG00000053499;ENSDARG00000003971;ENSDARG00000095896;ENSDARG00000052695;ENSDARG00000053569;ENSDARG00000034117;ENSDARG00000011027;ENSDARG00000061391;ENSDARG00000003607;ENSDARG00000025302;ENSDARG00000005453;ENSDARG00000069014;ENSDARG00000034043;ENSDARG00000061352;ENSDARG00000003680
V$PAX4_03	http://www.broadinstitute.org/gsea/msigdb/cards/V$PAX4_03	666	24	7.42809	3.23098	4.16338e-07	6.69516e-06	323473;100333821;100006516;30705;403039;431724;338306;568518;30500;58140;570960;58138;30321;140618;30418;325637;559723;557680;678650;100330974;559908;550377;324913;555242	ENSDARG00000023903;ENSDARG00000067727;ENSDARG00000087804;ENSDARG00000059279;ENSDARG00000095896;ENSDARG00000052695;ENSDARG00000094992;ENSDARG00000011027;ENSDARG00000002445;ENSDARG00000018492;ENSDARG00000003607;ENSDARG00000029524;ENSDARG00000025348;ENSDARG00000042336;ENSDARG00000011533;ENSDARG00000005453;ENSDARG00000059933;ENSDARG00000071879;ENSDARG00000052894;ENSDARG00000006921;ENSDARG00000101131;…
V$GATA3_01	http://www.broadinstitute.org/gsea/msigdb/cards/V$GATA3_01	527	21	5.87778	3.57278	4.64782e-07	7.14237e-06	562247;404040;564241;30157;30151;170446;30080;337089;404627;83415;60641;30037;368221;565910;573346;563435;324913;450059;550389;566470;558432	ENSDARG00000012078;ENSDARG00000021948;ENSDARG00000003732;ENSDARG00000053499;ENSDARG00000003971;ENSDARG00000018492;ENSDARG00000042027;ENSDARG00000017953;ENSDARG00000031761;ENSDARG00000026473;ENSDARG00000014091;ENSDARG00000038006;ENSDARG00000052435;ENSDARG00000076140;ENSDARG00000061885;ENSDARG00000015355;ENSDARG00000070536;ENSDARG00000053479;ENSDARG00000034043;ENSDARG00000003293;ENSDARG00000058004
YNGTTNNNATT_UNKNOWN	http://www.broadinstitute.org/gsea/msigdb/cards/YNGTTNNNATT_UNKNOWN	875	28	9.75912	2.86911	4.68155e-07	7.14237e-06	323473;767809;402941;30080;58140;570960;58138;30321;568885;563435;60641;556870;30037;550405;791744;378875;558742;565658;544659;30267;558864;100144397;566696;445565;324188;369196;324942;555242	ENSDARG00000075597;ENSDARG00000021948;ENSDARG00000003732;ENSDARG00000042210;ENSDARG00000095896;ENSDARG00000002445;ENSDARG00000077121;ENSDARG00000061391;ENSDARG00000005026;ENSDARG00000041839;ENSDARG00000091756;ENSDARG00000006896;ENSDARG00000042545;ENSDARG00000056979;ENSDARG00000005453;ENSDARG00000002216;ENSDARG00000040920;ENSDARG00000076895;ENSDARG00000061885;ENSDARG00000036571;ENSDARG00000059707;…
V$CEBPGAMMA_Q6	http://www.broadinstitute.org/gsea/msigdb/cards/V$CEBPGAMMA_Q6	529	21	5.90009	3.55927	4.94375e-07	7.35383e-06	323473;767809;678649;30493;338306;431724;30080;415106;30418;325637;116991;565910;567490;100534954;445565;550377;571909;324913;555242;324931;570989	ENSDARG00000077686;ENSDARG00000019838;ENSDARG00000003732;ENSDARG00000052695;ENSDARG00000040764;ENSDARG00000002445;ENSDARG00000018492;ENSDARG00000056666;ENSDARG00000003607;ENSDARG00000029524;ENSDARG00000067591;ENSDARG00000042336;ENSDARG00000006896;ENSDARG00000011533;ENSDARG00000005453;ENSDARG00000070536;ENSDARG00000016429;ENSDARG00000014550;ENSDARG00000060481;ENSDARG00000019213;ENSDARG00000003680
V$EN1_01	http://www.broadinstitute.org/gsea/msigdb/cards/V$EN1_01	243	14	2.71025	5.16558	6.03573e-07	8.75917e-06	767809;550516;30157;30151;30080;100332721;30500;30606;100008101;369196;324942;555242;450059;550389	ENSDARG00000017007;ENSDARG00000075100;ENSDARG00000003732;ENSDARG00000053499;ENSDARG00000003971;ENSDARG00000094992;ENSDARG00000034117;ENSDARG00000061391;ENSDARG00000005026;ENSDARG00000014091;ENSDARG00000038006;ENSDARG00000093420;ENSDARG00000005453;ENSDARG00000003680
V$TST1_01	http://www.broadinstitute.org/gsea/msigdb/cards/V$TST1_01	632	23	7.04888	3.26293	6.24715e-07	8.85013e-06	30705;30274;260350;30157;30151;415100;100008101;30500;30164;415106;503590;570989;373872;30418;325637;324428;378875;335134;558864;100144397;559908;324942;573346	ENSDARG00000017007;ENSDARG00000075597;ENSDARG00000036987;ENSDARG00000053499;ENSDARG00000003971;ENSDARG00000036194;ENSDARG00000070769;ENSDARG00000052695;ENSDARG00000094992;ENSDARG00000011027;ENSDARG00000069912;ENSDARG00000061391;ENSDARG00000003607;ENSDARG00000055798;ENSDARG00000011370;ENSDARG00000041839;ENSDARG00000038687;ENSDARG00000067591;ENSDARG00000013575;ENSDARG00000076895;ENSDARG00000052894;…
V$TATA_C	http://www.broadinstitute.org/gsea/msigdb/cards/V$TATA_C	742	25	8.27574	3.02088	8.11239e-07	1.12253e-05	323473;503502;30274;260350;30169;30500;58140;570960;58138;30164;415106;563435;556870;559723;369196;558742;565658;544659;30267;100534954;555242;101883448;100330974;678650;245949	ENSDARG00000067727;ENSDARG00000077686;ENSDARG00000075928;ENSDARG00000027397;ENSDARG00000036987;ENSDARG00000036194;ENSDARG00000019566;ENSDARG00000042210;ENSDARG00000070769;ENSDARG00000094992;ENSDARG00000002445;ENSDARG00000005026;ENSDARG00000067591;ENSDARG00000030449;ENSDARG00000042545;ENSDARG00000005453;ENSDARG00000002216;ENSDARG00000040920;ENSDARG00000071879;ENSDARG00000061885;ENSDARG00000036571;…
V$FAC1_01	http://www.broadinstitute.org/gsea/msigdb/cards/V$FAC1_01	555	21	6.19007	3.39253	1.0729e-06	1.45086e-05	30744;564338;260350;30493;568518;30500;567038;30164;570989;503590;30418;325637;558742;565658;544659;30267;335134;445565;555242;678650;100330974	ENSDARG00000067727;ENSDARG00000036987;ENSDARG00000036194;ENSDARG00000042210;ENSDARG00000052695;ENSDARG00000040764;ENSDARG00000094992;ENSDARG00000040917;ENSDARG00000003607;ENSDARG00000055798;ENSDARG00000006896;ENSDARG00000013575;ENSDARG00000042545;ENSDARG00000005453;ENSDARG00000040920;ENSDARG00000089223;ENSDARG00000036571;ENSDARG00000076020;ENSDARG00000006921;ENSDARG00000014550;ENSDARG00000061352
V$CHX10_01	http://www.broadinstitute.org/gsea/msigdb/cards/V$CHX10_01	560	21	6.24584	3.36224	1.23828e-06	1.63729e-05	474335;492346;373872;30080;30511;100332721;30500;30164;337089;415106;140618;30418;325637;550377;566696;558864;100144397;324942;360137;555242;573346	ENSDARG00000075597;ENSDARG00000075100;ENSDARG00000059279;ENSDARG00000003732;ENSDARG00000036194;ENSDARG00000052695;ENSDARG00000094992;ENSDARG00000008886;ENSDARG00000061391;ENSDARG00000003607;ENSDARG00000042027;ENSDARG00000025302;ENSDARG00000011370;ENSDARG00000067591;ENSDARG00000037429;ENSDARG00000055751;ENSDARG00000011533;ENSDARG00000005453;ENSDARG00000076895;ENSDARG00000059707;ENSDARG00000034043
V$OCT1_03	http://www.broadinstitute.org/gsea/msigdb/cards/V$OCT1_03	561	21	6.25699	3.35624	1.27403e-06	1.64794e-05	323473;767809;404040;30157;30151;170446;30080;100332721;30500;100008101;565910;558742;565658;544659;30267;100534954;566696;558864;100144397;571909;555242	ENSDARG00000017007;ENSDARG00000075597;ENSDARG00000075100;ENSDARG00000077686;ENSDARG00000012078;ENSDARG00000003732;ENSDARG00000053499;ENSDARG00000003971;ENSDARG00000042210;ENSDARG00000094992;ENSDARG00000002445;ENSDARG00000031761;ENSDARG00000042545;ENSDARG00000005453;ENSDARG00000040920;ENSDARG00000076895;ENSDARG00000036571;ENSDARG00000070536;ENSDARG00000059707;ENSDARG00000060481;ENSDARG00000003680
V$PIT1_Q6	http://www.broadinstitute.org/gsea/msigdb/cards/V$PIT1_Q6	562	21	6.26815	3.35027	1.31073e-06	1.65932e-05	30705;30493;30072;170446;30500;30164;30321;415106;336346;100006454;386763;368221;558742;565658;544659;30267;566696;445565;678650;100330974;555242	ENSDARG00000059483;ENSDARG00000067727;ENSDARG00000012078;ENSDARG00000012671;ENSDARG00000036194;ENSDARG00000042210;ENSDARG00000095896;ENSDARG00000040764;ENSDARG00000094992;ENSDARG00000011027;ENSDARG00000004588;ENSDARG00000017953;ENSDARG00000074321;ENSDARG00000067591;ENSDARG00000006896;ENSDARG00000042545;ENSDARG00000005453;ENSDARG00000040920;ENSDARG00000036571;ENSDARG00000059707;ENSDARG00000061352
V$GATA6_01	http://www.broadinstitute.org/gsea/msigdb/cards/V$GATA6_01	614	22	6.84812	3.21256	1.44361e-06	1.78179e-05	767809;30291;564241;403039;30157;30151;30500;30164;337089;404627;83415;30418;325637;378875;565910;436890;100149692;445565;555242;280652;799435;30212	ENSDARG00000070831;ENSDARG00000061328;ENSDARG00000053499;ENSDARG00000003971;ENSDARG00000036194;ENSDARG00000059073;ENSDARG00000018693;ENSDARG00000052695;ENSDARG00000094992;ENSDARG00000003607;ENSDARG00000042027;ENSDARG00000041839;ENSDARG00000025348;ENSDARG00000026473;ENSDARG00000004497;ENSDARG00000006896;ENSDARG00000005453;ENSDARG00000015355;ENSDARG00000070536;ENSDARG00000003680;ENSDARG00000088630;…
V$PAX4_02	http://www.broadinstitute.org/gsea/msigdb/cards/V$PAX4_02	566	21	6.31276	3.3266	1.46736e-06	1.78179e-05	260350;568518;170446;30080;30511;30500;30164;30321;503590;570989;83415;404627;336346;557680;767809;558742;565658;544659;30267;555242;360137	ENSDARG00000012078;ENSDARG00000036987;ENSDARG00000003732;ENSDARG00000036194;ENSDARG00000042210;ENSDARG00000095896;ENSDARG00000094992;ENSDARG00000008886;ENSDARG00000004588;ENSDARG00000025302;ENSDARG00000026473;ENSDARG00000013575;ENSDARG00000042545;ENSDARG00000005453;ENSDARG00000059933;ENSDARG00000040920;ENSDARG00000036571;ENSDARG00000006921;ENSDARG00000014550;ENSDARG00000003680;ENSDARG00000058004
V$HNF6_Q6	http://www.broadinstitute.org/gsea/msigdb/cards/V$HNF6_Q6	579	21	6.45775	3.25191	2.10197e-06	2.50134e-05	404040;30080;30500;30532;100150137;30606;404627;83415;336346;558742;565658;544659;30267;558864;100144397;559908;369196;100330974;678650;324931;436890	ENSDARG00000075597;ENSDARG00000028348;ENSDARG00000067727;ENSDARG00000003732;ENSDARG00000042210;ENSDARG00000094992;ENSDARG00000010192;ENSDARG00000034117;ENSDARG00000056666;ENSDARG00000004588;ENSDARG00000005026;ENSDARG00000031761;ENSDARG00000026473;ENSDARG00000004497;ENSDARG00000042545;ENSDARG00000040920;ENSDARG00000076895;ENSDARG00000052894;ENSDARG00000036571;ENSDARG00000061352;ENSDARG00000058004

## Sheet: GO_Plum2 module
geneset	description	link	C	O	E	R	PValue	FDR	overlapGene	OverlapGene_UserID
GO:0046034	ATP metabolic process	http://amigo.geneontology.org/amigo/term/GO:0046034	79	30	5.8761	5.10543	1.33227e-14	4.58567e-11	81541;322549;323107;326975;335191;336957;378963;393720;393829;394151;406301;406367;406599;436768;436903;445042;445500;553755;554101;554135;554154;558925;559659;560753;561469;564379;566723;569482;572733;573021	ENSDARG00000071691;ENSDARG00000005423;ENSDARG00000032970;ENSDARG00000001788;ENSDARG00000045514;ENSDARG00000039007;ENSDARG00000013044;ENSDARG00000010113;ENSDARG00000017775;ENSDARG00000056008;ENSDARG00000039914;ENSDARG00000014313;ENSDARG00000029064;ENSDARG00000070826;ENSDARG00000036684;ENSDARG00000030139;ENSDARG00000010149;ENSDARG00000088383;ENSDARG00000070083;ENSDARG00000011146;ENSDARG00000093382;…
GO:0009205	purine ribonucleoside triphosphate metabolic process	http://amigo.geneontology.org/amigo/term/GO:0009205	89	31	6.61991	4.68285	7.68274e-14	1.25087e-10	81541;322549;323107;326975;335191;336957;378963;393720;393829;394151;406301;406367;406404;406599;436768;436903;445042;445500;553755;554101;554135;554154;558925;559659;560753;561469;564379;566723;569482;572733;573021	ENSDARG00000071691;ENSDARG00000005423;ENSDARG00000032970;ENSDARG00000001788;ENSDARG00000045514;ENSDARG00000039007;ENSDARG00000013044;ENSDARG00000010113;ENSDARG00000017775;ENSDARG00000056008;ENSDARG00000039914;ENSDARG00000058226;ENSDARG00000014313;ENSDARG00000029064;ENSDARG00000070826;ENSDARG00000036684;ENSDARG00000030139;ENSDARG00000010149;ENSDARG00000088383;ENSDARG00000070083;ENSDARG00000011146;…
GO:0009144	purine nucleoside triphosphate metabolic process	http://amigo.geneontology.org/amigo/term/GO:0009144	90	31	6.69429	4.63081	1.09024e-13	1.25087e-10	81541;322549;323107;326975;335191;336957;378963;393720;393829;394151;406301;406367;406404;406599;436768;436903;445042;445500;553755;554101;554135;554154;558925;559659;560753;561469;564379;566723;569482;572733;573021	ENSDARG00000071691;ENSDARG00000005423;ENSDARG00000032970;ENSDARG00000001788;ENSDARG00000045514;ENSDARG00000039007;ENSDARG00000013044;ENSDARG00000010113;ENSDARG00000017775;ENSDARG00000056008;ENSDARG00000039914;ENSDARG00000058226;ENSDARG00000014313;ENSDARG00000029064;ENSDARG00000070826;ENSDARG00000036684;ENSDARG00000030139;ENSDARG00000010149;ENSDARG00000088383;ENSDARG00000070083;ENSDARG00000011146;…
GO:0009126	purine nucleoside monophosphate metabolic process	http://amigo.geneontology.org/amigo/term/GO:0009126	103	33	7.66124	4.3074	1.84963e-13	1.27329e-10	81541;322549;323107;326975;335191;336957;378963;393720;393829;394151;406301;406367;406404;406599;436768;436903;436919;445042;445500;447910;553755;554101;554135;554154;558925;559659;560753;561469;564379;566723;569482;572733;573021	ENSDARG00000071691;ENSDARG00000005423;ENSDARG00000032970;ENSDARG00000001788;ENSDARG00000045514;ENSDARG00000039007;ENSDARG00000013044;ENSDARG00000010113;ENSDARG00000017775;ENSDARG00000056008;ENSDARG00000039914;ENSDARG00000058226;ENSDARG00000014313;ENSDARG00000029064;ENSDARG00000070826;ENSDARG00000003113;ENSDARG00000036684;ENSDARG00000030139;ENSDARG00000045878;ENSDARG00000010149;ENSDARG00000088383;…
GO:0009167	purine ribonucleoside monophosphate metabolic process	http://amigo.geneontology.org/amigo/term/GO:0009167	103	33	7.66124	4.3074	1.84963e-13	1.27329e-10	81541;322549;323107;326975;335191;336957;378963;393720;393829;394151;406301;406367;406404;406599;436768;436903;436919;445042;445500;447910;553755;554101;554135;554154;558925;559659;560753;561469;564379;566723;569482;572733;573021	ENSDARG00000071691;ENSDARG00000005423;ENSDARG00000032970;ENSDARG00000001788;ENSDARG00000045514;ENSDARG00000039007;ENSDARG00000013044;ENSDARG00000010113;ENSDARG00000017775;ENSDARG00000056008;ENSDARG00000039914;ENSDARG00000058226;ENSDARG00000014313;ENSDARG00000029064;ENSDARG00000070826;ENSDARG00000003113;ENSDARG00000036684;ENSDARG00000030139;ENSDARG00000045878;ENSDARG00000010149;ENSDARG00000088383;…
GO:0009199	ribonucleoside triphosphate metabolic process	http://amigo.geneontology.org/amigo/term/GO:0009199	96	31	7.14057	4.34139	7.94698e-13	4.55892e-10	81541;322549;323107;326975;335191;336957;378963;393720;393829;394151;406301;406367;406404;406599;436768;436903;445042;445500;553755;554101;554135;554154;558925;559659;560753;561469;564379;566723;569482;572733;573021	ENSDARG00000071691;ENSDARG00000005423;ENSDARG00000032970;ENSDARG00000001788;ENSDARG00000045514;ENSDARG00000039007;ENSDARG00000013044;ENSDARG00000010113;ENSDARG00000017775;ENSDARG00000056008;ENSDARG00000039914;ENSDARG00000058226;ENSDARG00000014313;ENSDARG00000029064;ENSDARG00000070826;ENSDARG00000036684;ENSDARG00000030139;ENSDARG00000010149;ENSDARG00000088383;ENSDARG00000070083;ENSDARG00000011146;…
GO:0009141	nucleoside triphosphate metabolic process	http://amigo.geneontology.org/amigo/term/GO:0009141	99	31	7.36372	4.20983	2.00462e-12	9.857e-10	81541;322549;323107;326975;335191;336957;378963;393720;393829;394151;406301;406367;406404;406599;436768;436903;445042;445500;553755;554101;554135;554154;558925;559659;560753;561469;564379;566723;569482;572733;573021	ENSDARG00000071691;ENSDARG00000005423;ENSDARG00000032970;ENSDARG00000001788;ENSDARG00000045514;ENSDARG00000039007;ENSDARG00000013044;ENSDARG00000010113;ENSDARG00000017775;ENSDARG00000056008;ENSDARG00000039914;ENSDARG00000058226;ENSDARG00000014313;ENSDARG00000029064;ENSDARG00000070826;ENSDARG00000036684;ENSDARG00000030139;ENSDARG00000010149;ENSDARG00000088383;ENSDARG00000070083;ENSDARG00000011146;…
GO:0009161	ribonucleoside monophosphate metabolic process	http://amigo.geneontology.org/amigo/term/GO:0009161	112	33	8.33067	3.96127	2.58571e-12	1.1125e-09	81541;322549;323107;326975;335191;336957;378963;393720;393829;394151;406301;406367;406404;406599;436768;436903;436919;445042;445500;447910;553755;554101;554135;554154;558925;559659;560753;561469;564379;566723;569482;572733;573021	ENSDARG00000071691;ENSDARG00000005423;ENSDARG00000032970;ENSDARG00000001788;ENSDARG00000045514;ENSDARG00000039007;ENSDARG00000013044;ENSDARG00000010113;ENSDARG00000017775;ENSDARG00000056008;ENSDARG00000039914;ENSDARG00000058226;ENSDARG00000014313;ENSDARG00000029064;ENSDARG00000070826;ENSDARG00000003113;ENSDARG00000036684;ENSDARG00000030139;ENSDARG00000045878;ENSDARG00000010149;ENSDARG00000088383;…
GO:0006091	generation of precursor metabolites and energy	http://amigo.geneontology.org/amigo/term/GO:0006091	113	33	8.40505	3.92621	3.39895e-12	1.29991e-09	322339;322549;323107;326975;378963;393720;393807;393829;393926;393938;399662;406367;406405;436649;436768;436903;445042;445291;445500;447859;494035;553418;554101;554154;558925;560753;564379;566723;569482;572733;573021;573689;100002536	ENSDARG00000070393;ENSDARG00000103364;ENSDARG00000071691;ENSDARG00000005423;ENSDARG00000032970;ENSDARG00000039007;ENSDARG00000013044;ENSDARG00000014554;ENSDARG00000010113;ENSDARG00000030278;ENSDARG00000075132;ENSDARG00000017772;ENSDARG00000039914;ENSDARG00000043371;ENSDARG00000071005;ENSDARG00000029064;ENSDARG00000070826;ENSDARG00000036684;ENSDARG00000036438;ENSDARG00000030139;ENSDARG00000038834;…
GO:0045333	cellular respiration	http://amigo.geneontology.org/amigo/term/GO:0045333	63	24	4.686	5.12164	5.56732e-12	1.81815e-09	322339;322549;326975;393720;393829;393926;393938;399662;406405;436768;445042;445291;445500;447859;494035;553418;554101;554154;558925;564379;566723;569482;573021;100002536	ENSDARG00000070393;ENSDARG00000103364;ENSDARG00000071691;ENSDARG00000032970;ENSDARG00000013044;ENSDARG00000010113;ENSDARG00000030278;ENSDARG00000075132;ENSDARG00000017772;ENSDARG00000043371;ENSDARG00000029064;ENSDARG00000036684;ENSDARG00000036438;ENSDARG00000030139;ENSDARG00000038834;ENSDARG00000045304;ENSDARG00000067829;ENSDARG00000088383;ENSDARG00000011146;ENSDARG00000093382;ENSDARG00000038075;…
GO:0009123	nucleoside monophosphate metabolic process	http://amigo.geneontology.org/amigo/term/GO:0009123	115	33	8.55381	3.85793	5.81046e-12	1.81815e-09	81541;322549;323107;326975;335191;336957;378963;393720;393829;394151;406301;406367;406404;406599;436768;436903;436919;445042;445500;447910;553755;554101;554135;554154;558925;559659;560753;561469;564379;566723;569482;572733;573021	ENSDARG00000071691;ENSDARG00000005423;ENSDARG00000032970;ENSDARG00000001788;ENSDARG00000045514;ENSDARG00000039007;ENSDARG00000013044;ENSDARG00000010113;ENSDARG00000017775;ENSDARG00000056008;ENSDARG00000039914;ENSDARG00000058226;ENSDARG00000014313;ENSDARG00000029064;ENSDARG00000070826;ENSDARG00000003113;ENSDARG00000036684;ENSDARG00000030139;ENSDARG00000045878;ENSDARG00000010149;ENSDARG00000088383;…
GO:0046128	purine ribonucleoside metabolic process	http://amigo.geneontology.org/amigo/term/GO:0046128	121	33	9.0001	3.66663	2.67708e-11	7.67876e-09	81541;322549;323107;326975;335191;336957;378963;393720;393829;394151;406301;406367;406404;406599;436768;436903;436919;445042;445500;447910;553755;554101;554135;554154;558925;559659;560753;561469;564379;566723;569482;572733;573021	ENSDARG00000071691;ENSDARG00000005423;ENSDARG00000032970;ENSDARG00000001788;ENSDARG00000045514;ENSDARG00000039007;ENSDARG00000013044;ENSDARG00000010113;ENSDARG00000017775;ENSDARG00000056008;ENSDARG00000039914;ENSDARG00000058226;ENSDARG00000014313;ENSDARG00000029064;ENSDARG00000070826;ENSDARG00000003113;ENSDARG00000036684;ENSDARG00000030139;ENSDARG00000045878;ENSDARG00000010149;ENSDARG00000088383;…
GO:0042278	purine nucleoside metabolic process	http://amigo.geneontology.org/amigo/term/GO:0042278	122	33	9.07448	3.63657	3.41516e-11	9.04229e-09	81541;322549;323107;326975;335191;336957;378963;393720;393829;394151;406301;406367;406404;406599;436768;436903;436919;445042;445500;447910;553755;554101;554135;554154;558925;559659;560753;561469;564379;566723;569482;572733;573021	ENSDARG00000071691;ENSDARG00000005423;ENSDARG00000032970;ENSDARG00000001788;ENSDARG00000045514;ENSDARG00000039007;ENSDARG00000013044;ENSDARG00000010113;ENSDARG00000017775;ENSDARG00000056008;ENSDARG00000039914;ENSDARG00000058226;ENSDARG00000014313;ENSDARG00000029064;ENSDARG00000070826;ENSDARG00000003113;ENSDARG00000036684;ENSDARG00000030139;ENSDARG00000045878;ENSDARG00000010149;ENSDARG00000088383;…
GO:0015980	energy derivation by oxidation of organic compounds	http://amigo.geneontology.org/amigo/term/GO:0015980	81	26	6.02486	4.31545	6.62268e-11	1.62823e-08	322339;322549;326975;393720;393807;393829;393926;393938;399662;406405;436649;436768;445042;445291;445500;447859;494035;553418;554101;554154;558925;564379;566723;569482;573021;100002536	ENSDARG00000070393;ENSDARG00000103364;ENSDARG00000071691;ENSDARG00000032970;ENSDARG00000013044;ENSDARG00000014554;ENSDARG00000010113;ENSDARG00000030278;ENSDARG00000075132;ENSDARG00000017772;ENSDARG00000043371;ENSDARG00000071005;ENSDARG00000029064;ENSDARG00000036684;ENSDARG00000036438;ENSDARG00000030139;ENSDARG00000038834;ENSDARG00000045304;ENSDARG00000067829;ENSDARG00000088383;ENSDARG00000011146;…
GO:0044710	single-organism metabolic process	http://amigo.geneontology.org/amigo/term/GO:0044710	1495	174	111.2	1.56475	1.67846e-10	3.85151e-08	30331;63998;80374;81541;114426;114436;282673;321218;322339;322347;322549;323107;323588;324125;324654;325712;326975;327496;334098;335191;335799;336503;336526;336957;337690;353314;368632;368912;373124;373126;378726;378960;378963;393548;393700;393720;393807;393821;393829;393860;393926;393938;393983;394150;394151;399662;402799;402886;404045;405871;406283;406294;406301;406330;406359;406367;406404;4064…	ENSDARG00000040319;ENSDARG00000070393;ENSDARG00000010376;ENSDARG00000038618;ENSDARG00000052465;ENSDARG00000011821;ENSDARG00000070165;ENSDARG00000068934;ENSDARG00000086790;ENSDARG00000038996;ENSDARG00000030598;ENSDARG00000099803;ENSDARG00000089534;ENSDARG00000075857;ENSDARG00000091598;ENSDARG00000077583;ENSDARG00000007377;ENSDARG00000019307;ENSDARG00000090912;ENSDARG00000011166;ENSDARG00000038097;…
GO:0044281	small molecule metabolic process	http://amigo.geneontology.org/amigo/term/GO:0044281	601	87	44.703	1.94618	6.73909e-10	1.44975e-07	30331;80374;81541;114426;282673;322339;322549;323107;325712;326975;327496;334098;335191;336957;368912;378963;393720;393829;393860;393926;393938;393983;394151;399662;402799;402886;405871;406283;406301;406330;406367;406404;406405;406428;406599;406605;406619;406688;406702;415192;436768;436903;436919;445042;445121;445182;445290;445500;447847;447910;450052;541331;541490;550372;553418;553755;554036;554…	ENSDARG00000070393;ENSDARG00000010376;ENSDARG00000038618;ENSDARG00000068934;ENSDARG00000086790;ENSDARG00000030598;ENSDARG00000007377;ENSDARG00000090912;ENSDARG00000011166;ENSDARG00000103364;ENSDARG00000071691;ENSDARG00000005423;ENSDARG00000014915;ENSDARG00000032970;ENSDARG00000054199;ENSDARG00000001975;ENSDARG00000001788;ENSDARG00000045514;ENSDARG00000001578;ENSDARG00000039007;ENSDARG00000013044;…
GO:0009119	ribonucleoside metabolic process	http://amigo.geneontology.org/amigo/term/GO:0009119	136	33	10.1158	3.26222	7.71108e-10	1.5607e-07	81541;322549;323107;326975;335191;336957;378963;393720;393829;394151;406301;406367;406404;406599;436768;436903;436919;445042;445500;447910;553755;554101;554135;554154;558925;559659;560753;561469;564379;566723;569482;572733;573021	ENSDARG00000071691;ENSDARG00000005423;ENSDARG00000032970;ENSDARG00000001788;ENSDARG00000045514;ENSDARG00000039007;ENSDARG00000013044;ENSDARG00000010113;ENSDARG00000017775;ENSDARG00000056008;ENSDARG00000039914;ENSDARG00000058226;ENSDARG00000014313;ENSDARG00000029064;ENSDARG00000070826;ENSDARG00000003113;ENSDARG00000036684;ENSDARG00000030139;ENSDARG00000045878;ENSDARG00000010149;ENSDARG00000088383;…
GO:0006754	ATP biosynthetic process	http://amigo.geneontology.org/amigo/term/GO:0006754	19	12	1.41324	8.49113	8.16173e-10	1.5607e-07	81541;335191;336957;394151;406301;406599;553755;554135;558925;559659;561469;564379	ENSDARG00000001788;ENSDARG00000045514;ENSDARG00000017775;ENSDARG00000056008;ENSDARG00000014313;ENSDARG00000010149;ENSDARG00000070083;ENSDARG00000093382;ENSDARG00000078113;ENSDARG00000035538;ENSDARG00000038075;ENSDARG00000009447
GO:0009116	nucleoside metabolic process	http://amigo.geneontology.org/amigo/term/GO:0009116	145	34	10.7852	3.15246	1.12659e-09	1.95591e-07	81541;322549;323107;326975;335191;336957;378963;393720;393829;394151;406301;406367;406404;406599;415192;436768;436903;436919;445042;445500;447910;553755;554101;554135;554154;558925;559659;560753;561469;564379;566723;569482;572733;573021	ENSDARG00000071691;ENSDARG00000005423;ENSDARG00000032970;ENSDARG00000001788;ENSDARG00000045514;ENSDARG00000039007;ENSDARG00000013044;ENSDARG00000010113;ENSDARG00000017775;ENSDARG00000056008;ENSDARG00000039914;ENSDARG00000058226;ENSDARG00000014313;ENSDARG00000057575;ENSDARG00000029064;ENSDARG00000070826;ENSDARG00000003113;ENSDARG00000036684;ENSDARG00000030139;ENSDARG00000045878;ENSDARG00000010149;…
GO:0042775	mitochondrial ATP synthesis coupled electron transport	http://amigo.geneontology.org/amigo/term/GO:0042775	27	14	2.00829	6.97112	1.13649e-09	1.95591e-07	322549;326975;393720;393829;436768;445042;445500;554101;554154;558925;564379;566723;569482;573021	ENSDARG00000071691;ENSDARG00000032970;ENSDARG00000013044;ENSDARG00000010113;ENSDARG00000029064;ENSDARG00000036684;ENSDARG00000030139;ENSDARG00000088383;ENSDARG00000011146;ENSDARG00000093382;ENSDARG00000038075;ENSDARG00000059128;ENSDARG00000062971;ENSDARG00000041314
GO:1901657	glycosyl compound metabolic process	http://amigo.geneontology.org/amigo/term/GO:1901657	148	34	11.0084	3.08855	1.99911e-09	3.27663e-07	81541;322549;323107;326975;335191;336957;378963;393720;393829;394151;406301;406367;406404;406599;415192;436768;436903;436919;445042;445500;447910;553755;554101;554135;554154;558925;559659;560753;561469;564379;566723;569482;572733;573021	ENSDARG00000071691;ENSDARG00000005423;ENSDARG00000032970;ENSDARG00000001788;ENSDARG00000045514;ENSDARG00000039007;ENSDARG00000013044;ENSDARG00000010113;ENSDARG00000017775;ENSDARG00000056008;ENSDARG00000039914;ENSDARG00000058226;ENSDARG00000014313;ENSDARG00000057575;ENSDARG00000029064;ENSDARG00000070826;ENSDARG00000003113;ENSDARG00000036684;ENSDARG00000030139;ENSDARG00000045878;ENSDARG00000010149;…
GO:0042773	ATP synthesis coupled electron transport	http://amigo.geneontology.org/amigo/term/GO:0042773	30	14	2.23143	6.27401	6.67074e-09	1.01056e-06	322549;326975;393720;393829;436768;445042;445500;554101;554154;558925;564379;566723;569482;573021	ENSDARG00000071691;ENSDARG00000032970;ENSDARG00000013044;ENSDARG00000010113;ENSDARG00000029064;ENSDARG00000036684;ENSDARG00000030139;ENSDARG00000088383;ENSDARG00000011146;ENSDARG00000093382;ENSDARG00000038075;ENSDARG00000059128;ENSDARG00000062971;ENSDARG00000041314
GO:0015985	energy coupled proton transport, down electrochemical gradient	http://amigo.geneontology.org/amigo/term/GO:0015985	18	11	1.33886	8.21596	7.04635e-09	1.01056e-06	81541;335191;336957;394151;406301;406599;553755;554135;559659;561469;564379	ENSDARG00000001788;ENSDARG00000045514;ENSDARG00000017775;ENSDARG00000056008;ENSDARG00000014313;ENSDARG00000010149;ENSDARG00000070083;ENSDARG00000078113;ENSDARG00000035538;ENSDARG00000038075;ENSDARG00000009447
GO:0015986	ATP synthesis coupled proton transport	http://amigo.geneontology.org/amigo/term/GO:0015986	18	11	1.33886	8.21596	7.04635e-09	1.01056e-06	81541;335191;336957;394151;406301;406599;553755;554135;559659;561469;564379	ENSDARG00000001788;ENSDARG00000045514;ENSDARG00000017775;ENSDARG00000056008;ENSDARG00000014313;ENSDARG00000010149;ENSDARG00000070083;ENSDARG00000078113;ENSDARG00000035538;ENSDARG00000038075;ENSDARG00000009447
GO:0022904	respiratory electron transport chain	http://amigo.geneontology.org/amigo/term/GO:0022904	35	15	2.60333	5.76184	8.17712e-09	1.12583e-06	322549;326975;393720;393829;436768;445042;445500;447859;554101;554154;558925;564379;566723;569482;573021	ENSDARG00000071691;ENSDARG00000032970;ENSDARG00000013044;ENSDARG00000010113;ENSDARG00000029064;ENSDARG00000036684;ENSDARG00000030139;ENSDARG00000038834;ENSDARG00000088383;ENSDARG00000011146;ENSDARG00000093382;ENSDARG00000038075;ENSDARG00000059128;ENSDARG00000062971;ENSDARG00000041314
GO:0022900	electron transport chain	http://amigo.geneontology.org/amigo/term/GO:0022900	40	16	2.97524	5.37772	8.66528e-09	1.14715e-06	322549;326975;393720;393829;436768;445042;445500;447859;554101;554154;558925;564379;566723;569482;573021;573689	ENSDARG00000071691;ENSDARG00000032970;ENSDARG00000013044;ENSDARG00000010113;ENSDARG00000029064;ENSDARG00000036684;ENSDARG00000030139;ENSDARG00000038834;ENSDARG00000088383;ENSDARG00000011146;ENSDARG00000093382;ENSDARG00000038075;ENSDARG00000059128;ENSDARG00000062971;ENSDARG00000041314;ENSDARG00000052840
GO:0002376	immune system process	http://amigo.geneontology.org/amigo/term/GO:0002376	489	72	36.3723	1.97953	1.10672e-08	1.36931e-06	30104;30120;30194;30324;30332;30458;30480;30482;30645;30718;30766;58040;58113;58153;84703;114447;324714;335573;335799;368206;368564;393650;393707;406294;406404;406471;414333;415101;415205;436895;436919;447804;449927;450011;497629;554167;556454;556826;557258;558148;558368;559103;559295;561370;562867;562949;563784;564068;564589;566708;566739;567448;567764;654692;678622;751704;794891;794892;795246;7…	ENSDARG00000030161;ENSDARG00000040319;ENSDARG00000006560;ENSDARG00000054610;ENSDARG00000070165;ENSDARG00000079947;ENSDARG00000063371;ENSDARG00000089534;ENSDARG00000092480;ENSDARG00000090997;ENSDARG00000003157;ENSDARG00000041959;ENSDARG00000017400;ENSDARG00000002336;ENSDARG00000026531;ENSDARG00000033683;ENSDARG00000095019;ENSDARG00000016526;ENSDARG00000059327;ENSDARG00000017821;ENSDARG00000036628;…
GO:0035556	intracellular signal transduction	http://amigo.geneontology.org/amigo/term/GO:0035556	830	106	61.7362	1.71698	1.11391e-08	1.36931e-06	65227;114436;323226;324125;324681;325356;327396;327510;336933;337690;338219;353314;368266;368910;378726;378998;393548;393643;393707;393957;402784;403000;404045;406471;406782;415101;436815;445039;445111;445507;447829;494081;503589;541526;550258;550513;550538;553180;553600;555294;555521;556413;556808;557063;558073;558453;558859;559145;560226;560932;561370;561747;561963;562242;562264;562798;562867;5…	ENSDARG00000040319;ENSDARG00000035535;ENSDARG00000074121;ENSDARG00000018162;ENSDARG00000052465;ENSDARG00000070165;ENSDARG00000062811;ENSDARG00000068628;ENSDARG00000018382;ENSDARG00000086790;ENSDARG00000070601;ENSDARG00000063371;ENSDARG00000099803;ENSDARG00000089534;ENSDARG00000091777;ENSDARG00000053272;ENSDARG00000079291;ENSDARG00000003157;ENSDARG00000019307;ENSDARG00000021343;ENSDARG00000011312;…
GO:0006793	phosphorus metabolic process	http://amigo.geneontology.org/amigo/term/GO:0006793	1186	138	88.2158	1.56434	2.28436e-08	2.71129e-06	30081;81541;114436;140744;321218;322549;323107;323588;324125;324714;326975;335191;335573;336957;337690;338219;353314;373124;378726;378963;393548;393720;393829;393957;393980;393983;394150;394151;399662;403000;404045;406301;406367;406404;406428;406460;406471;406599;406619;406667;406702;406782;414333;436768;436815;436838;436903;436919;445042;445500;447804;447810;447910;450052;497629;541526;544667;55…	ENSDARG00000030161;ENSDARG00000040319;ENSDARG00000069603;ENSDARG00000075265;ENSDARG00000052465;ENSDARG00000070165;ENSDARG00000018382;ENSDARG00000086790;ENSDARG00000056921;ENSDARG00000074695;ENSDARG00000030598;ENSDARG00000104636;ENSDARG00000099803;ENSDARG00000089534;ENSDARG00000075857;ENSDARG00000058647;ENSDARG00000079591;ENSDARG00000019307;ENSDARG00000043257;ENSDARG00000007923;ENSDARG00000038097;…
GO:0006796	phosphate-containing compound metabolic process	http://amigo.geneontology.org/amigo/term/GO:0006796	1157	135	86.0588	1.56869	2.84183e-08	3.26052e-06	30081;81541;114436;140744;321218;322549;323107;323588;324125;324714;326975;335191;335573;336957;337690;338219;353314;373124;378726;378963;393548;393720;393829;393957;393980;393983;394150;394151;399662;403000;404045;406301;406367;406404;406460;406471;406599;406619;406667;406782;414333;436768;436815;436838;436903;436919;445042;445500;447804;447810;447910;497629;541526;544667;550258;550561;552928;55…	ENSDARG00000030161;ENSDARG00000040319;ENSDARG00000069603;ENSDARG00000075265;ENSDARG00000052465;ENSDARG00000070165;ENSDARG00000018382;ENSDARG00000086790;ENSDARG00000056921;ENSDARG00000074695;ENSDARG00000030598;ENSDARG00000104636;ENSDARG00000099803;ENSDARG00000089534;ENSDARG00000075857;ENSDARG00000058647;ENSDARG00000079591;ENSDARG00000019307;ENSDARG00000043257;ENSDARG00000007923;ENSDARG00000038097;…
GO:0006119	oxidative phosphorylation	http://amigo.geneontology.org/amigo/term/GO:0006119	33	14	2.45457	5.70364	3.04139e-08	3.37693e-06	322549;326975;393720;393829;436768;445042;445500;554101;554154;558925;564379;566723;569482;573021	ENSDARG00000071691;ENSDARG00000032970;ENSDARG00000013044;ENSDARG00000010113;ENSDARG00000029064;ENSDARG00000036684;ENSDARG00000030139;ENSDARG00000088383;ENSDARG00000011146;ENSDARG00000093382;ENSDARG00000038075;ENSDARG00000059128;ENSDARG00000062971;ENSDARG00000041314
GO:0009150	purine ribonucleotide metabolic process	http://amigo.geneontology.org/amigo/term/GO:0009150	157	33	11.6778	2.82587	3.59304e-08	3.86477e-06	81541;322549;323107;326975;335191;336957;378963;393720;393829;394151;406301;406367;406404;406599;436768;436903;445042;445500;447910;553755;554101;554135;554154;558925;559659;560753;561469;564379;566723;569482;572733;573021;100150304	ENSDARG00000086790;ENSDARG00000071691;ENSDARG00000005423;ENSDARG00000032970;ENSDARG00000001788;ENSDARG00000045514;ENSDARG00000039007;ENSDARG00000013044;ENSDARG00000010113;ENSDARG00000017775;ENSDARG00000056008;ENSDARG00000039914;ENSDARG00000058226;ENSDARG00000014313;ENSDARG00000029064;ENSDARG00000070826;ENSDARG00000036684;ENSDARG00000030139;ENSDARG00000045878;ENSDARG00000010149;ENSDARG00000088383;…
GO:0006163	purine nucleotide metabolic process	http://amigo.geneontology.org/amigo/term/GO:0006163	158	33	11.7522	2.80799	4.22672e-08	4.40859e-06	81541;322549;323107;326975;335191;336957;378963;393720;393829;394151;406301;406367;406404;406599;436768;436903;445042;445500;447910;553755;554101;554135;554154;558925;559659;560753;561469;564379;566723;569482;572733;573021;100150304	ENSDARG00000086790;ENSDARG00000071691;ENSDARG00000005423;ENSDARG00000032970;ENSDARG00000001788;ENSDARG00000045514;ENSDARG00000039007;ENSDARG00000013044;ENSDARG00000010113;ENSDARG00000017775;ENSDARG00000056008;ENSDARG00000039914;ENSDARG00000058226;ENSDARG00000014313;ENSDARG00000029064;ENSDARG00000070826;ENSDARG00000036684;ENSDARG00000030139;ENSDARG00000045878;ENSDARG00000010149;ENSDARG00000088383;…
GO:0055114	oxidation-reduction process	http://amigo.geneontology.org/amigo/term/GO:0055114	507	72	37.7112	1.90925	5.06655e-08	5.12914e-06	80374;322339;322347;322549;326975;327496;334098;335799;336503;368912;373126;393700;393720;393807;393821;393829;393860;393926;393938;399662;402799;405871;406283;406294;406359;406367;406405;406413;406428;406605;406619;406702;415256;436649;436768;445042;445121;445182;445288;445290;445291;445500;447859;450078;494035;541331;553418;553672;554036;554101;554154;557507;558500;558925;559020;564379;566723;5…	ENSDARG00000070393;ENSDARG00000038618;ENSDARG00000011821;ENSDARG00000068934;ENSDARG00000038996;ENSDARG00000103364;ENSDARG00000002523;ENSDARG00000071691;ENSDARG00000032970;ENSDARG00000054199;ENSDARG00000001975;ENSDARG00000042644;ENSDARG00000056378;ENSDARG00000001578;ENSDARG00000031915;ENSDARG00000058041;ENSDARG00000013044;ENSDARG00000014554;ENSDARG00000033789;ENSDARG00000010113;ENSDARG00000037057;…
GO:0072521	purine-containing compound metabolic process	http://amigo.geneontology.org/amigo/term/GO:0072521	176	35	13.0911	2.67358	6.07398e-08	5.97332e-06	81541;322549;323107;326975;335191;336957;378963;393720;393829;394151;406301;406367;406404;406599;415192;436768;436903;436919;445042;445500;447910;553755;554101;554135;554154;558925;559659;560753;561469;564379;566723;569482;572733;573021;100150304	ENSDARG00000086790;ENSDARG00000071691;ENSDARG00000005423;ENSDARG00000032970;ENSDARG00000001788;ENSDARG00000045514;ENSDARG00000039007;ENSDARG00000013044;ENSDARG00000010113;ENSDARG00000017775;ENSDARG00000056008;ENSDARG00000039914;ENSDARG00000058226;ENSDARG00000014313;ENSDARG00000057575;ENSDARG00000029064;ENSDARG00000070826;ENSDARG00000003113;ENSDARG00000036684;ENSDARG00000030139;ENSDARG00000045878;…
GO:0002682	regulation of immune system process	http://amigo.geneontology.org/amigo/term/GO:0002682	109	26	8.10753	3.2069	7.12825e-08	6.78176e-06	30458;30480;114447;368564;393650;414333;436895;447804;449927;497629;556454;556826;557258;559103;562867;563784;566739;654692;751704;799647;100000959;100002070;100037357;100535766;101885552;101887110	ENSDARG00000040319;ENSDARG00000006560;ENSDARG00000070165;ENSDARG00000092480;ENSDARG00000090997;ENSDARG00000003157;ENSDARG00000041959;ENSDARG00000016526;ENSDARG00000059327;ENSDARG00000000906;ENSDARG00000045661;ENSDARG00000102525;ENSDARG00000056407;ENSDARG00000031715;ENSDARG00000014770;ENSDARG00000056133;ENSDARG00000067996;ENSDARG00000033446;ENSDARG00000022841;ENSDARG00000074283;ENSDARG00000069733;…
GO:0009127	purine nucleoside monophosphate biosynthetic process	http://amigo.geneontology.org/amigo/term/GO:0009127	35	14	2.60333	5.37772	7.48712e-08	6.78176e-06	81541;335191;336957;394151;406301;406404;406599;436919;553755;554135;558925;559659;561469;564379	ENSDARG00000001788;ENSDARG00000045514;ENSDARG00000017775;ENSDARG00000056008;ENSDARG00000058226;ENSDARG00000014313;ENSDARG00000003113;ENSDARG00000010149;ENSDARG00000070083;ENSDARG00000093382;ENSDARG00000078113;ENSDARG00000035538;ENSDARG00000038075;ENSDARG00000009447
GO:0009168	purine ribonucleoside monophosphate biosynthetic process	http://amigo.geneontology.org/amigo/term/GO:0009168	35	14	2.60333	5.37772	7.48712e-08	6.78176e-06	81541;335191;336957;394151;406301;406404;406599;436919;553755;554135;558925;559659;561469;564379	ENSDARG00000001788;ENSDARG00000045514;ENSDARG00000017775;ENSDARG00000056008;ENSDARG00000058226;ENSDARG00000014313;ENSDARG00000003113;ENSDARG00000010149;ENSDARG00000070083;ENSDARG00000093382;ENSDARG00000078113;ENSDARG00000035538;ENSDARG00000038075;ENSDARG00000009447
GO:0009145	purine nucleoside triphosphate biosynthetic process	http://amigo.geneontology.org/amigo/term/GO:0009145	26	12	1.93391	6.20506	9.59813e-08	8.25919e-06	81541;335191;336957;394151;406301;406599;553755;554135;558925;559659;561469;564379	ENSDARG00000001788;ENSDARG00000045514;ENSDARG00000017775;ENSDARG00000056008;ENSDARG00000014313;ENSDARG00000010149;ENSDARG00000070083;ENSDARG00000093382;ENSDARG00000078113;ENSDARG00000035538;ENSDARG00000038075;ENSDARG00000009447
GO:0009206	purine ribonucleoside triphosphate biosynthetic process	http://amigo.geneontology.org/amigo/term/GO:0009206	26	12	1.93391	6.20506	9.59813e-08	8.25919e-06	81541;335191;336957;394151;406301;406599;553755;554135;558925;559659;561469;564379	ENSDARG00000001788;ENSDARG00000045514;ENSDARG00000017775;ENSDARG00000056008;ENSDARG00000014313;ENSDARG00000010149;ENSDARG00000070083;ENSDARG00000093382;ENSDARG00000078113;ENSDARG00000035538;ENSDARG00000038075;ENSDARG00000009447
GO:1902600	hydrogen ion transmembrane transport	http://amigo.geneontology.org/amigo/term/GO:1902600	64	19	4.76038	3.99128	1.02894e-07	8.63808e-06	81541;321724;326975;335191;336957;394151;406301;406359;406599;436768;553755;554101;554135;554154;559659;561469;564379;566723;100535363	ENSDARG00000086341;ENSDARG00000031681;ENSDARG00000032970;ENSDARG00000001788;ENSDARG00000045514;ENSDARG00000017775;ENSDARG00000056008;ENSDARG00000007745;ENSDARG00000014313;ENSDARG00000029064;ENSDARG00000010149;ENSDARG00000088383;ENSDARG00000070083;ENSDARG00000011146;ENSDARG00000078113;ENSDARG00000035538;ENSDARG00000038075;ENSDARG00000059128;ENSDARG00000009447
GO:0009259	ribonucleotide metabolic process	http://amigo.geneontology.org/amigo/term/GO:0009259	166	33	12.3472	2.67266	1.463e-07	1.19897e-05	81541;322549;323107;326975;335191;336957;378963;393720;393829;394151;406301;406367;406404;406599;436768;436903;445042;445500;447910;553755;554101;554135;554154;558925;559659;560753;561469;564379;566723;569482;572733;573021;100150304	ENSDARG00000086790;ENSDARG00000071691;ENSDARG00000005423;ENSDARG00000032970;ENSDARG00000001788;ENSDARG00000045514;ENSDARG00000039007;ENSDARG00000013044;ENSDARG00000010113;ENSDARG00000017775;ENSDARG00000056008;ENSDARG00000039914;ENSDARG00000058226;ENSDARG00000014313;ENSDARG00000029064;ENSDARG00000070826;ENSDARG00000036684;ENSDARG00000030139;ENSDARG00000045878;ENSDARG00000010149;ENSDARG00000088383;…
GO:0019637	organophosphate metabolic process	http://amigo.geneontology.org/amigo/term/GO:0019637	359	55	26.7028	2.05971	1.7462e-07	1.38747e-05	81541;321218;322549;323107;323588;326975;335191;336957;337690;373124;378963;393720;393829;393983;394151;399662;406301;406367;406404;406599;406619;406667;436768;436838;436903;436919;445042;445500;447910;552928;553253;553755;554101;554135;554154;558925;559103;559659;560753;561469;561747;564261;564379;566723;567938;569482;570443;572492;572733;573021;791142;100150304;100330160;100330514;100534896	ENSDARG00000086790;ENSDARG00000030598;ENSDARG00000099803;ENSDARG00000075857;ENSDARG00000038097;ENSDARG00000071691;ENSDARG00000005423;ENSDARG00000102762;ENSDARG00000032970;ENSDARG00000001788;ENSDARG00000045514;ENSDARG00000056112;ENSDARG00000031020;ENSDARG00000039007;ENSDARG00000013044;ENSDARG00000010113;ENSDARG00000023840;ENSDARG00000017775;ENSDARG00000017772;ENSDARG00000056008;ENSDARG00000039914;…
GO:0006818	hydrogen transport	http://amigo.geneontology.org/amigo/term/GO:0006818	79	21	5.8761	3.5738	1.81395e-07	1.38747e-05	81541;321724;326975;335191;336957;394151;406301;406359;406599;406619;436768;553755;554101;554135;554154;559659;560602;561469;564379;566723;100535363	ENSDARG00000086341;ENSDARG00000031681;ENSDARG00000032970;ENSDARG00000001788;ENSDARG00000045514;ENSDARG00000017775;ENSDARG00000056008;ENSDARG00000007745;ENSDARG00000014313;ENSDARG00000023536;ENSDARG00000029064;ENSDARG00000010149;ENSDARG00000088383;ENSDARG00000070083;ENSDARG00000011146;ENSDARG00000078113;ENSDARG00000058731;ENSDARG00000035538;ENSDARG00000038075;ENSDARG00000059128;ENSDARG00000009447
GO:0015992	proton transport	http://amigo.geneontology.org/amigo/term/GO:0015992	79	21	5.8761	3.5738	1.81395e-07	1.38747e-05	81541;321724;326975;335191;336957;394151;406301;406359;406599;406619;436768;553755;554101;554135;554154;559659;560602;561469;564379;566723;100535363	ENSDARG00000086341;ENSDARG00000031681;ENSDARG00000032970;ENSDARG00000001788;ENSDARG00000045514;ENSDARG00000017775;ENSDARG00000056008;ENSDARG00000007745;ENSDARG00000014313;ENSDARG00000023536;ENSDARG00000029064;ENSDARG00000010149;ENSDARG00000088383;ENSDARG00000070083;ENSDARG00000011146;ENSDARG00000078113;ENSDARG00000058731;ENSDARG00000035538;ENSDARG00000038075;ENSDARG00000059128;ENSDARG00000009447
GO:0006753	nucleoside phosphate metabolic process	http://amigo.geneontology.org/amigo/term/GO:0006753	204	37	15.1737	2.43843	3.02571e-07	2.17074e-05	81541;322549;323107;326975;335191;336957;378963;393720;393829;394151;399662;406301;406367;406404;406599;406619;436768;436903;436919;445042;445500;447910;553755;554101;554135;554154;558925;559659;560753;561469;564379;566723;569482;572733;573021;100150304;100330160	ENSDARG00000086790;ENSDARG00000030598;ENSDARG00000071691;ENSDARG00000005423;ENSDARG00000032970;ENSDARG00000001788;ENSDARG00000045514;ENSDARG00000039007;ENSDARG00000013044;ENSDARG00000010113;ENSDARG00000017775;ENSDARG00000017772;ENSDARG00000056008;ENSDARG00000039914;ENSDARG00000058226;ENSDARG00000014313;ENSDARG00000023536;ENSDARG00000029064;ENSDARG00000070826;ENSDARG00000003113;ENSDARG00000036684;…
GO:0009117	nucleotide metabolic process	http://amigo.geneontology.org/amigo/term/GO:0009117	204	37	15.1737	2.43843	3.02571e-07	2.17074e-05	81541;322549;323107;326975;335191;336957;378963;393720;393829;394151;399662;406301;406367;406404;406599;406619;436768;436903;436919;445042;445500;447910;553755;554101;554135;554154;558925;559659;560753;561469;564379;566723;569482;572733;573021;100150304;100330160	ENSDARG00000086790;ENSDARG00000030598;ENSDARG00000071691;ENSDARG00000005423;ENSDARG00000032970;ENSDARG00000001788;ENSDARG00000045514;ENSDARG00000039007;ENSDARG00000013044;ENSDARG00000010113;ENSDARG00000017775;ENSDARG00000017772;ENSDARG00000056008;ENSDARG00000039914;ENSDARG00000058226;ENSDARG00000014313;ENSDARG00000023536;ENSDARG00000029064;ENSDARG00000070826;ENSDARG00000003113;ENSDARG00000036684;…
GO:0019693	ribose phosphate metabolic process	http://amigo.geneontology.org/amigo/term/GO:0019693	171	33	12.7191	2.59451	3.02718e-07	2.17074e-05	81541;322549;323107;326975;335191;336957;378963;393720;393829;394151;406301;406367;406404;406599;436768;436903;445042;445500;447910;553755;554101;554135;554154;558925;559659;560753;561469;564379;566723;569482;572733;573021;100150304	ENSDARG00000086790;ENSDARG00000071691;ENSDARG00000005423;ENSDARG00000032970;ENSDARG00000001788;ENSDARG00000045514;ENSDARG00000039007;ENSDARG00000013044;ENSDARG00000010113;ENSDARG00000017775;ENSDARG00000056008;ENSDARG00000039914;ENSDARG00000058226;ENSDARG00000014313;ENSDARG00000029064;ENSDARG00000070826;ENSDARG00000036684;ENSDARG00000030139;ENSDARG00000045878;ENSDARG00000010149;ENSDARG00000088383;…
GO:0016310	phosphorylation	http://amigo.geneontology.org/amigo/term/GO:0016310	804	98	59.8023	1.63873	4.20834e-07	2.95614e-05	114436;140744;322549;323107;323588;324125;324714;326975;337690;338219;353314;373124;378726;378963;393548;393720;393829;393957;393983;394150;403000;404045;406367;406404;406471;406667;406782;414333;436768;436815;436903;445042;445500;447804;497629;541526;544667;550258;550561;553365;554101;554154;555521;556042;556212;556454;557258;557551;558073;558925;560226;560753;560913;560915;560932;561288;561370;…	ENSDARG00000030161;ENSDARG00000040319;ENSDARG00000069603;ENSDARG00000075265;ENSDARG00000052465;ENSDARG00000070165;ENSDARG00000018382;ENSDARG00000056921;ENSDARG00000074695;ENSDARG00000104636;ENSDARG00000099803;ENSDARG00000089534;ENSDARG00000058647;ENSDARG00000019307;ENSDARG00000043257;ENSDARG00000071691;ENSDARG00000005423;ENSDARG00000102762;ENSDARG00000011312;ENSDARG00000041947;ENSDARG00000032970;…
GO:0048534	hematopoietic or lymphoid organ development	http://amigo.geneontology.org/amigo/term/GO:0048534	213	37	15.8431	2.33539	9.15296e-07	6.3009e-05	30104;30120;30324;30332;30458;30480;30482;30718;30766;58040;58153;84703;368206;393650;393707;406294;406404;414333;415205;436895;447804;450011;558148;558368;559295;561370;562949;564589;566708;567448;751704;794892;795246;100002070;100037357;100151531;100318936	ENSDARG00000006560;ENSDARG00000070165;ENSDARG00000079947;ENSDARG00000063371;ENSDARG00000017400;ENSDARG00000002336;ENSDARG00000033683;ENSDARG00000095019;ENSDARG00000016526;ENSDARG00000059327;ENSDARG00000017821;ENSDARG00000103554;ENSDARG00000019930;ENSDARG00000031891;ENSDARG00000045661;ENSDARG00000070864;ENSDARG00000043665;ENSDARG00000058226;ENSDARG00000102525;ENSDARG00000070795;ENSDARG00000056407;…
GO:0002520	immune system development	http://amigo.geneontology.org/amigo/term/GO:0002520	216	37	16.0663	2.30296	1.30009e-06	8.77437e-05	30104;30120;30324;30332;30458;30480;30482;30718;30766;58040;58153;84703;368206;393650;393707;406294;406404;414333;415205;436895;447804;450011;558148;558368;559295;561370;562949;564589;566708;567448;751704;794892;795246;100002070;100037357;100151531;100318936	ENSDARG00000006560;ENSDARG00000070165;ENSDARG00000079947;ENSDARG00000063371;ENSDARG00000017400;ENSDARG00000002336;ENSDARG00000033683;ENSDARG00000095019;ENSDARG00000016526;ENSDARG00000059327;ENSDARG00000017821;ENSDARG00000103554;ENSDARG00000019930;ENSDARG00000031891;ENSDARG00000045661;ENSDARG00000070864;ENSDARG00000043665;ENSDARG00000058226;ENSDARG00000102525;ENSDARG00000070795;ENSDARG00000056407;…
GO:0009156	ribonucleoside monophosphate biosynthetic process	http://amigo.geneontology.org/amigo/term/GO:0009156	44	14	3.27276	4.27773	1.97285e-06	0.000130588	81541;335191;336957;394151;406301;406404;406599;436919;553755;554135;558925;559659;561469;564379	ENSDARG00000001788;ENSDARG00000045514;ENSDARG00000017775;ENSDARG00000056008;ENSDARG00000058226;ENSDARG00000014313;ENSDARG00000003113;ENSDARG00000010149;ENSDARG00000070083;ENSDARG00000093382;ENSDARG00000078113;ENSDARG00000035538;ENSDARG00000038075;ENSDARG00000009447
GO:0009201	ribonucleoside triphosphate biosynthetic process	http://amigo.geneontology.org/amigo/term/GO:0009201	33	12	2.45457	4.88884	2.16665e-06	0.000140709	81541;335191;336957;394151;406301;406599;553755;554135;558925;559659;561469;564379	ENSDARG00000001788;ENSDARG00000045514;ENSDARG00000017775;ENSDARG00000056008;ENSDARG00000014313;ENSDARG00000010149;ENSDARG00000070083;ENSDARG00000093382;ENSDARG00000078113;ENSDARG00000035538;ENSDARG00000038075;ENSDARG00000009447
GO:0055086	nucleobase-containing small molecule metabolic process	http://amigo.geneontology.org/amigo/term/GO:0055086	230	38	17.1076	2.22123	2.32988e-06	0.000148508	81541;322549;323107;326975;335191;336957;378963;393720;393829;394151;399662;406301;406367;406404;406599;406619;415192;436768;436903;436919;445042;445500;447910;553755;554101;554135;554154;558925;559659;560753;561469;564379;566723;569482;572733;573021;100150304;100330160	ENSDARG00000086790;ENSDARG00000030598;ENSDARG00000071691;ENSDARG00000005423;ENSDARG00000032970;ENSDARG00000001788;ENSDARG00000045514;ENSDARG00000039007;ENSDARG00000013044;ENSDARG00000010113;ENSDARG00000017775;ENSDARG00000017772;ENSDARG00000056008;ENSDARG00000039914;ENSDARG00000058226;ENSDARG00000014313;ENSDARG00000023536;ENSDARG00000057575;ENSDARG00000029064;ENSDARG00000070826;ENSDARG00000003113;…
GO:0042451	purine nucleoside biosynthetic process	http://amigo.geneontology.org/amigo/term/GO:0042451	45	14	3.34714	4.18267	2.67006e-06	0.000164114	81541;335191;336957;394151;406301;406404;406599;436919;553755;554135;558925;559659;561469;564379	ENSDARG00000001788;ENSDARG00000045514;ENSDARG00000017775;ENSDARG00000056008;ENSDARG00000058226;ENSDARG00000014313;ENSDARG00000003113;ENSDARG00000010149;ENSDARG00000070083;ENSDARG00000093382;ENSDARG00000078113;ENSDARG00000035538;ENSDARG00000038075;ENSDARG00000009447
GO:0046129	purine ribonucleoside biosynthetic process	http://amigo.geneontology.org/amigo/term/GO:0046129	45	14	3.34714	4.18267	2.67006e-06	0.000164114	81541;335191;336957;394151;406301;406404;406599;436919;553755;554135;558925;559659;561469;564379	ENSDARG00000001788;ENSDARG00000045514;ENSDARG00000017775;ENSDARG00000056008;ENSDARG00000058226;ENSDARG00000014313;ENSDARG00000003113;ENSDARG00000010149;ENSDARG00000070083;ENSDARG00000093382;ENSDARG00000078113;ENSDARG00000035538;ENSDARG00000038075;ENSDARG00000009447
GO:0030097	hemopoiesis	http://amigo.geneontology.org/amigo/term/GO:0030097	206	35	15.3225	2.28423	3.04477e-06	0.000183861	30104;30120;30324;30332;30458;30480;30482;30718;30766;58040;58153;84703;393650;393707;406294;406404;414333;415205;436895;447804;450011;558368;559295;561370;562949;564589;566708;567448;751704;794892;795246;100002070;100037357;100151531;100318936	ENSDARG00000006560;ENSDARG00000070165;ENSDARG00000079947;ENSDARG00000063371;ENSDARG00000017400;ENSDARG00000002336;ENSDARG00000033683;ENSDARG00000095019;ENSDARG00000016526;ENSDARG00000059327;ENSDARG00000017821;ENSDARG00000103554;ENSDARG00000019930;ENSDARG00000045661;ENSDARG00000070864;ENSDARG00000043665;ENSDARG00000058226;ENSDARG00000102525;ENSDARG00000070795;ENSDARG00000056407;ENSDARG00000031715;…
GO:0009124	nucleoside monophosphate biosynthetic process	http://amigo.geneontology.org/amigo/term/GO:0009124	46	14	3.42153	4.09174	3.57862e-06	0.000212373	81541;335191;336957;394151;406301;406404;406599;436919;553755;554135;558925;559659;561469;564379	ENSDARG00000001788;ENSDARG00000045514;ENSDARG00000017775;ENSDARG00000056008;ENSDARG00000058226;ENSDARG00000014313;ENSDARG00000003113;ENSDARG00000010149;ENSDARG00000070083;ENSDARG00000093382;ENSDARG00000078113;ENSDARG00000035538;ENSDARG00000038075;ENSDARG00000009447
GO:0009142	nucleoside triphosphate biosynthetic process	http://amigo.geneontology.org/amigo/term/GO:0009142	35	12	2.60333	4.60947	4.43473e-06	0.000258718	81541;335191;336957;394151;406301;406599;553755;554135;558925;559659;561469;564379	ENSDARG00000001788;ENSDARG00000045514;ENSDARG00000017775;ENSDARG00000056008;ENSDARG00000014313;ENSDARG00000010149;ENSDARG00000070083;ENSDARG00000093382;ENSDARG00000078113;ENSDARG00000035538;ENSDARG00000038075;ENSDARG00000009447
GO:0009060	aerobic respiration	http://amigo.geneontology.org/amigo/term/GO:0009060	30	11	2.23143	4.92958	5.27031e-06	0.00030234	322339;322549;393926;393938;399662;406405;445291;445500;494035;554154;566723	ENSDARG00000103364;ENSDARG00000071691;ENSDARG00000030278;ENSDARG00000075132;ENSDARG00000017772;ENSDARG00000043371;ENSDARG00000036438;ENSDARG00000030139;ENSDARG00000045304;ENSDARG00000011146;ENSDARG00000059128
GO:0030099	myeloid cell differentiation	http://amigo.geneontology.org/amigo/term/GO:0030099	99	21	7.36372	2.85182	9.46085e-06	0.00053384	30104;30324;30332;30480;30482;30766;58040;58153;84703;393707;406404;436895;450011;558368;559295;564589;566708;751704;100002070;100151531;100318936	ENSDARG00000006560;ENSDARG00000079947;ENSDARG00000063371;ENSDARG00000017400;ENSDARG00000033683;ENSDARG00000095019;ENSDARG00000059327;ENSDARG00000017821;ENSDARG00000019930;ENSDARG00000070864;ENSDARG00000058226;ENSDARG00000056407;ENSDARG00000026655;ENSDARG00000044092;ENSDARG00000015623;ENSDARG00000011818;ENSDARG00000058503;ENSDARG00000030490;ENSDARG00000000241;ENSDARG00000067797;ENSDARG00000012881
GO:0006122	mitochondrial electron transport, ubiquinol to cytochrome c	http://amigo.geneontology.org/amigo/term/GO:0006122	9	6	0.669429	8.96286	1.14808e-05	0.000634802	322549;436768;554154;558925;564379;566723	ENSDARG00000071691;ENSDARG00000029064;ENSDARG00000011146;ENSDARG00000093382;ENSDARG00000038075;ENSDARG00000059128
GO:0009062	fatty acid catabolic process	http://amigo.geneontology.org/amigo/term/GO:0009062	17	8	1.26448	6.32673	1.19878e-05	0.000634802	368912;393860;405871;406283;445182;445290;450052;100005717	ENSDARG00000038618;ENSDARG00000001578;ENSDARG00000037057;ENSDARG00000027009;ENSDARG00000038900;ENSDARG00000042975;ENSDARG00000045888;ENSDARG00000014138
GO:0019395	fatty acid oxidation	http://amigo.geneontology.org/amigo/term/GO:0019395	17	8	1.26448	6.32673	1.19878e-05	0.000634802	368912;393860;405871;406283;445182;445290;553418;100005717	ENSDARG00000038618;ENSDARG00000001578;ENSDARG00000037057;ENSDARG00000027009;ENSDARG00000038900;ENSDARG00000042975;ENSDARG00000045888;ENSDARG00000067829
GO:0034440	lipid oxidation	http://amigo.geneontology.org/amigo/term/GO:0034440	17	8	1.26448	6.32673	1.19878e-05	0.000634802	368912;393860;405871;406283;445182;445290;553418;100005717	ENSDARG00000038618;ENSDARG00000001578;ENSDARG00000037057;ENSDARG00000027009;ENSDARG00000038900;ENSDARG00000042975;ENSDARG00000045888;ENSDARG00000067829
GO:0043547	positive regulation of GTPase activity	http://amigo.geneontology.org/amigo/term/GO:0043547	250	38	18.5952	2.04353	1.72972e-05	0.000902076	65227;368266;378998;406711;436796;447829;450012;494081;550519;553000;555294;555531;556413;557063;558453;558859;559145;560226;561771;562264;562468;562798;563441;566412;566849;568210;573765;793882;794891;795086;798492;100002155;100003547;100005174;100318936;100333914;100538309;101886094	ENSDARG00000035535;ENSDARG00000062349;ENSDARG00000074121;ENSDARG00000063371;ENSDARG00000089534;ENSDARG00000053272;ENSDARG00000079291;ENSDARG00000040380;ENSDARG00000017748;ENSDARG00000029936;ENSDARG00000039435;ENSDARG00000052783;ENSDARG00000041589;ENSDARG00000073848;ENSDARG00000017860;ENSDARG00000051836;ENSDARG00000076697;ENSDARG00000079705;ENSDARG00000044718;ENSDARG00000062328;ENSDARG00000061796;…
GO:0007265	Ras protein signal transduction	http://amigo.geneontology.org/amigo/term/GO:0007265	122	23	9.07448	2.53458	2.77545e-05	0.00142583	368266;393643;447829;494081;503589;556413;558859;559145;560226;562264;562798;563441;563762;566412;566849;571773;795086;798492;100002155;100005174;100034581;100037375;100318936	ENSDARG00000035535;ENSDARG00000074121;ENSDARG00000018162;ENSDARG00000062811;ENSDARG00000063371;ENSDARG00000040380;ENSDARG00000032221;ENSDARG00000052783;ENSDARG00000073848;ENSDARG00000025826;ENSDARG00000044718;ENSDARG00000075054;ENSDARG00000075962;ENSDARG00000042329;ENSDARG00000042308;ENSDARG00000062855;ENSDARG00000077864;ENSDARG00000079479;ENSDARG00000000161;ENSDARG00000038011;ENSDARG00000062552;…
GO:0043087	regulation of GTPase activity	http://amigo.geneontology.org/amigo/term/GO:0043087	267	39	19.8597	1.96377	3.40006e-05	0.00172103	65227;368266;378998;406711;436796;447829;450012;494081;550519;553000;555294;555531;556413;557063;558453;558859;559145;560226;561771;562264;562468;562798;563030;563441;566412;566849;568210;573765;793882;794891;795086;798492;100002155;100003547;100005174;100318936;100333914;100538309;101886094	ENSDARG00000035535;ENSDARG00000062349;ENSDARG00000074121;ENSDARG00000063371;ENSDARG00000089534;ENSDARG00000053272;ENSDARG00000079291;ENSDARG00000040380;ENSDARG00000017748;ENSDARG00000029936;ENSDARG00000039435;ENSDARG00000052783;ENSDARG00000041589;ENSDARG00000073848;ENSDARG00000017860;ENSDARG00000051836;ENSDARG00000076697;ENSDARG00000079705;ENSDARG00000044718;ENSDARG00000062328;ENSDARG00000061796;…
GO:0019752	carboxylic acid metabolic process	http://amigo.geneontology.org/amigo/term/GO:0019752	287	41	21.3473	1.92061	3.64436e-05	0.00181795	114426;322339;323107;325712;327496;368912;378963;393860;393926;393938;399662;405871;406283;406330;406367;406405;406428;406605;406688;406702;436903;445121;445182;445290;445500;447847;450052;550372;553418;554036;558186;558368;559020;560753;564111;564746;567309;570368;572733;751654;100005717	ENSDARG00000038618;ENSDARG00000007377;ENSDARG00000103364;ENSDARG00000005423;ENSDARG00000014915;ENSDARG00000054199;ENSDARG00000001578;ENSDARG00000039007;ENSDARG00000037057;ENSDARG00000030278;ENSDARG00000075132;ENSDARG00000017772;ENSDARG00000027009;ENSDARG00000038900;ENSDARG00000039093;ENSDARG00000039914;ENSDARG00000043371;ENSDARG00000021346;ENSDARG00000029795;ENSDARG00000041068;ENSDARG00000012387;…
GO:0030258	lipid modification	http://amigo.geneontology.org/amigo/term/GO:0030258	80	17	5.95048	2.85691	6.44871e-05	0.00317092	337690;368912;373124;393860;405871;406283;406667;445182;445290;553253;553418;559103;564261;567938;791142;100005717;100330514	ENSDARG00000038618;ENSDARG00000099803;ENSDARG00000056112;ENSDARG00000001578;ENSDARG00000031020;ENSDARG00000037057;ENSDARG00000027009;ENSDARG00000038900;ENSDARG00000033666;ENSDARG00000042975;ENSDARG00000045888;ENSDARG00000026387;ENSDARG00000067829;ENSDARG00000074283;ENSDARG00000037527;ENSDARG00000086927;ENSDARG00000059806
GO:0051345	positive regulation of hydrolase activity	http://amigo.geneontology.org/amigo/term/GO:0051345	275	39	20.4548	1.90665	6.61827e-05	0.00318894	65227;368266;378998;406711;436796;447829;450012;494081;550519;553000;553180;555294;555531;556413;557063;558453;558859;559145;560226;561771;562264;562468;562798;563441;566412;566849;568210;573765;793882;794891;795086;798492;100002155;100003547;100005174;100318936;100333914;100538309;101886094	ENSDARG00000035535;ENSDARG00000062349;ENSDARG00000074121;ENSDARG00000063371;ENSDARG00000089534;ENSDARG00000053272;ENSDARG00000079291;ENSDARG00000040380;ENSDARG00000017748;ENSDARG00000029936;ENSDARG00000039435;ENSDARG00000052783;ENSDARG00000041589;ENSDARG00000073848;ENSDARG00000017860;ENSDARG00000051836;ENSDARG00000021398;ENSDARG00000076697;ENSDARG00000079705;ENSDARG00000044718;ENSDARG00000062328;…
GO:0072359	circulatory system development	http://amigo.geneontology.org/amigo/term/GO:0072359	488	60	36.2979	1.65299	6.67064e-05	0.00318894	30120;30147;30194;30332;30458;30480;30482;30619;30718;30766;171478;286739;321442;322694;323500;325221;327079;336088;353314;368206;368249;368910;373126;378726;399646;405866;406364;415175;415205;494081;497637;503589;544667;554036;554154;555778;557258;558148;558333;558453;559295;565194;565492;566557;568512;568616;568661;571050;571773;793666;794698;794892;100001241;100002155;100007702;100037357;10032…	ENSDARG00000078696;ENSDARG00000035535;ENSDARG00000070081;ENSDARG00000070165;ENSDARG00000007412;ENSDARG00000052958;ENSDARG00000092480;ENSDARG00000090997;ENSDARG00000023290;ENSDARG00000058128;ENSDARG00000002336;ENSDARG00000004023;ENSDARG00000026531;ENSDARG00000095019;ENSDARG00000016526;ENSDARG00000059327;ENSDARG00000017821;ENSDARG00000054632;ENSDARG00000103554;ENSDARG00000019930;ENSDARG00000052960;…
GO:0002684	positive regulation of immune system process	http://amigo.geneontology.org/amigo/term/GO:0002684	66	15	4.90914	3.05552	7.64901e-05	0.00359272	30458;368564;414333;447804;449927;556454;556826;562867;563784;566739;100000959;100037357;100535766;101885552;101887110	ENSDARG00000040319;ENSDARG00000070165;ENSDARG00000092480;ENSDARG00000090997;ENSDARG00000003157;ENSDARG00000016526;ENSDARG00000000906;ENSDARG00000102525;ENSDARG00000031715;ENSDARG00000014770;ENSDARG00000067996;ENSDARG00000033446;ENSDARG00000069733;ENSDARG00000001498;ENSDARG00000011449
GO:0006635	fatty acid beta-oxidation	http://amigo.geneontology.org/amigo/term/GO:0006635	16	7	1.1901	5.88188	7.72404e-05	0.00359272	368912;393860;405871;406283;445182;445290;100005717	ENSDARG00000038618;ENSDARG00000001578;ENSDARG00000037057;ENSDARG00000027009;ENSDARG00000038900;ENSDARG00000042975;ENSDARG00000045888
GO:0009163	nucleoside biosynthetic process	http://amigo.geneontology.org/amigo/term/GO:0009163	59	14	4.38848	3.19017	8.00151e-05	0.00362384	81541;335191;336957;394151;406301;406404;406599;436919;553755;554135;558925;559659;561469;564379	ENSDARG00000001788;ENSDARG00000045514;ENSDARG00000017775;ENSDARG00000056008;ENSDARG00000058226;ENSDARG00000014313;ENSDARG00000003113;ENSDARG00000010149;ENSDARG00000070083;ENSDARG00000093382;ENSDARG00000078113;ENSDARG00000035538;ENSDARG00000038075;ENSDARG00000009447
GO:0042455	ribonucleoside biosynthetic process	http://amigo.geneontology.org/amigo/term/GO:0042455	59	14	4.38848	3.19017	8.00151e-05	0.00362384	81541;335191;336957;394151;406301;406404;406599;436919;553755;554135;558925;559659;561469;564379	ENSDARG00000001788;ENSDARG00000045514;ENSDARG00000017775;ENSDARG00000056008;ENSDARG00000058226;ENSDARG00000014313;ENSDARG00000003113;ENSDARG00000010149;ENSDARG00000070083;ENSDARG00000093382;ENSDARG00000078113;ENSDARG00000035538;ENSDARG00000038075;ENSDARG00000009447
GO:0006812	cation transport	http://amigo.geneontology.org/amigo/term/GO:0006812	408	52	30.3474	1.71349	8.14256e-05	0.00363983	58108;58153;81541;321724;326975;334466;335191;335821;336741;336957;394151;402891;403028;404273;406301;406359;406599;406619;436768;445315;450042;494104;503709;541413;553281;553755;554101;554135;554154;554272;557280;557498;559659;560602;561469;561787;562166;563901;564379;566723;567611;568512;569752;570956;572476;652982;664687;797199;799647;100150452;100535363;100536659	ENSDARG00000071235;ENSDARG00000086341;ENSDARG00000086647;ENSDARG00000031681;ENSDARG00000032970;ENSDARG00000029931;ENSDARG00000001788;ENSDARG00000023713;ENSDARG00000054312;ENSDARG00000045514;ENSDARG00000017775;ENSDARG00000010553;ENSDARG00000013961;ENSDARG00000019342;ENSDARG00000056008;ENSDARG00000007745;ENSDARG00000014313;ENSDARG00000023536;ENSDARG00000029064;ENSDARG00000034307;ENSDARG00000055917;…
GO:0048513	animal organ development	http://amigo.geneontology.org/amigo/term/GO:0048513	1244	127	92.5299	1.37253	8.26947e-05	0.00364917	30104;30120;30147;30194;30317;30324;30332;30364;30458;30480;30482;30568;30607;30645;30670;30718;30766;58040;58113;58153;84703;114426;114429;114447;170781;171478;266599;321442;321724;322694;323445;323500;324125;324197;324910;327079;338219;338304;353314;368206;368214;368249;378726;387528;393111;393347;393548;393643;393650;393707;399646;405399;405866;405890;406246;406294;406404;407691;414333;415175;…	ENSDARG00000078696;ENSDARG00000074804;ENSDARG00000006560;ENSDARG00000054610;ENSDARG00000074121;ENSDARG00000070081;ENSDARG00000070165;ENSDARG00000071062;ENSDARG00000068888;ENSDARG00000079947;ENSDARG00000063371;ENSDARG00000052958;ENSDARG00000007377;ENSDARG00000035563;ENSDARG00000041959;ENSDARG00000011273;ENSDARG00000023290;ENSDARG00000055283;ENSDARG00000017400;ENSDARG00000002336;ENSDARG00000004023;…
GO:0043436	oxoacid metabolic process	http://amigo.geneontology.org/amigo/term/GO:0043436	309	42	22.9837	1.82738	9.43759e-05	0.00411192	114426;322339;323107;325712;327496;368912;378963;393860;393926;393938;399662;405871;406283;406330;406367;406405;406428;406605;406688;406702;436903;445121;445182;445290;445500;447847;450052;550372;553418;554036;558186;558368;559020;560753;564111;564746;567309;570368;572733;751654;791107;100005717	ENSDARG00000038618;ENSDARG00000007377;ENSDARG00000103364;ENSDARG00000005423;ENSDARG00000014915;ENSDARG00000054199;ENSDARG00000001578;ENSDARG00000039007;ENSDARG00000037057;ENSDARG00000030278;ENSDARG00000075132;ENSDARG00000017772;ENSDARG00000027009;ENSDARG00000038900;ENSDARG00000039093;ENSDARG00000039914;ENSDARG00000043371;ENSDARG00000021346;ENSDARG00000029795;ENSDARG00000041068;ENSDARG00000012387;…
GO:0051056	regulation of small GTPase mediated signal transduction	http://amigo.geneontology.org/amigo/term/GO:0051056	115	21	8.55381	2.45505	9.92307e-05	0.0042694	368266;494081;555294;556413;558859;559145;560226;562264;562798;563762;566412;566849;568210;571773;795086;798492;100002155;100005174;100037375;100318936;100538309	ENSDARG00000035535;ENSDARG00000074121;ENSDARG00000062811;ENSDARG00000063371;ENSDARG00000053272;ENSDARG00000040380;ENSDARG00000073848;ENSDARG00000076697;ENSDARG00000044718;ENSDARG00000075054;ENSDARG00000075962;ENSDARG00000042329;ENSDARG00000042308;ENSDARG00000062855;ENSDARG00000079479;ENSDARG00000000161;ENSDARG00000038011;ENSDARG00000005861;ENSDARG00000062552;ENSDARG00000036420;ENSDARG00000089933
GO:0048583	regulation of response to stimulus	http://amigo.geneontology.org/amigo/term/GO:0048583	702	79	52.2154	1.51296	0.000106141	0.00451032	30364;114429;114436;114447;324910;325356;353314;368266;368564;368910;373114;373126;378960;393548;393643;393707;404045;406471;414333;415205;436796;436919;447804;449927;494081;497629;544658;553180;555294;555721;556413;556454;557258;558148;558859;559103;559145;560226;560932;561963;562264;562798;562867;563762;563784;564021;565492;566412;566739;566849;567369;568210;568616;568653;569695;571773;678622;7…	ENSDARG00000040319;ENSDARG00000035535;ENSDARG00000074121;ENSDARG00000070081;ENSDARG00000052465;ENSDARG00000070165;ENSDARG00000062811;ENSDARG00000068628;ENSDARG00000075222;ENSDARG00000063371;ENSDARG00000089534;ENSDARG00000092480;ENSDARG00000053272;ENSDARG00000090997;ENSDARG00000003157;ENSDARG00000035563;ENSDARG00000019307;ENSDARG00000041959;ENSDARG00000025420;ENSDARG00000078707;ENSDARG00000032623;…
GO:0006082	organic acid metabolic process	http://amigo.geneontology.org/amigo/term/GO:0006082	311	42	23.1325	1.81563	0.000109315	0.00458858	114426;322339;323107;325712;327496;368912;378963;393860;393926;393938;399662;405871;406283;406330;406367;406405;406428;406605;406688;406702;436903;445121;445182;445290;445500;447847;450052;550372;553418;554036;558186;558368;559020;560753;564111;564746;567309;570368;572733;751654;791107;100005717	ENSDARG00000038618;ENSDARG00000007377;ENSDARG00000103364;ENSDARG00000005423;ENSDARG00000014915;ENSDARG00000054199;ENSDARG00000001578;ENSDARG00000039007;ENSDARG00000037057;ENSDARG00000030278;ENSDARG00000075132;ENSDARG00000017772;ENSDARG00000027009;ENSDARG00000038900;ENSDARG00000039093;ENSDARG00000039914;ENSDARG00000043371;ENSDARG00000021346;ENSDARG00000029795;ENSDARG00000041068;ENSDARG00000012387;…
GO:1901659	glycosyl compound biosynthetic process	http://amigo.geneontology.org/amigo/term/GO:1901659	61	14	4.53724	3.08558	0.000117843	0.00488694	81541;335191;336957;394151;406301;406404;406599;436919;553755;554135;558925;559659;561469;564379	ENSDARG00000001788;ENSDARG00000045514;ENSDARG00000017775;ENSDARG00000056008;ENSDARG00000058226;ENSDARG00000014313;ENSDARG00000003113;ENSDARG00000010149;ENSDARG00000070083;ENSDARG00000093382;ENSDARG00000078113;ENSDARG00000035538;ENSDARG00000038075;ENSDARG00000009447
GO:0007005	mitochondrion organization	http://amigo.geneontology.org/amigo/term/GO:0007005	134	23	9.96705	2.3076	0.000126341	0.00511716	336632;393111;393748;393757;447847;492471;494035;541330;550606;552941;553180;553418;553625;553660;554154;557606;558184;558738;558925;562144;564985;567448;794169	ENSDARG00000009350;ENSDARG00000045814;ENSDARG00000007285;ENSDARG00000010717;ENSDARG00000003693;ENSDARG00000039681;ENSDARG00000045304;ENSDARG00000045091;ENSDARG00000042799;ENSDARG00000069671;ENSDARG00000021398;ENSDARG00000067829;ENSDARG00000043734;ENSDARG00000006290;ENSDARG00000011146;ENSDARG00000029100;ENSDARG00000005561;ENSDARG00000071378;ENSDARG00000093382;ENSDARG00000060124;ENSDARG00000060991;…
GO:0098655	cation transmembrane transport	http://amigo.geneontology.org/amigo/term/GO:0098655	313	42	23.2812	1.80403	0.000126368	0.00511716	58153;81541;321724;326975;334466;335191;335821;336957;394151;402891;403028;404273;406301;406359;406599;436768;445315;503709;541413;553755;554101;554135;554154;554272;557280;557498;559659;561469;562166;563901;564379;566723;567611;568512;569752;572476;664687;797199;799647;100150452;100535363;100536659	ENSDARG00000071235;ENSDARG00000086341;ENSDARG00000086647;ENSDARG00000031681;ENSDARG00000032970;ENSDARG00000029931;ENSDARG00000001788;ENSDARG00000023713;ENSDARG00000045514;ENSDARG00000017775;ENSDARG00000010553;ENSDARG00000013961;ENSDARG00000019342;ENSDARG00000056008;ENSDARG00000007745;ENSDARG00000014313;ENSDARG00000029064;ENSDARG00000034307;ENSDARG00000043624;ENSDARG00000070447;ENSDARG00000010149;…
GO:0009966	regulation of signal transduction	http://amigo.geneontology.org/amigo/term/GO:0009966	587	68	43.6616	1.55743	0.000139594	0.00558702	30364;114429;114436;325356;353314;368266;368564;368910;373114;373126;378960;393548;393643;393707;404045;406471;415205;436796;436919;447804;449927;494081;553180;555294;555721;556413;556454;557258;558148;558859;559145;560226;560932;561963;562264;562798;563762;563784;564021;565492;566412;566849;567369;568210;568616;568653;569695;571773;678622;792957;794092;794891;795086;798402;798492;100000959;10000…	ENSDARG00000040319;ENSDARG00000035535;ENSDARG00000074121;ENSDARG00000070081;ENSDARG00000052465;ENSDARG00000070165;ENSDARG00000062811;ENSDARG00000068628;ENSDARG00000075222;ENSDARG00000063371;ENSDARG00000089534;ENSDARG00000053272;ENSDARG00000003157;ENSDARG00000035563;ENSDARG00000019307;ENSDARG00000025420;ENSDARG00000032623;ENSDARG00000070914;ENSDARG00000040380;ENSDARG00000000906;ENSDARG00000014159;…
GO:0007266	Rho protein signal transduction	http://amigo.geneontology.org/amigo/term/GO:0007266	93	18	6.91743	2.60212	0.000142769	0.0056484	368266;393643;447829;494081;503589;556413;558859;559145;560226;562264;562798;563762;566412;571773;795086;100005174;100034581;100037375	ENSDARG00000074121;ENSDARG00000018162;ENSDARG00000062811;ENSDARG00000040380;ENSDARG00000032221;ENSDARG00000052783;ENSDARG00000073848;ENSDARG00000025826;ENSDARG00000044718;ENSDARG00000075054;ENSDARG00000075962;ENSDARG00000042329;ENSDARG00000042308;ENSDARG00000062855;ENSDARG00000079479;ENSDARG00000000161;ENSDARG00000062552;ENSDARG00000036420
GO:0045087	innate immune response	http://amigo.geneontology.org/amigo/term/GO:0045087	86	17	6.39676	2.65759	0.000165902	0.00648902	324714;335573;335799;406471;414333;415101;447804;449927;556454;561370;562867;566739;567764;794891;100000577;100333914;101887110	ENSDARG00000030161;ENSDARG00000089534;ENSDARG00000003157;ENSDARG00000041947;ENSDARG00000089043;ENSDARG00000042644;ENSDARG00000018569;ENSDARG00000102525;ENSDARG00000055276;ENSDARG00000031715;ENSDARG00000014770;ENSDARG00000067996;ENSDARG00000010252;ENSDARG00000069733;ENSDARG00000011449;ENSDARG00000007783;ENSDARG00000058389
GO:0008015	blood circulation	http://amigo.geneontology.org/amigo/term/GO:0008015	128	22	9.52077	2.31074	0.000172444	0.00666912	30147;30324;30442;321442;405866;415175;415191;492493;503728;544667;555939;559020;561701;564068;567953;568512;568614;568616;568661;793666;799647;100334610	ENSDARG00000052958;ENSDARG00000004023;ENSDARG00000033683;ENSDARG00000089334;ENSDARG00000052960;ENSDARG00000062262;ENSDARG00000037539;ENSDARG00000036671;ENSDARG00000045592;ENSDARG00000037362;ENSDARG00000019371;ENSDARG00000045788;ENSDARG00000010276;ENSDARG00000033706;ENSDARG00000013024;ENSDARG00000052948;ENSDARG00000055154;ENSDARG00000024101;ENSDARG00000005629;ENSDARG00000063089;ENSDARG00000069922;…
GO:0048731	system development	http://amigo.geneontology.org/amigo/term/GO:0048731	1761	168	130.985	1.28259	0.000194254	0.00742912	30104;30120;30147;30194;30317;30324;30332;30364;30442;30458;30480;30482;30568;30607;30619;30645;30670;30718;30766;58040;58113;58153;84703;114426;114429;114447;170445;170781;171478;266599;286739;321442;321724;322104;322694;323445;323500;324125;324197;324910;325221;327079;336088;338219;338304;353314;368206;368214;368249;368910;373126;378726;386937;387528;393111;393347;393548;393643;393650;393707;39…	ENSDARG00000078696;ENSDARG00000074804;ENSDARG00000006560;ENSDARG00000054610;ENSDARG00000035535;ENSDARG00000074121;ENSDARG00000070081;ENSDARG00000070165;ENSDARG00000071062;ENSDARG00000068888;ENSDARG00000079947;ENSDARG00000063371;ENSDARG00000007412;ENSDARG00000052958;ENSDARG00000092480;ENSDARG00000090997;ENSDARG00000079591;ENSDARG00000007377;ENSDARG00000035563;ENSDARG00000041959;ENSDARG00000036542;…
GO:0032787	monocarboxylic acid metabolic process	http://amigo.geneontology.org/amigo/term/GO:0032787	147	24	10.934	2.19499	0.000201747	0.0076309	323107;325712;368912;378963;393860;405871;406283;406367;406428;406605;406702;436903;445121;445182;445290;450052;553418;554036;559020;560753;564111;572733;751654;100005717	ENSDARG00000038618;ENSDARG00000005423;ENSDARG00000014915;ENSDARG00000001578;ENSDARG00000039007;ENSDARG00000037057;ENSDARG00000027009;ENSDARG00000038900;ENSDARG00000039914;ENSDARG00000021346;ENSDARG00000029795;ENSDARG00000012387;ENSDARG00000070826;ENSDARG00000030765;ENSDARG00000042975;ENSDARG00000045888;ENSDARG00000014138;ENSDARG00000067829;ENSDARG00000056029;ENSDARG00000010276;ENSDARG00000040988;…
GO:0002764	immune response-regulating signaling pathway	http://amigo.geneontology.org/amigo/term/GO:0002764	36	10	2.67772	3.73453	0.000209318	0.00783122	368564;414333;447804;449927;497629;556454;562867;563784;100000959;101887110	ENSDARG00000040319;ENSDARG00000003157;ENSDARG00000000906;ENSDARG00000102525;ENSDARG00000031715;ENSDARG00000014770;ENSDARG00000056133;ENSDARG00000067996;ENSDARG00000069733;ENSDARG00000001498
GO:0003013	circulatory system process	http://amigo.geneontology.org/amigo/term/GO:0003013	130	22	9.66953	2.27519	0.000217177	0.00803063	30147;30324;30442;321442;405866;415175;415191;492493;503728;544667;555939;559020;561701;564068;567953;568512;568614;568616;568661;793666;799647;100334610	ENSDARG00000052958;ENSDARG00000004023;ENSDARG00000033683;ENSDARG00000089334;ENSDARG00000052960;ENSDARG00000062262;ENSDARG00000037539;ENSDARG00000036671;ENSDARG00000045592;ENSDARG00000037362;ENSDARG00000019371;ENSDARG00000045788;ENSDARG00000010276;ENSDARG00000033706;ENSDARG00000013024;ENSDARG00000052948;ENSDARG00000055154;ENSDARG00000024101;ENSDARG00000005629;ENSDARG00000063089;ENSDARG00000069922;…
GO:0030217	T cell differentiation	http://amigo.geneontology.org/amigo/term/GO:0030217	9	5	0.669429	7.46905	0.000219883	0.00803063	30458;393650;414333;561370;564589	ENSDARG00000016526;ENSDARG00000045661;ENSDARG00000102525;ENSDARG00000010252;ENSDARG00000011818
GO:0015672	monovalent inorganic cation transport	http://amigo.geneontology.org/amigo/term/GO:0015672	232	33	17.2564	1.91234	0.000223947	0.00803063	81541;321724;326975;335191;336741;336957;394151;406301;406359;406599;406619;436768;553281;553755;554101;554135;554154;557280;557498;559659;560602;561469;562166;564379;566723;568512;569752;570956;572476;664687;797199;100150452;100535363	ENSDARG00000071235;ENSDARG00000086341;ENSDARG00000031681;ENSDARG00000032970;ENSDARG00000001788;ENSDARG00000054312;ENSDARG00000045514;ENSDARG00000017775;ENSDARG00000056008;ENSDARG00000007745;ENSDARG00000014313;ENSDARG00000023536;ENSDARG00000029064;ENSDARG00000051879;ENSDARG00000010149;ENSDARG00000088383;ENSDARG00000070083;ENSDARG00000011146;ENSDARG00000027940;ENSDARG00000059798;ENSDARG00000078113;…
GO:0072329	monocarboxylic acid catabolic process	http://amigo.geneontology.org/amigo/term/GO:0072329	24	8	1.78514	4.48143	0.000226908	0.00803063	368912;393860;405871;406283;445182;445290;450052;100005717	ENSDARG00000038618;ENSDARG00000001578;ENSDARG00000037057;ENSDARG00000027009;ENSDARG00000038900;ENSDARG00000042975;ENSDARG00000045888;ENSDARG00000014138
GO:0006629	lipid metabolic process	http://amigo.geneontology.org/amigo/term/GO:0006629	383	48	28.4879	1.68492	0.000227986	0.00803063	63998;80374;282673;321218;323588;325712;334098;337690;368632;368912;373124;378960;393860;402799;405871;406283;406605;406667;436838;445121;445182;445290;445504;450052;497278;541490;552928;553253;553418;554036;558422;559020;559103;560644;561747;564111;564261;567938;569040;570443;572492;751654;791142;793584;100005717;100150054;100330514;100534896	ENSDARG00000038618;ENSDARG00000068934;ENSDARG00000099803;ENSDARG00000075857;ENSDARG00000090912;ENSDARG00000038097;ENSDARG00000102762;ENSDARG00000014915;ENSDARG00000001975;ENSDARG00000056112;ENSDARG00000014333;ENSDARG00000001578;ENSDARG00000031020;ENSDARG00000036820;ENSDARG00000037057;ENSDARG00000042544;ENSDARG00000027009;ENSDARG00000038900;ENSDARG00000029795;ENSDARG00000033666;ENSDARG00000038348;…
GO:0050776	regulation of immune response	http://amigo.geneontology.org/amigo/term/GO:0050776	50	12	3.71905	3.22663	0.000228647	0.00803063	368564;414333;447804;449927;497629;556454;562867;563784;566739;799647;100000959;101887110	ENSDARG00000040319;ENSDARG00000003157;ENSDARG00000000906;ENSDARG00000102525;ENSDARG00000031715;ENSDARG00000014770;ENSDARG00000056133;ENSDARG00000067996;ENSDARG00000069733;ENSDARG00000001498;ENSDARG00000011449;ENSDARG00000063435
GO:0016477	cell migration	http://amigo.geneontology.org/amigo/term/GO:0016477	332	43	24.6945	1.74128	0.000234268	0.00814494	30458;30482;114429;114447;322104;324714;324910;368206;368249;378726;393347;393643;394015;394244;405866;405891;406364;406460;415205;447804;503589;544658;553366;556454;557258;559103;561370;563365;565492;567758;654692;793882;794891;795246;798402;100000959;100002070;100002113;100005846;100333914;100535766;100537196;101885552	ENSDARG00000040319;ENSDARG00000006560;ENSDARG00000054610;ENSDARG00000055400;ENSDARG00000089534;ENSDARG00000092480;ENSDARG00000091777;ENSDARG00000090997;ENSDARG00000035563;ENSDARG00000041959;ENSDARG00000016526;ENSDARG00000017821;ENSDARG00000090454;ENSDARG00000041947;ENSDARG00000078707;ENSDARG00000031891;ENSDARG00000040649;ENSDARG00000006603;ENSDARG00000032617;ENSDARG00000032221;ENSDARG00000012247;…
GO:0007264	small GTPase mediated signal transduction	http://amigo.geneontology.org/amigo/term/GO:0007264	324	42	24.0994	1.74278	0.000270994	0.00932761	65227;324681;327396;327510;336933;368266;393643;402784;445039;447829;494081;503589;550513;550538;555294;556413;557063;558453;558859;559145;560226;562264;562798;563441;563762;566412;566849;568210;571773;574423;678600;793785;795086;798492;100002155;100005174;100034581;100037375;100093706;100318936;100538309;101886094	ENSDARG00000035535;ENSDARG00000074121;ENSDARG00000018162;ENSDARG00000062811;ENSDARG00000068628;ENSDARG00000063371;ENSDARG00000053272;ENSDARG00000079291;ENSDARG00000028401;ENSDARG00000052011;ENSDARG00000025953;ENSDARG00000004301;ENSDARG00000040380;ENSDARG00000032221;ENSDARG00000070916;ENSDARG00000052594;ENSDARG00000052783;ENSDARG00000073848;ENSDARG00000025826;ENSDARG00000036252;ENSDARG00000046013;…
GO:0044765	single-organism transport	http://amigo.geneontology.org/amigo/term/GO:0044765	712	78	52.9593	1.47283	0.000278737	0.00941925	30331;30596;57957;63998;81541;282673;321724;324467;325484;326975;335191;335821;336741;336957;368385;393322;393515;394151;394244;405772;406301;406359;406364;406599;406619;406717;406723;436768;436796;447804;447867;503709;553755;554101;554135;554154;555778;557280;557498;558725;559659;560602;561469;561787;561790;562050;562144;563335;564379;564985;566530;566723;566739;567448;567764;567832;568512;56874…	ENSDARG00000054610;ENSDARG00000010376;ENSDARG00000055400;ENSDARG00000078585;ENSDARG00000068628;ENSDARG00000078800;ENSDARG00000071235;ENSDARG00000007412;ENSDARG00000077492;ENSDARG00000054447;ENSDARG00000016963;ENSDARG00000086341;ENSDARG00000090912;ENSDARG00000011166;ENSDARG00000038147;ENSDARG00000031681;ENSDARG00000018743;ENSDARG00000068262;ENSDARG00000032970;ENSDARG00000001788;ENSDARG00000023713;…
GO:0038083	peptidyl-tyrosine autophosphorylation	http://amigo.geneontology.org/amigo/term/GO:0038083	19	7	1.41324	4.95316	0.000279129	0.00941925	324714;414333;447804;556454;561370;566739;567764	ENSDARG00000041947;ENSDARG00000102525;ENSDARG00000031715;ENSDARG00000067996;ENSDARG00000010252;ENSDARG00000011449;ENSDARG00000007783

## Sheet: TFs_Plum2 module
geneset	link	C	O	E	R	PValue	FDR	overlapGene	OverlapGene_UserID
TGACCTTG_V$SF1_Q6	http://www.broadinstitute.org/gsea/msigdb/cards/TGACCTTG_V$SF1_Q6	574	11	1.40777	7.8138	9.07759e-08	5.40117e-05	554135;336957;81541;394151;406301;406599;326975;322339;564379;393926;445500	ENSDARG00000103364;ENSDARG00000032970;ENSDARG00000045514;ENSDARG00000030278;ENSDARG00000017775;ENSDARG00000056008;ENSDARG00000014313;ENSDARG00000030139;ENSDARG00000070083;ENSDARG00000038075;ENSDARG00000009447
V$SF1_Q6	http://www.broadinstitute.org/gsea/msigdb/cards/V$SF1_Q6	596	9	1.46172	6.15712	1.12482e-05	0.00334634	554135;336957;81541;394151;406301;326975;322339;393926;445500	ENSDARG00000103364;ENSDARG00000032970;ENSDARG00000045514;ENSDARG00000030278;ENSDARG00000017775;ENSDARG00000056008;ENSDARG00000030139;ENSDARG00000070083;ENSDARG00000009447
V$ERR1_Q2	http://www.broadinstitute.org/gsea/msigdb/cards/V$ERR1_Q2	625	8	1.53285	5.21905	0.000118419	0.0234865	553755;81541;394151;406301;378963;406367;445500;322549	ENSDARG00000071691;ENSDARG00000039007;ENSDARG00000017775;ENSDARG00000056008;ENSDARG00000039914;ENSDARG00000030139;ENSDARG00000010149;ENSDARG00000009447

## Sheet: GO_Cyan module
geneset	description	link	C	O	E	R	PValue	FDR	overlapGene	OverlapGene_UserID
GO:0055001	muscle cell development	http://amigo.geneontology.org/amigo/term/GO:0055001	86	29	4.35217	6.66334	0	0	30148;30299;30441;30513;30616;30725;266640;286829;321064;321245;352944;393828;393873;402892;404208;407613;415107;436720;449679;553257;560297;560339;560924;569027;572909;795335;798771;100003572;100034405	ENSDARG00000068457;ENSDARG00000043035;ENSDARG00000008433;ENSDARG00000016153;ENSDARG00000058656;ENSDARG00000058815;ENSDARG00000020890;ENSDARG00000030110;ENSDARG00000079564;ENSDARG00000009021;ENSDARG00000006757;ENSDARG00000009280;ENSDARG00000037116;ENSDARG00000037266;ENSDARG00000012311;ENSDARG00000004154;ENSDARG00000029830;ENSDARG00000021184;ENSDARG00000058548;ENSDARG00000071445;ENSDARG00000024141;…
GO:0055002	striated muscle cell development	http://amigo.geneontology.org/amigo/term/GO:0055002	77	28	3.89671	7.18554	0	0	30148;30299;30441;30513;30616;30725;266640;286829;321064;321245;352944;393828;393873;402892;404208;407613;415107;436720;449679;553257;560297;560339;569027;572909;795335;798771;100003572;100034405	ENSDARG00000068457;ENSDARG00000043035;ENSDARG00000008433;ENSDARG00000016153;ENSDARG00000058656;ENSDARG00000058815;ENSDARG00000020890;ENSDARG00000030110;ENSDARG00000079564;ENSDARG00000009021;ENSDARG00000006757;ENSDARG00000009280;ENSDARG00000037116;ENSDARG00000037266;ENSDARG00000012311;ENSDARG00000004154;ENSDARG00000029830;ENSDARG00000021184;ENSDARG00000058548;ENSDARG00000071445;ENSDARG00000024141;…
GO:0061061	muscle structure development	http://amigo.geneontology.org/amigo/term/GO:0061061	171	41	8.65374	4.73783	0	0	30148;30299;30441;30513;30616;30725;266640;286829;321064;321245;324961;337767;352944;393828;393873;402892;404208;407079;407613;415107;436720;436769;449679;552940;553257;557356;559788;560297;560339;560924;562140;563843;565849;569027;572849;572909;573741;795335;798771;100003572;100034405	ENSDARG00000068457;ENSDARG00000043035;ENSDARG00000008433;ENSDARG00000016153;ENSDARG00000058656;ENSDARG00000058815;ENSDARG00000020890;ENSDARG00000030110;ENSDARG00000079564;ENSDARG00000009021;ENSDARG00000006757;ENSDARG00000009280;ENSDARG00000098573;ENSDARG00000002084;ENSDARG00000037116;ENSDARG00000037266;ENSDARG00000012311;ENSDARG00000004154;ENSDARG00000029830;ENSDARG00000039066;ENSDARG00000021184;…
GO:0042692	muscle cell differentiation	http://amigo.geneontology.org/amigo/term/GO:0042692	114	32	5.76916	5.54673	5.55e-16	4.78e-13	30148;30299;30441;30513;30616;30725;266640;286829;321064;321245;352944;393828;393873;402892;404208;407613;415107;436720;449679;553257;557356;560297;560339;560924;562140;569027;572909;573741;795335;798771;100003572;100034405	ENSDARG00000068457;ENSDARG00000043035;ENSDARG00000008433;ENSDARG00000016153;ENSDARG00000058656;ENSDARG00000058815;ENSDARG00000020890;ENSDARG00000030110;ENSDARG00000079564;ENSDARG00000009021;ENSDARG00000006757;ENSDARG00000009280;ENSDARG00000037116;ENSDARG00000037266;ENSDARG00000012311;ENSDARG00000004154;ENSDARG00000029830;ENSDARG00000021184;ENSDARG00000058548;ENSDARG00000071445;ENSDARG00000024141;…
GO:0051146	striated muscle cell differentiation	http://amigo.geneontology.org/amigo/term/GO:0051146	95	29	4.80764	6.03207	1.11e-15	7.64e-13	30148;30299;30441;30513;30616;30725;266640;286829;321064;321245;352944;393828;393873;402892;404208;407613;415107;436720;449679;553257;560297;560339;562140;569027;572909;795335;798771;100003572;100034405	ENSDARG00000068457;ENSDARG00000043035;ENSDARG00000008433;ENSDARG00000016153;ENSDARG00000058656;ENSDARG00000058815;ENSDARG00000020890;ENSDARG00000030110;ENSDARG00000079564;ENSDARG00000009021;ENSDARG00000006757;ENSDARG00000009280;ENSDARG00000037116;ENSDARG00000037266;ENSDARG00000012311;ENSDARG00000004154;ENSDARG00000029830;ENSDARG00000021184;ENSDARG00000058548;ENSDARG00000071445;ENSDARG00000024141;…
GO:0030239	myofibril assembly	http://amigo.geneontology.org/amigo/term/GO:0030239	42	20	2.12548	9.40963	1.55e-15	8.92e-13	30148;30441;30616;266640;321064;321245;352944;393828;393873;402892;415107;436720;449679;560297;560339;569027;572909;795335;100003572;100034405	ENSDARG00000068457;ENSDARG00000043035;ENSDARG00000008433;ENSDARG00000058656;ENSDARG00000020890;ENSDARG00000079564;ENSDARG00000006757;ENSDARG00000009280;ENSDARG00000037116;ENSDARG00000037266;ENSDARG00000012311;ENSDARG00000004154;ENSDARG00000058548;ENSDARG00000071445;ENSDARG00000024141;ENSDARG00000060745;ENSDARG00000061351;ENSDARG00000091253;ENSDARG00000056209;ENSDARG00000077261
GO:0010927	cellular component assembly involved in morphogenesis	http://amigo.geneontology.org/amigo/term/GO:0010927	44	20	2.22669	8.98193	4.77e-15	2.35e-12	30148;30441;30616;266640;321064;321245;352944;393828;393873;402892;415107;436720;449679;560297;560339;569027;572909;795335;100003572;100034405	ENSDARG00000068457;ENSDARG00000043035;ENSDARG00000008433;ENSDARG00000058656;ENSDARG00000020890;ENSDARG00000079564;ENSDARG00000006757;ENSDARG00000009280;ENSDARG00000037116;ENSDARG00000037266;ENSDARG00000012311;ENSDARG00000004154;ENSDARG00000058548;ENSDARG00000071445;ENSDARG00000024141;ENSDARG00000060745;ENSDARG00000061351;ENSDARG00000091253;ENSDARG00000056209;ENSDARG00000077261
GO:0031032	actomyosin structure organization	http://amigo.geneontology.org/amigo/term/GO:0031032	54	21	2.73276	7.68454	4.49e-14	1.93e-11	30148;30441;30616;266640;321064;321245;352944;393828;393873;402892;415107;436720;449679;560297;560339;561940;569027;572909;795335;100003572;100034405	ENSDARG00000068457;ENSDARG00000043035;ENSDARG00000008433;ENSDARG00000058656;ENSDARG00000020890;ENSDARG00000079564;ENSDARG00000006757;ENSDARG00000009280;ENSDARG00000037116;ENSDARG00000037266;ENSDARG00000012311;ENSDARG00000004154;ENSDARG00000058548;ENSDARG00000071445;ENSDARG00000024141;ENSDARG00000060745;ENSDARG00000061351;ENSDARG00000074275;ENSDARG00000091253;ENSDARG00000056209;ENSDARG00000077261
GO:0048646	anatomical structure formation involved in morphogenesis	http://amigo.geneontology.org/amigo/term/GO:0048646	449	54	22.7224	2.37651	1.91e-09	7.29e-07	30148;30441;30513;30616;64603;266640;321064;321245;323613;336425;337770;352944;353224;393806;393828;393873;394012;394127;402843;402892;403049;404208;415107;436720;436967;445508;447816;449679;554230;555766;558920;558924;558931;560032;560297;560339;560923;561935;565379;565849;569027;569863;572909;795335;798657;798771;100003572;100003889;100004116;100034405;100148736;100150664;100150992;100170801	ENSDARG00000068457;ENSDARG00000062338;ENSDARG00000052846;ENSDARG00000043035;ENSDARG00000016551;ENSDARG00000070903;ENSDARG00000076247;ENSDARG00000077385;ENSDARG00000008433;ENSDARG00000058656;ENSDARG00000020890;ENSDARG00000030110;ENSDARG00000079564;ENSDARG00000006757;ENSDARG00000009280;ENSDARG00000034368;ENSDARG00000011665;ENSDARG00000076126;ENSDARG00000037116;ENSDARG00000091419;ENSDARG00000017665;…
GO:0030036	actin cytoskeleton organization	http://amigo.geneontology.org/amigo/term/GO:0030036	183	30	9.26102	3.23938	9.36e-09	3.22e-06	30148;30324;30441;30616;266640;321064;321245;352944;393828;393873;402892;415107;436720;449679;558920;560297;560339;561940;563023;563843;569027;569564;572909;795335;795670;100003572;100006620;100034405;100148736;100330617	ENSDARG00000068457;ENSDARG00000077157;ENSDARG00000043035;ENSDARG00000016551;ENSDARG00000057918;ENSDARG00000008433;ENSDARG00000058656;ENSDARG00000033683;ENSDARG00000020890;ENSDARG00000079564;ENSDARG00000006757;ENSDARG00000009280;ENSDARG00000037116;ENSDARG00000037266;ENSDARG00000012311;ENSDARG00000004154;ENSDARG00000058548;ENSDARG00000071445;ENSDARG00000024141;ENSDARG00000061923;ENSDARG00000060745;…
GO:0030029	actin filament-based process	http://amigo.geneontology.org/amigo/term/GO:0030029	187	30	9.46345	3.17009	1.57e-08	4.9e-06	30148;30324;30441;30616;266640;321064;321245;352944;393828;393873;402892;415107;436720;449679;558920;560297;560339;561940;563023;563843;569027;569564;572909;795335;795670;100003572;100006620;100034405;100148736;100330617	ENSDARG00000068457;ENSDARG00000077157;ENSDARG00000043035;ENSDARG00000016551;ENSDARG00000057918;ENSDARG00000008433;ENSDARG00000058656;ENSDARG00000033683;ENSDARG00000020890;ENSDARG00000079564;ENSDARG00000006757;ENSDARG00000009280;ENSDARG00000037116;ENSDARG00000037266;ENSDARG00000012311;ENSDARG00000004154;ENSDARG00000058548;ENSDARG00000071445;ENSDARG00000024141;ENSDARG00000061923;ENSDARG00000060745;…
GO:0014706	striated muscle tissue development	http://amigo.geneontology.org/amigo/term/GO:0014706	95	20	4.80764	4.16005	4.14e-08	1.1e-05	30148;30513;30616;30725;266640;286829;321064;324961;404208;407079;407613;415107;553257;560297;561935;562140;563843;569027;569395;798771	ENSDARG00000008433;ENSDARG00000016153;ENSDARG00000058656;ENSDARG00000030110;ENSDARG00000079564;ENSDARG00000009021;ENSDARG00000006757;ENSDARG00000098573;ENSDARG00000029830;ENSDARG00000039066;ENSDARG00000021184;ENSDARG00000058548;ENSDARG00000039052;ENSDARG00000060745;ENSDARG00000002172;ENSDARG00000019969;ENSDARG00000077293;ENSDARG00000091253;ENSDARG00000035253;ENSDARG00000009418
GO:0060537	muscle tissue development	http://amigo.geneontology.org/amigo/term/GO:0060537	95	20	4.80764	4.16005	4.14e-08	1.1e-05	30148;30513;30616;30725;266640;286829;321064;324961;404208;407079;407613;415107;553257;560297;561935;562140;563843;569027;569395;798771	ENSDARG00000008433;ENSDARG00000016153;ENSDARG00000058656;ENSDARG00000030110;ENSDARG00000079564;ENSDARG00000009021;ENSDARG00000006757;ENSDARG00000098573;ENSDARG00000029830;ENSDARG00000039066;ENSDARG00000021184;ENSDARG00000058548;ENSDARG00000039052;ENSDARG00000060745;ENSDARG00000002172;ENSDARG00000019969;ENSDARG00000077293;ENSDARG00000091253;ENSDARG00000035253;ENSDARG00000009418
GO:0045214	sarcomere organization	http://amigo.geneontology.org/amigo/term/GO:0045214	18	9	0.91092	9.88012	6.56e-08	1.61e-05	30148;321064;321245;402892;449679;560339;569027;100003572;100034405	ENSDARG00000068457;ENSDARG00000043035;ENSDARG00000058656;ENSDARG00000006757;ENSDARG00000009280;ENSDARG00000004154;ENSDARG00000024141;ENSDARG00000061351;ENSDARG00000091253
GO:0070647	protein modification by small protein conjugation or removal	http://amigo.geneontology.org/amigo/term/GO:0070647	366	43	18.5221	2.32156	1.83e-07	4.21e-05	30663;170782;170783;321064;327215;327528;393962;406442;406606;407079;445186;445396;494031;550576;553257;555349;555955;556400;556823;556864;557981;558011;559451;559694;559834;559878;559966;563470;563879;564004;564158;565434;566344;567287;567818;568683;570492;767773;100003587;100003679;100149276;100333714;100537347	ENSDARG00000075887;ENSDARG00000074634;ENSDARG00000088072;ENSDARG00000088807;ENSDARG00000076499;ENSDARG00000041665;ENSDARG00000007630;ENSDARG00000052122;ENSDARG00000006757;ENSDARG00000069742;ENSDARG00000077300;ENSDARG00000027501;ENSDARG00000020218;ENSDARG00000025754;ENSDARG00000039066;ENSDARG00000001930;ENSDARG00000037919;ENSDARG00000020107;ENSDARG00000013822;ENSDARG00000039052;ENSDARG00000007737;…
GO:0003012	muscle system process	http://amigo.geneontology.org/amigo/term/GO:0003012	49	13	2.47973	5.24251	6.01e-07	0.000129	30148;30256;30324;30441;58082;352938;368243;415191;556703;557170;563091;795335;100003572	ENSDARG00000068457;ENSDARG00000058656;ENSDARG00000043317;ENSDARG00000033683;ENSDARG00000020890;ENSDARG00000098612;ENSDARG00000041065;ENSDARG00000036671;ENSDARG00000045822;ENSDARG00000074156;ENSDARG00000092999;ENSDARG00000070835;ENSDARG00000077261
GO:0006796	phosphate-containing compound metabolic process	http://amigo.geneontology.org/amigo/term/GO:0006796	1157	95	58.5519	1.62249	8.2e-07	0.000166	30095;30256;30742;317743;321720;322605;325084;327057;327453;334571;336425;393507;393806;393867;393884;393998;402957;402991;406440;406496;406789;436909;436958;437001;437013;445486;445492;447836;449831;450040;450080;503707;550290;553465;554230;555470;555703;556770;557288;557602;557902;557926;557972;558469;560761;560807;560944;562087;562533;562627;563003;563584;563727;563986;564697;564976;565122;565…	ENSDARG00000090965;ENSDARG00000078598;ENSDARG00000071357;ENSDARG00000011851;ENSDARG00000070903;ENSDARG00000078989;ENSDARG00000063578;ENSDARG00000069928;ENSDARG00000074169;ENSDARG00000077495;ENSDARG00000086133;ENSDARG00000088225;ENSDARG00000035327;ENSDARG00000043317;ENSDARG00000104100;ENSDARG00000043457;ENSDARG00000058597;ENSDARG00000014572;ENSDARG00000008107;ENSDARG00000022213;ENSDARG00000037140;…
GO:0007517	muscle organ development	http://amigo.geneontology.org/amigo/term/GO:0007517	86	17	4.35217	3.90609	1.11e-06	0.000212	30148;30513;30725;266640;286829;321064;337767;404208;407079;407613;415107;552940;553257;559788;560924;563843;572849	ENSDARG00000008433;ENSDARG00000016153;ENSDARG00000058656;ENSDARG00000030110;ENSDARG00000009021;ENSDARG00000006757;ENSDARG00000002084;ENSDARG00000029830;ENSDARG00000039066;ENSDARG00000021184;ENSDARG00000058548;ENSDARG00000038658;ENSDARG00000039052;ENSDARG00000052341;ENSDARG00000007370;ENSDARG00000077293;ENSDARG00000041081
GO:0043412	macromolecule modification	http://amigo.geneontology.org/amigo/term/GO:0043412	1594	121	80.6671	1.49999	1.23e-06	0.000222	30256;30513;30663;30742;30751;170782;170783;317743;321064;321084;323005;325084;327215;327528;334571;393102;393507;393528;393806;393876;393911;393962;393998;402991;405834;406442;406606;407079;437001;437013;445186;445396;450040;450080;494031;494060;503902;550290;550576;553257;553465;554230;555349;555703;555955;556400;556770;556823;556864;557288;557602;557926;557981;558011;558456;558684;559451;55969…	ENSDARG00000075887;ENSDARG00000074634;ENSDARG00000090965;ENSDARG00000078598;ENSDARG00000071357;ENSDARG00000011851;ENSDARG00000088072;ENSDARG00000070903;ENSDARG00000078989;ENSDARG00000069928;ENSDARG00000088807;ENSDARG00000077495;ENSDARG00000088225;ENSDARG00000076499;ENSDARG00000041665;ENSDARG00000007630;ENSDARG00000043317;ENSDARG00000030110;ENSDARG00000052122;ENSDARG00000104100;ENSDARG00000015201;…
GO:0016579	protein deubiquitination	http://amigo.geneontology.org/amigo/term/GO:0016579	61	14	3.08701	4.53514	1.51e-06	0.00026	327528;393962;494031;556823;557981;558011;559878;563470;564004;564158;565434;568683;100149276;100537347	ENSDARG00000088072;ENSDARG00000076499;ENSDARG00000077300;ENSDARG00000027501;ENSDARG00000020107;ENSDARG00000060058;ENSDARG00000061895;ENSDARG00000079198;ENSDARG00000074367;ENSDARG00000004866;ENSDARG00000075013;ENSDARG00000089724;ENSDARG00000063719;ENSDARG00000013708
GO:0006464	cellular protein modification process	http://amigo.geneontology.org/amigo/term/GO:0006464	1490	114	75.404	1.51186	1.88e-06	0.000295	30256;30513;30663;30742;30751;170782;170783;317743;321064;323005;325084;327215;327528;334571;393507;393528;393806;393876;393962;393998;402991;405834;406442;406606;407079;437001;437013;445186;445396;450040;450080;494031;503902;550290;550576;553257;553465;554230;555349;555703;555955;556400;556770;556823;556864;557288;557602;557926;557981;558011;558456;558684;559451;559694;559834;559878;559966;56076…	ENSDARG00000075887;ENSDARG00000074634;ENSDARG00000090965;ENSDARG00000078598;ENSDARG00000071357;ENSDARG00000011851;ENSDARG00000088072;ENSDARG00000070903;ENSDARG00000078989;ENSDARG00000069928;ENSDARG00000088807;ENSDARG00000077495;ENSDARG00000088225;ENSDARG00000076499;ENSDARG00000041665;ENSDARG00000007630;ENSDARG00000043317;ENSDARG00000030110;ENSDARG00000052122;ENSDARG00000104100;ENSDARG00000015201;…
GO:0036211	protein modification process	http://amigo.geneontology.org/amigo/term/GO:0036211	1490	114	75.404	1.51186	1.88e-06	0.000295	30256;30513;30663;30742;30751;170782;170783;317743;321064;323005;325084;327215;327528;334571;393507;393528;393806;393876;393962;393998;402991;405834;406442;406606;407079;437001;437013;445186;445396;450040;450080;494031;503902;550290;550576;553257;553465;554230;555349;555703;555955;556400;556770;556823;556864;557288;557602;557926;557981;558011;558456;558684;559451;559694;559834;559878;559966;56076…	ENSDARG00000075887;ENSDARG00000074634;ENSDARG00000090965;ENSDARG00000078598;ENSDARG00000071357;ENSDARG00000011851;ENSDARG00000088072;ENSDARG00000070903;ENSDARG00000078989;ENSDARG00000069928;ENSDARG00000088807;ENSDARG00000077495;ENSDARG00000088225;ENSDARG00000076499;ENSDARG00000041665;ENSDARG00000007630;ENSDARG00000043317;ENSDARG00000030110;ENSDARG00000052122;ENSDARG00000104100;ENSDARG00000015201;…
GO:0070646	protein modification by small protein removal	http://amigo.geneontology.org/amigo/term/GO:0070646	71	15	3.59307	4.1747	1.97e-06	0.000295	327528;393962;494031;556400;556823;557981;558011;559878;563470;564004;564158;565434;568683;100149276;100537347	ENSDARG00000088072;ENSDARG00000076499;ENSDARG00000077300;ENSDARG00000027501;ENSDARG00000020107;ENSDARG00000073837;ENSDARG00000060058;ENSDARG00000061895;ENSDARG00000079198;ENSDARG00000074367;ENSDARG00000004866;ENSDARG00000075013;ENSDARG00000089724;ENSDARG00000063719;ENSDARG00000013708
GO:0006793	phosphorus metabolic process	http://amigo.geneontology.org/amigo/term/GO:0006793	1186	95	60.0195	1.58282	2.47e-06	0.000354	30095;30256;30742;317743;321720;322605;325084;327057;327453;334571;336425;393507;393806;393867;393884;393998;402957;402991;406440;406496;406789;436909;436958;437001;437013;445486;445492;447836;449831;450040;450080;503707;550290;553465;554230;555470;555703;556770;557288;557602;557902;557926;557972;558469;560761;560807;560944;562087;562533;562627;563003;563584;563727;563986;564697;564976;565122;565…	ENSDARG00000090965;ENSDARG00000078598;ENSDARG00000071357;ENSDARG00000011851;ENSDARG00000070903;ENSDARG00000078989;ENSDARG00000063578;ENSDARG00000069928;ENSDARG00000074169;ENSDARG00000077495;ENSDARG00000086133;ENSDARG00000088225;ENSDARG00000035327;ENSDARG00000043317;ENSDARG00000104100;ENSDARG00000043457;ENSDARG00000058597;ENSDARG00000014572;ENSDARG00000008107;ENSDARG00000022213;ENSDARG00000037140;…
GO:0051186	cofactor metabolic process	http://amigo.geneontology.org/amigo/term/GO:0051186	134	21	6.7813	3.09675	3.39e-06	0.000467	64607;317743;321294;336425;393528;394181;406496;406624;406789;437001;445492;447836;550442;553384;555470;560541;560944;564697;751728;796865;100330979	ENSDARG00000063446;ENSDARG00000043457;ENSDARG00000062025;ENSDARG00000011665;ENSDARG00000022845;ENSDARG00000075933;ENSDARG00000034470;ENSDARG00000037176;ENSDARG00000008192;ENSDARG00000020123;ENSDARG00000070390;ENSDARG00000014179;ENSDARG00000056141;ENSDARG00000034309;ENSDARG00000089076;ENSDARG00000062216;ENSDARG00000028000;ENSDARG00000036546;ENSDARG00000038643;ENSDARG00000075180;ENSDARG00000070844
GO:0030154	cell differentiation	http://amigo.geneontology.org/amigo/term/GO:0030154	1075	87	54.4022	1.5992	4.75e-06	0.000629	30148;30192;30256;30299;30324;30441;30513;30616;30663;30725;64603;64607;170783;266640;286829;321064;321245;323326;324307;324565;325084;336425;352944;353224;378746;393492;393558;393806;393828;393873;394203;402892;403049;404208;405851;407613;415107;415229;436720;445564;447816;449679;552940;553257;554230;555192;555766;556121;556770;557162;557356;558456;560297;560339;560807;560924;561208;561935;56214…	ENSDARG00000068457;ENSDARG00000062338;ENSDARG00000052846;ENSDARG00000017217;ENSDARG00000023933;ENSDARG00000043035;ENSDARG00000070903;ENSDARG00000077385;ENSDARG00000077495;ENSDARG00000007630;ENSDARG00000008433;ENSDARG00000016153;ENSDARG00000058656;ENSDARG00000022531;ENSDARG00000043317;ENSDARG00000058815;ENSDARG00000033683;ENSDARG00000020890;ENSDARG00000030110;ENSDARG00000079564;ENSDARG00000052122;…
GO:0044710	single-organism metabolic process	http://amigo.geneontology.org/amigo/term/GO:0044710	1495	112	75.657	1.48036	6.56e-06	0.000836	30256;30742;64607;266799;317743;321294;321720;322605;325922;327057;327453;335563;336425;393444;393528;393551;393867;393884;394114;394155;394181;402938;402939;402991;406442;406496;406624;406789;415184;436909;436958;437001;445233;445486;445492;447836;449831;450040;494049;503707;503902;550442;553307;553384;553655;553684;553685;555470;555703;556121;556236;556280;556770;556899;557902;557972;558684;559…	ENSDARG00000067566;ENSDARG00000076066;ENSDARG00000078598;ENSDARG00000061004;ENSDARG00000071357;ENSDARG00000011851;ENSDARG00000061375;ENSDARG00000052942;ENSDARG00000075641;ENSDARG00000097790;ENSDARG00000063446;ENSDARG00000034667;ENSDARG00000074169;ENSDARG00000086133;ENSDARG00000088225;ENSDARG00000089202;ENSDARG00000036239;ENSDARG00000043317;ENSDARG00000104100;ENSDARG00000043457;ENSDARG00000062025;…
GO:0048468	cell development	http://amigo.geneontology.org/amigo/term/GO:0048468	682	61	34.5138	1.76741	7.69e-06	0.000945	30148;30192;30299;30324;30441;30513;30616;30725;64607;266640;286829;321064;321245;323326;324307;324565;325084;336425;352944;353224;378746;393492;393828;393873;402892;403049;404208;405851;407613;415107;415229;436720;445564;447816;449679;553257;556770;557162;560297;560339;560807;560924;561208;562533;563003;566014;567500;569027;570652;571601;572134;572909;793278;795335;798771;799882;100003572;100004…	ENSDARG00000068457;ENSDARG00000052846;ENSDARG00000023933;ENSDARG00000043035;ENSDARG00000077495;ENSDARG00000008433;ENSDARG00000016153;ENSDARG00000058656;ENSDARG00000022531;ENSDARG00000058815;ENSDARG00000033683;ENSDARG00000020890;ENSDARG00000030110;ENSDARG00000079564;ENSDARG00000009021;ENSDARG00000006757;ENSDARG00000009280;ENSDARG00000026875;ENSDARG00000020847;ENSDARG00000040131;ENSDARG00000008107;…
GO:0060538	skeletal muscle organ development	http://amigo.geneontology.org/amigo/term/GO:0060538	61	13	3.08701	4.2112	8.6e-06	0.00102	30148;30513;30725;266640;286829;321064;337767;404208;407079;407613;415107;553257;563843	ENSDARG00000008433;ENSDARG00000016153;ENSDARG00000058656;ENSDARG00000030110;ENSDARG00000009021;ENSDARG00000006757;ENSDARG00000002084;ENSDARG00000029830;ENSDARG00000039066;ENSDARG00000021184;ENSDARG00000058548;ENSDARG00000039052;ENSDARG00000077293
GO:0048869	cellular developmental process	http://amigo.geneontology.org/amigo/term/GO:0048869	1129	89	57.135	1.55772	1.05e-05	0.001175	30148;30192;30256;30299;30324;30441;30513;30616;30663;30725;64603;64607;170783;266640;286829;321064;321245;323326;324307;324565;325084;336425;352944;353224;378746;393492;393558;393806;393828;393873;394203;402892;403049;404208;405851;407613;415107;415229;436720;445564;447816;449679;492332;552940;553257;554230;555192;555766;556121;556770;557162;557356;558456;560297;560339;560807;560924;561208;56193…	ENSDARG00000068457;ENSDARG00000062338;ENSDARG00000052846;ENSDARG00000017217;ENSDARG00000023933;ENSDARG00000043035;ENSDARG00000070903;ENSDARG00000077385;ENSDARG00000077495;ENSDARG00000007630;ENSDARG00000008433;ENSDARG00000016153;ENSDARG00000058656;ENSDARG00000022531;ENSDARG00000043317;ENSDARG00000058815;ENSDARG00000033683;ENSDARG00000020890;ENSDARG00000030110;ENSDARG00000079564;ENSDARG00000052122;…
GO:0006936	muscle contraction	http://amigo.geneontology.org/amigo/term/GO:0006936	45	11	2.2773	4.83028	1.06e-05	0.001175	30148;30256;30324;30441;58082;352938;415191;556703;563091;795335;100003572	ENSDARG00000068457;ENSDARG00000058656;ENSDARG00000043317;ENSDARG00000033683;ENSDARG00000020890;ENSDARG00000098612;ENSDARG00000036671;ENSDARG00000045822;ENSDARG00000092999;ENSDARG00000070835;ENSDARG00000077261
GO:0006091	generation of precursor metabolites and energy	http://amigo.geneontology.org/amigo/term/GO:0006091	113	18	5.71856	3.14765	1.34e-05	0.001443	317743;336425;393444;393884;394155;406496;447836;550442;553384;553655;553685;556121;560297;560944;565379;567798;797715;100005158	ENSDARG00000061004;ENSDARG00000043457;ENSDARG00000011665;ENSDARG00000013317;ENSDARG00000016721;ENSDARG00000016875;ENSDARG00000034470;ENSDARG00000014179;ENSDARG00000056141;ENSDARG00000034309;ENSDARG00000055518;ENSDARG00000020898;ENSDARG00000069832;ENSDARG00000060745;ENSDARG00000028000;ENSDARG00000030604;ENSDARG00000103811;ENSDARG00000103428
GO:0009653	anatomical structure morphogenesis	http://amigo.geneontology.org/amigo/term/GO:0009653	1073	85	54.301	1.56535	1.43e-05	0.001491	30148;30192;30441;30513;30616;30725;64603;81584;266640;321064;321245;323326;323613;324565;324961;334347;336425;337770;352944;353224;378746;393286;393492;393558;393639;393806;393828;393873;393940;393962;394012;394127;394203;402843;402892;403049;404208;405851;415107;436720;436967;445508;447816;449679;492332;544666;553740;554230;555766;556823;558920;558924;558931;559784;560032;560297;560339;560923;5…	ENSDARG00000068457;ENSDARG00000062338;ENSDARG00000052846;ENSDARG00000016788;ENSDARG00000043035;ENSDARG00000016551;ENSDARG00000070903;ENSDARG00000076247;ENSDARG00000077385;ENSDARG00000008433;ENSDARG00000058656;ENSDARG00000022531;ENSDARG00000020890;ENSDARG00000030110;ENSDARG00000079564;ENSDARG00000009021;ENSDARG00000006757;ENSDARG00000009280;ENSDARG00000026875;ENSDARG00000034368;ENSDARG00000040131;…
GO:0007519	skeletal muscle tissue development	http://amigo.geneontology.org/amigo/term/GO:0007519	56	12	2.83398	4.23434	1.8e-05	0.001821	30148;30513;30725;266640;286829;321064;404208;407079;407613;415107;553257;563843	ENSDARG00000008433;ENSDARG00000016153;ENSDARG00000058656;ENSDARG00000030110;ENSDARG00000009021;ENSDARG00000006757;ENSDARG00000029830;ENSDARG00000039066;ENSDARG00000021184;ENSDARG00000058548;ENSDARG00000039052;ENSDARG00000077293
GO:0006779	porphyrin-containing compound biosynthetic process	http://amigo.geneontology.org/amigo/term/GO:0006779	13	6	0.657887	9.12011	2.06e-05	0.00203	64607;321294;394181;553384;751728;100330979	ENSDARG00000063446;ENSDARG00000062025;ENSDARG00000075933;ENSDARG00000034309;ENSDARG00000038643;ENSDARG00000075180
GO:0007010	cytoskeleton organization	http://amigo.geneontology.org/amigo/term/GO:0007010	372	38	18.8257	2.01852	2.67e-05	0.002551	30148;30324;30441;30616;266640;286829;317743;321064;321245;352944;393828;393873;402892;405834;405851;415107;436720;449679;558920;560297;560339;561940;563023;563843;569027;569564;572909;795335;795670;796761;798858;100003572;100006087;100006620;100034405;100148736;100150939;100330617	ENSDARG00000068457;ENSDARG00000017036;ENSDARG00000077157;ENSDARG00000043035;ENSDARG00000016551;ENSDARG00000088805;ENSDARG00000057918;ENSDARG00000008433;ENSDARG00000016153;ENSDARG00000058656;ENSDARG00000033683;ENSDARG00000020890;ENSDARG00000079564;ENSDARG00000043457;ENSDARG00000006757;ENSDARG00000009280;ENSDARG00000037116;ENSDARG00000037266;ENSDARG00000012311;ENSDARG00000004154;ENSDARG00000022399;…
GO:0016310	phosphorylation	http://amigo.geneontology.org/amigo/term/GO:0016310	804	67	40.6878	1.64669	2.76e-05	0.002566	30095;30256;30742;317743;325084;327057;327453;334571;336425;393507;393806;393884;393998;402957;402991;406440;406496;406789;436909;437001;437013;445486;447836;449831;450040;450080;553465;554230;555703;556770;557288;557602;560761;560944;562533;563003;563727;564697;564976;565122;565221;565379;566845;567549;567919;568213;569226;569665;570984;571352;571601;641570;678610;724010;777621;790916;796618;798…	ENSDARG00000090965;ENSDARG00000078598;ENSDARG00000071357;ENSDARG00000011851;ENSDARG00000070903;ENSDARG00000078989;ENSDARG00000063578;ENSDARG00000069928;ENSDARG00000088225;ENSDARG00000035327;ENSDARG00000043317;ENSDARG00000104100;ENSDARG00000043457;ENSDARG00000008107;ENSDARG00000022213;ENSDARG00000037140;ENSDARG00000009208;ENSDARG00000011665;ENSDARG00000014348;ENSDARG00000017665;ENSDARG00000016721;…
GO:0005977	glycogen metabolic process	http://amigo.geneontology.org/amigo/term/GO:0005977	14	6	0.708494	8.46867	3.46e-05	0.002976	393444;394155;553655;560297;565379;567798	ENSDARG00000013317;ENSDARG00000016875;ENSDARG00000055518;ENSDARG00000060745;ENSDARG00000030604;ENSDARG00000103811
GO:0006073	cellular glucan metabolic process	http://amigo.geneontology.org/amigo/term/GO:0006073	14	6	0.708494	8.46867	3.46e-05	0.002976	393444;394155;553655;560297;565379;567798	ENSDARG00000013317;ENSDARG00000016875;ENSDARG00000055518;ENSDARG00000060745;ENSDARG00000030604;ENSDARG00000103811
GO:0044042	glucan metabolic process	http://amigo.geneontology.org/amigo/term/GO:0044042	14	6	0.708494	8.46867	3.46e-05	0.002976	393444;394155;553655;560297;565379;567798	ENSDARG00000013317;ENSDARG00000016875;ENSDARG00000055518;ENSDARG00000060745;ENSDARG00000030604;ENSDARG00000103811
GO:0048738	cardiac muscle tissue development	http://amigo.geneontology.org/amigo/term/GO:0048738	43	10	2.17609	4.5954	4.26e-05	0.00358	30616;266640;324961;407613;561935;562140;563843;569027;569395;798771	ENSDARG00000008433;ENSDARG00000079564;ENSDARG00000098573;ENSDARG00000021184;ENSDARG00000002172;ENSDARG00000019969;ENSDARG00000077293;ENSDARG00000091253;ENSDARG00000035253;ENSDARG00000009418
GO:0044267	cellular protein metabolic process	http://amigo.geneontology.org/amigo/term/GO:0044267	1946	134	98.4806	1.36067	4.99e-05	0.004091	30256;30513;30663;30742;30751;170782;170783;317743;321064;323005;325084;327215;327329;327528;334571;336168;393507;393528;393806;393876;393962;393998;402991;405834;406442;406606;407079;415184;415229;436674;437001;437013;445150;445186;445396;450040;450080;493604;494031;494049;503902;550290;550576;552972;553030;553257;553307;553465;553580;554230;555349;555470;555703;555955;556400;556770;556823;55686…	ENSDARG00000076066;ENSDARG00000075887;ENSDARG00000074634;ENSDARG00000090965;ENSDARG00000078598;ENSDARG00000071357;ENSDARG00000011851;ENSDARG00000088072;ENSDARG00000070903;ENSDARG00000078989;ENSDARG00000069928;ENSDARG00000088807;ENSDARG00000060005;ENSDARG00000077495;ENSDARG00000088225;ENSDARG00000076499;ENSDARG00000041665;ENSDARG00000007630;ENSDARG00000043317;ENSDARG00000030110;ENSDARG00000052122;…
GO:0033014	tetrapyrrole biosynthetic process	http://amigo.geneontology.org/amigo/term/GO:0033014	15	6	0.7591	7.90409	5.52e-05	0.004417	64607;321294;394181;553384;751728;100330979	ENSDARG00000063446;ENSDARG00000062025;ENSDARG00000075933;ENSDARG00000034309;ENSDARG00000038643;ENSDARG00000075180
GO:0051188	cofactor biosynthetic process	http://amigo.geneontology.org/amigo/term/GO:0051188	83	14	4.20036	3.33305	6.36e-05	0.004977	64607;321294;393528;394181;406789;437001;445492;550442;553384;555470;560541;564697;751728;100330979	ENSDARG00000063446;ENSDARG00000062025;ENSDARG00000022845;ENSDARG00000075933;ENSDARG00000008192;ENSDARG00000020123;ENSDARG00000070390;ENSDARG00000056141;ENSDARG00000034309;ENSDARG00000089076;ENSDARG00000062216;ENSDARG00000036546;ENSDARG00000038643;ENSDARG00000075180
GO:0044264	cellular polysaccharide metabolic process	http://amigo.geneontology.org/amigo/term/GO:0044264	16	6	0.809707	7.41009	8.45e-05	0.006466	393444;394155;553655;560297;565379;567798	ENSDARG00000013317;ENSDARG00000016875;ENSDARG00000055518;ENSDARG00000060745;ENSDARG00000030604;ENSDARG00000103811
GO:0014866	skeletal myofibril assembly	http://amigo.geneontology.org/amigo/term/GO:0014866	6	4	0.30364	13.1735	8.96e-05	0.006707	30441;321245;415107;569027	ENSDARG00000020890;ENSDARG00000009280;ENSDARG00000058548;ENSDARG00000091253
GO:0016052	carbohydrate catabolic process	http://amigo.geneontology.org/amigo/term/GO:0016052	39	9	1.97366	4.56005	0.00011	0.007893	317743;336425;393444;406496;447836;553655;560297;560944;567798	ENSDARG00000043457;ENSDARG00000011665;ENSDARG00000013317;ENSDARG00000034470;ENSDARG00000014179;ENSDARG00000055518;ENSDARG00000060745;ENSDARG00000028000;ENSDARG00000103811
GO:0044724	single-organism carbohydrate catabolic process	http://amigo.geneontology.org/amigo/term/GO:0044724	39	9	1.97366	4.56005	0.00011	0.007893	317743;336425;393444;406496;447836;553655;560297;560944;567798	ENSDARG00000043457;ENSDARG00000011665;ENSDARG00000013317;ENSDARG00000034470;ENSDARG00000014179;ENSDARG00000055518;ENSDARG00000060745;ENSDARG00000028000;ENSDARG00000103811
GO:0006783	heme biosynthetic process	http://amigo.geneontology.org/amigo/term/GO:0006783	11	5	0.556674	8.98193	0.000117	0.008191	64607;394181;553384;751728;100330979	ENSDARG00000063446;ENSDARG00000075933;ENSDARG00000034309;ENSDARG00000038643;ENSDARG00000075180
GO:0014904	myotube cell development	http://amigo.geneontology.org/amigo/term/GO:0014904	24	7	1.21456	5.7634	0.000133	0.00897	30513;30725;286829;321064;404208;407613;553257	ENSDARG00000016153;ENSDARG00000030110;ENSDARG00000009021;ENSDARG00000006757;ENSDARG00000029830;ENSDARG00000021184;ENSDARG00000039052
GO:0048741	skeletal muscle fiber development	http://amigo.geneontology.org/amigo/term/GO:0048741	24	7	1.21456	5.7634	0.000133	0.00897	30513;30725;286829;321064;404208;407613;553257	ENSDARG00000016153;ENSDARG00000030110;ENSDARG00000009021;ENSDARG00000006757;ENSDARG00000029830;ENSDARG00000021184;ENSDARG00000039052
GO:0048747	muscle fiber development	http://amigo.geneontology.org/amigo/term/GO:0048747	32	8	1.61941	4.94006	0.000146	0.009644	30513;30725;266640;286829;321064;404208;407613;553257	ENSDARG00000008433;ENSDARG00000016153;ENSDARG00000030110;ENSDARG00000009021;ENSDARG00000006757;ENSDARG00000029830;ENSDARG00000021184;ENSDARG00000039052
GO:0006112	energy reserve metabolic process	http://amigo.geneontology.org/amigo/term/GO:0006112	18	6	0.91092	6.58674	0.00018	0.011452	393444;394155;553655;560297;565379;567798	ENSDARG00000013317;ENSDARG00000016875;ENSDARG00000055518;ENSDARG00000060745;ENSDARG00000030604;ENSDARG00000103811
GO:0006778	porphyrin-containing compound metabolic process	http://amigo.geneontology.org/amigo/term/GO:0006778	18	6	0.91092	6.58674	0.00018	0.011452	64607;321294;394181;553384;751728;100330979	ENSDARG00000063446;ENSDARG00000062025;ENSDARG00000075933;ENSDARG00000034309;ENSDARG00000038643;ENSDARG00000075180
GO:1903959	regulation of anion transmembrane transport	http://amigo.geneontology.org/amigo/term/GO:1903959	12	5	0.60728	8.23343	0.000192	0.011991	322126;334582;406529;567478;795133	ENSDARG00000013623;ENSDARG00000045132;ENSDARG00000003695;ENSDARG00000012269;ENSDARG00000062084
GO:0014902	myotube differentiation	http://amigo.geneontology.org/amigo/term/GO:0014902	34	8	1.72063	4.64947	0.00023	0.014136	30513;30725;286829;321064;404208;407613;449679;553257	ENSDARG00000016153;ENSDARG00000030110;ENSDARG00000009021;ENSDARG00000006757;ENSDARG00000029830;ENSDARG00000021184;ENSDARG00000024141;ENSDARG00000039052
GO:0005976	polysaccharide metabolic process	http://amigo.geneontology.org/amigo/term/GO:0005976	19	6	0.961527	6.24007	0.000251	0.01499	393444;394155;553655;560297;565379;567798	ENSDARG00000013317;ENSDARG00000016875;ENSDARG00000055518;ENSDARG00000060745;ENSDARG00000030604;ENSDARG00000103811
GO:0072359	circulatory system development	http://amigo.geneontology.org/amigo/term/GO:0072359	488	43	24.6961	1.74117	0.000253	0.01499	30616;266640;323613;324961;334347;337770;352944;353224;393286;393558;393940;394012;394127;394203;403049;407613;415107;436967;445508;447816;492802;554230;554826;555766;558920;558924;558931;559784;560339;560923;561935;562140;562533;563843;565379;567969;569027;569395;569564;798657;798771;100148736;100150992	ENSDARG00000016551;ENSDARG00000076247;ENSDARG00000008433;ENSDARG00000079564;ENSDARG00000034368;ENSDARG00000098573;ENSDARG00000019103;ENSDARG00000076126;ENSDARG00000037116;ENSDARG00000091419;ENSDARG00000058140;ENSDARG00000031952;ENSDARG00000029439;ENSDARG00000032435;ENSDARG00000032389;ENSDARG00000030125;ENSDARG00000069640;ENSDARG00000021184;ENSDARG00000058548;ENSDARG00000037883;ENSDARG00000011473;…
GO:0006511	ubiquitin-dependent protein catabolic process	http://amigo.geneontology.org/amigo/term/GO:0006511	219	24	11.0829	2.16551	0.000291	0.01657	327215;327528;393962;406442;445186;494031;553257;553307;556823;556864;557981;558011;559451;559878;563879;564004;565434;567287;568267;568683;100002072;100003587;100003679;100149276	ENSDARG00000076066;ENSDARG00000075887;ENSDARG00000074634;ENSDARG00000088072;ENSDARG00000069742;ENSDARG00000077300;ENSDARG00000027501;ENSDARG00000020218;ENSDARG00000001930;ENSDARG00000020107;ENSDARG00000039052;ENSDARG00000041904;ENSDARG00000060058;ENSDARG00000061960;ENSDARG00000061895;ENSDARG00000079198;ENSDARG00000059751;ENSDARG00000074367;ENSDARG00000062900;ENSDARG00000075013;ENSDARG00000063719;…
GO:0032989	cellular component morphogenesis	http://amigo.geneontology.org/amigo/term/GO:0032989	344	33	17.4087	1.8956	0.000296	0.01657	30148;30192;30441;30616;30725;266640;321064;321245;323326;324565;336425;352944;393828;393873;402892;403049;405851;415107;436720;447816;449679;492332;560297;560339;561208;567500;569027;572909;795335;798858;799882;100003572;100034405	ENSDARG00000068457;ENSDARG00000043035;ENSDARG00000008433;ENSDARG00000058656;ENSDARG00000022531;ENSDARG00000020890;ENSDARG00000079564;ENSDARG00000009021;ENSDARG00000006757;ENSDARG00000009280;ENSDARG00000026875;ENSDARG00000040131;ENSDARG00000011665;ENSDARG00000037116;ENSDARG00000037266;ENSDARG00000012311;ENSDARG00000004154;ENSDARG00000069640;ENSDARG00000024933;ENSDARG00000058548;ENSDARG00000071445;…
GO:0034637	cellular carbohydrate biosynthetic process	http://amigo.geneontology.org/amigo/term/GO:0034637	13	5	0.657887	7.60009	0.000298	0.01657	394155;560297;565379;567798;641570	ENSDARG00000016875;ENSDARG00000060745;ENSDARG00000030604;ENSDARG00000103811;ENSDARG00000058114
GO:0044070	regulation of anion transport	http://amigo.geneontology.org/amigo/term/GO:0044070	13	5	0.657887	7.60009	0.000298	0.01657	322126;334582;406529;567478;795133	ENSDARG00000013623;ENSDARG00000045132;ENSDARG00000003695;ENSDARG00000012269;ENSDARG00000062084
GO:0046148	pigment biosynthetic process	http://amigo.geneontology.org/amigo/term/GO:0046148	20	6	1.01213	5.92807	0.000344	0.018793	64607;394181;553384;619263;751728;100330979	ENSDARG00000063446;ENSDARG00000075933;ENSDARG00000034309;ENSDARG00000012986;ENSDARG00000038643;ENSDARG00000075180
GO:0019941	modification-dependent protein catabolic process	http://amigo.geneontology.org/amigo/term/GO:0019941	222	24	11.2347	2.13624	0.000356	0.019157	327215;327528;393962;406442;445186;494031;553257;553307;556823;556864;557981;558011;559451;559878;563879;564004;565434;567287;568267;568683;100002072;100003587;100003679;100149276	ENSDARG00000076066;ENSDARG00000075887;ENSDARG00000074634;ENSDARG00000088072;ENSDARG00000069742;ENSDARG00000077300;ENSDARG00000027501;ENSDARG00000020218;ENSDARG00000001930;ENSDARG00000020107;ENSDARG00000039052;ENSDARG00000041904;ENSDARG00000060058;ENSDARG00000061960;ENSDARG00000061895;ENSDARG00000079198;ENSDARG00000059751;ENSDARG00000074367;ENSDARG00000062900;ENSDARG00000075013;ENSDARG00000063719;…
GO:0016567	protein ubiquitination	http://amigo.geneontology.org/amigo/term/GO:0016567	277	28	14.0181	1.99742	0.000364	0.01927	30663;170782;170783;321064;327215;406442;406606;407079;445186;445396;550576;553257;555349;555955;556864;559451;559694;559834;559966;563879;566344;567287;567818;570492;767773;100003587;100003679;100333714	ENSDARG00000075887;ENSDARG00000074634;ENSDARG00000088807;ENSDARG00000041665;ENSDARG00000007630;ENSDARG00000052122;ENSDARG00000006757;ENSDARG00000069742;ENSDARG00000020218;ENSDARG00000025754;ENSDARG00000039066;ENSDARG00000001930;ENSDARG00000037919;ENSDARG00000013822;ENSDARG00000039052;ENSDARG00000007737;ENSDARG00000005749;ENSDARG00000061960;ENSDARG00000059751;ENSDARG00000076094;ENSDARG00000063050;…
GO:0005978	glycogen biosynthetic process	http://amigo.geneontology.org/amigo/term/GO:0005978	8	4	0.404854	9.88012	0.000386	0.019804	394155;560297;565379;567798	ENSDARG00000016875;ENSDARG00000060745;ENSDARG00000030604;ENSDARG00000103811
GO:0009250	glucan biosynthetic process	http://amigo.geneontology.org/amigo/term/GO:0009250	8	4	0.404854	9.88012	0.000386	0.019804	394155;560297;565379;567798	ENSDARG00000016875;ENSDARG00000060745;ENSDARG00000030604;ENSDARG00000103811
GO:0043632	modification-dependent macromolecule catabolic process	http://amigo.geneontology.org/amigo/term/GO:0043632	224	24	11.3359	2.11717	0.000407	0.020587	327215;327528;393962;406442;445186;494031;553257;553307;556823;556864;557981;558011;559451;559878;563879;564004;565434;567287;568267;568683;100002072;100003587;100003679;100149276	ENSDARG00000076066;ENSDARG00000075887;ENSDARG00000074634;ENSDARG00000088072;ENSDARG00000069742;ENSDARG00000077300;ENSDARG00000027501;ENSDARG00000020218;ENSDARG00000001930;ENSDARG00000020107;ENSDARG00000039052;ENSDARG00000041904;ENSDARG00000060058;ENSDARG00000061960;ENSDARG00000061895;ENSDARG00000079198;ENSDARG00000059751;ENSDARG00000074367;ENSDARG00000062900;ENSDARG00000075013;ENSDARG00000063719;…
GO:0070925	organelle assembly	http://amigo.geneontology.org/amigo/term/GO:0070925	266	27	13.4614	2.00574	0.000432	0.021553	30148;30441;30616;266640;321064;321245;324307;325084;352944;393286;393828;393873;402892;406529;415107;415229;436720;449679;560297;560339;569027;570167;572909;795335;795670;100003572;100034405	ENSDARG00000068457;ENSDARG00000043035;ENSDARG00000008433;ENSDARG00000058656;ENSDARG00000020890;ENSDARG00000079564;ENSDARG00000006757;ENSDARG00000009280;ENSDARG00000020847;ENSDARG00000008107;ENSDARG00000037116;ENSDARG00000058140;ENSDARG00000037266;ENSDARG00000012311;ENSDARG00000004154;ENSDARG00000003695;ENSDARG00000058548;ENSDARG00000043509;ENSDARG00000071445;ENSDARG00000024141;ENSDARG00000060745;…
GO:0048731	system development	http://amigo.geneontology.org/amigo/term/GO:0048731	1761	118	89.1184	1.32408	0.000505	0.02484	30148;30192;30299;30324;30513;30616;30663;30725;64607;140815;170783;266640;286829;321064;321449;323003;323326;323613;324307;324565;324961;325084;325975;334347;336425;337767;337770;352942;352944;353224;378746;393286;393492;393558;393639;393806;393940;393962;394012;394127;394203;402843;403049;404208;404725;405851;407079;407613;415107;415184;415229;436967;445508;445564;447816;449679;492802;503902;55…	ENSDARG00000062338;ENSDARG00000052846;ENSDARG00000023933;ENSDARG00000011851;ENSDARG00000016551;ENSDARG00000070903;ENSDARG00000088805;ENSDARG00000076247;ENSDARG00000077495;ENSDARG00000036074;ENSDARG00000007630;ENSDARG00000008433;ENSDARG00000016153;ENSDARG00000058656;ENSDARG00000022531;ENSDARG00000058815;ENSDARG00000033683;ENSDARG00000030110;ENSDARG00000079564;ENSDARG00000052122;ENSDARG00000009021;…
GO:0033013	tetrapyrrole metabolic process	http://amigo.geneontology.org/amigo/term/GO:0033013	22	6	1.11335	5.38915	0.000607	0.02944	64607;321294;394181;553384;751728;100330979	ENSDARG00000063446;ENSDARG00000062025;ENSDARG00000075933;ENSDARG00000034309;ENSDARG00000038643;ENSDARG00000075180
GO:0015980	energy derivation by oxidation of organic compounds	http://amigo.geneontology.org/amigo/term/GO:0015980	81	12	4.09914	2.92744	0.00072	0.034417	393444;393884;394155;550442;553384;553655;556121;560297;565379;567798;797715;100005158	ENSDARG00000061004;ENSDARG00000013317;ENSDARG00000016721;ENSDARG00000016875;ENSDARG00000056141;ENSDARG00000034309;ENSDARG00000055518;ENSDARG00000069832;ENSDARG00000060745;ENSDARG00000030604;ENSDARG00000103811;ENSDARG00000103428
GO:0001944	vasculature development	http://amigo.geneontology.org/amigo/term/GO:0001944	262	26	13.259	1.96094	0.000772	0.036396	323613;334347;352944;353224;393558;394012;394127;394203;403049;436967;445508;447816;554230;555766;558920;558924;558931;559784;560923;561935;562533;565379;567969;798657;100148736;100150992	ENSDARG00000016551;ENSDARG00000076247;ENSDARG00000034368;ENSDARG00000019103;ENSDARG00000037116;ENSDARG00000091419;ENSDARG00000031952;ENSDARG00000032435;ENSDARG00000032389;ENSDARG00000030125;ENSDARG00000069640;ENSDARG00000037883;ENSDARG00000011473;ENSDARG00000044601;ENSDARG00000017321;ENSDARG00000053868;ENSDARG00000061923;ENSDARG00000074635;ENSDARG00000076801;ENSDARG00000061948;ENSDARG00000078624;…
GO:0042168	heme metabolic process	http://amigo.geneontology.org/amigo/term/GO:0042168	16	5	0.809707	6.17507	0.000893	0.041514	64607;394181;553384;751728;100330979	ENSDARG00000063446;ENSDARG00000075933;ENSDARG00000034309;ENSDARG00000038643;ENSDARG00000075180
GO:0006732	coenzyme metabolic process	http://amigo.geneontology.org/amigo/term/GO:0006732	107	14	5.41492	2.58545	0.000961	0.044108	317743;336425;393528;406496;406624;406789;437001;445492;447836;550442;555470;560944;564697;796865	ENSDARG00000043457;ENSDARG00000011665;ENSDARG00000022845;ENSDARG00000034470;ENSDARG00000037176;ENSDARG00000008192;ENSDARG00000020123;ENSDARG00000070390;ENSDARG00000014179;ENSDARG00000056141;ENSDARG00000089076;ENSDARG00000028000;ENSDARG00000036546;ENSDARG00000070844
GO:0033692	cellular polysaccharide biosynthetic process	http://amigo.geneontology.org/amigo/term/GO:0033692	10	4	0.506067	7.90409	0.001066	0.048283	394155;560297;565379;567798	ENSDARG00000016875;ENSDARG00000060745;ENSDARG00000030604;ENSDARG00000103811
GO:0032446	protein modification by small protein conjugation	http://amigo.geneontology.org/amigo/term/GO:0032446	297	28	15.0302	1.86292	0.001096	0.048979	30663;170782;170783;321064;327215;406442;406606;407079;445186;445396;550576;553257;555349;555955;556864;559451;559694;559834;559966;563879;566344;567287;567818;570492;767773;100003587;100003679;100333714	ENSDARG00000075887;ENSDARG00000074634;ENSDARG00000088807;ENSDARG00000041665;ENSDARG00000007630;ENSDARG00000052122;ENSDARG00000006757;ENSDARG00000069742;ENSDARG00000020218;ENSDARG00000025754;ENSDARG00000039066;ENSDARG00000001930;ENSDARG00000037919;ENSDARG00000013822;ENSDARG00000039052;ENSDARG00000007737;ENSDARG00000005749;ENSDARG00000061960;ENSDARG00000059751;ENSDARG00000076094;ENSDARG00000063050;…
GO:0072358	cardiovascular system development	http://amigo.geneontology.org/amigo/term/GO:0072358	269	26	13.6132	1.90991	0.001139	0.049495	323613;334347;352944;353224;393558;394012;394127;394203;403049;436967;445508;447816;554230;555766;558920;558924;558931;559784;560923;561935;562533;565379;567969;798657;100148736;100150992	ENSDARG00000016551;ENSDARG00000076247;ENSDARG00000034368;ENSDARG00000019103;ENSDARG00000037116;ENSDARG00000091419;ENSDARG00000031952;ENSDARG00000032435;ENSDARG00000032389;ENSDARG00000030125;ENSDARG00000069640;ENSDARG00000037883;ENSDARG00000011473;ENSDARG00000044601;ENSDARG00000017321;ENSDARG00000053868;ENSDARG00000061923;ENSDARG00000074635;ENSDARG00000076801;ENSDARG00000061948;ENSDARG00000078624;…
GO:0000272	polysaccharide catabolic process	http://amigo.geneontology.org/amigo/term/GO:0000272	5	3	0.253033	11.8561	0.001194	0.049495	393444;553655;567798	ENSDARG00000013317;ENSDARG00000055518;ENSDARG00000103811
GO:0005980	glycogen catabolic process	http://amigo.geneontology.org/amigo/term/GO:0005980	5	3	0.253033	11.8561	0.001194	0.049495	393444;553655;567798	ENSDARG00000013317;ENSDARG00000055518;ENSDARG00000103811
GO:0007205	protein kinase C-activating G-protein coupled receptor signaling pathway	http://amigo.geneontology.org/amigo/term/GO:0007205	5	3	0.253033	11.8561	0.001194	0.049495	565122;724010;100331649	ENSDARG00000063578;ENSDARG00000074183;ENSDARG00000060626
GO:0009251	glucan catabolic process	http://amigo.geneontology.org/amigo/term/GO:0009251	5	3	0.253033	11.8561	0.001194	0.049495	393444;553655;567798	ENSDARG00000013317;ENSDARG00000055518;ENSDARG00000103811
GO:0044247	cellular polysaccharide catabolic process	http://amigo.geneontology.org/amigo/term/GO:0044247	5	3	0.253033	11.8561	0.001194	0.049495	393444;553655;567798	ENSDARG00000013317;ENSDARG00000055518;ENSDARG00000103811
muscle cell development	ENSDARG00000068457	ENSDARG00000043035	ENSDARG00000008433	ENSDARG00000016153	ENSDARG00000058656	ENSDARG00000058815	ENSDARG00000020890	ENSDARG00000030110	ENSDARG00000079564	ENSDARG00000009021	ENSDARG00000006757	ENSDARG00000009280	ENSDARG00000037116	ENSDARG00000037266	ENSDARG00000012311	ENSDARG00000004154	ENSDARG00000029830	ENSDARG00000021184	ENSDARG00000058548	ENSDARG00000071445	ENSDARG00000024141	ENSDARG00000039052	ENSDARG00000060745	ENSDARG00000061351	ENSDARG00000007370	ENSDARG00000091253	ENSDARG00000056209	ENSDARG00000077261	ENSDARG00000009418
striated muscle cell development	ENSDARG00000068457	ENSDARG00000043035	ENSDARG00000008433	ENSDARG00000016153	ENSDARG00000058656	ENSDARG00000058815	ENSDARG00000020890	ENSDARG00000030110	ENSDARG00000079564	ENSDARG00000009021	ENSDARG00000006757	ENSDARG00000009280	ENSDARG00000037116	ENSDARG00000037266	ENSDARG00000012311	ENSDARG00000004154	ENSDARG00000029830	ENSDARG00000021184	ENSDARG00000058548	ENSDARG00000071445	ENSDARG00000024141	ENSDARG00000039052	ENSDARG00000060745	ENSDARG00000061351	ENSDARG00000091253	ENSDARG00000056209	ENSDARG00000077261	ENSDARG00000009418
muscle structure development	ENSDARG00000068457	ENSDARG00000043035	ENSDARG00000008433	ENSDARG00000016153	ENSDARG00000058656	ENSDARG00000058815	ENSDARG00000020890	ENSDARG00000030110	ENSDARG00000079564	ENSDARG00000009021	ENSDARG00000006757	ENSDARG00000009280	ENSDARG00000098573	ENSDARG00000002084	ENSDARG00000037116	ENSDARG00000037266	ENSDARG00000012311	ENSDARG00000004154	ENSDARG00000029830	ENSDARG00000039066	ENSDARG00000021184	ENSDARG00000058548	ENSDARG00000071445	ENSDARG00000101759	ENSDARG00000024141	ENSDARG00000038658	ENSDARG00000039052	ENSDARG00000076867	ENSDARG00000052341	ENSDARG00000060745	ENSDARG00000061351	ENSDARG00000007370	ENSDARG00000019969	ENSDARG00000077293	ENSDARG00000077722	ENSDARG00000091253	ENSDARG00000041081	ENSDARG00000056209	ENSDARG00000088881	ENSDARG00000077261	ENSDARG00000009418
muscle cell differentiation	ENSDARG00000068457	ENSDARG00000043035	ENSDARG00000008433	ENSDARG00000016153	ENSDARG00000058656	ENSDARG00000058815	ENSDARG00000020890	ENSDARG00000030110	ENSDARG00000079564	ENSDARG00000009021	ENSDARG00000006757	ENSDARG00000009280	ENSDARG00000037116	ENSDARG00000037266	ENSDARG00000012311	ENSDARG00000004154	ENSDARG00000029830	ENSDARG00000021184	ENSDARG00000058548	ENSDARG00000071445	ENSDARG00000024141	ENSDARG00000039052	ENSDARG00000076867	ENSDARG00000060745	ENSDARG00000061351	ENSDARG00000007370	ENSDARG00000019969	ENSDARG00000091253	ENSDARG00000056209	ENSDARG00000088881	ENSDARG00000077261	ENSDARG00000009418
striated muscle cell differentiation	ENSDARG00000068457	ENSDARG00000043035	ENSDARG00000008433	ENSDARG00000016153	ENSDARG00000058656	ENSDARG00000058815	ENSDARG00000020890	ENSDARG00000030110	ENSDARG00000079564	ENSDARG00000009021	ENSDARG00000006757	ENSDARG00000009280	ENSDARG00000037116	ENSDARG00000037266	ENSDARG00000012311	ENSDARG00000004154	ENSDARG00000029830	ENSDARG00000021184	ENSDARG00000058548	ENSDARG00000071445	ENSDARG00000024141	ENSDARG00000039052	ENSDARG00000060745	ENSDARG00000061351	ENSDARG00000019969	ENSDARG00000091253	ENSDARG00000056209	ENSDARG00000077261	ENSDARG00000009418
myofibril assembly	ENSDARG00000068457	ENSDARG00000043035	ENSDARG00000008433	ENSDARG00000058656	ENSDARG00000020890	ENSDARG00000079564	ENSDARG00000006757	ENSDARG00000009280	ENSDARG00000037116	ENSDARG00000037266	ENSDARG00000012311	ENSDARG00000004154	ENSDARG00000058548	ENSDARG00000071445	ENSDARG00000024141	ENSDARG00000060745	ENSDARG00000061351	ENSDARG00000091253	ENSDARG00000056209	ENSDARG00000077261
actomyosin structure organization	ENSDARG00000068457	ENSDARG00000043035	ENSDARG00000008433	ENSDARG00000058656	ENSDARG00000020890	ENSDARG00000079564	ENSDARG00000006757	ENSDARG00000009280	ENSDARG00000037116	ENSDARG00000037266	ENSDARG00000012311	ENSDARG00000004154	ENSDARG00000058548	ENSDARG00000071445	ENSDARG00000024141	ENSDARG00000060745	ENSDARG00000061351	ENSDARG00000074275	ENSDARG00000091253	ENSDARG00000056209	ENSDARG00000077261
actin cytoskeleton organization	ENSDARG00000068457	ENSDARG00000077157	ENSDARG00000043035	ENSDARG00000016551	ENSDARG00000057918	ENSDARG00000008433	ENSDARG00000058656	ENSDARG00000033683	ENSDARG00000020890	ENSDARG00000079564	ENSDARG00000006757	ENSDARG00000009280	ENSDARG00000037116	ENSDARG00000037266	ENSDARG00000012311	ENSDARG00000004154	ENSDARG00000058548	ENSDARG00000071445	ENSDARG00000024141	ENSDARG00000061923	ENSDARG00000060745	ENSDARG00000061351	ENSDARG00000074275	ENSDARG00000092281	ENSDARG00000077293	ENSDARG00000091253	ENSDARG00000020395	ENSDARG00000056209	ENSDARG00000077261	ENSDARG00000023920
actin filament-based process	ENSDARG00000068457	ENSDARG00000077157	ENSDARG00000043035	ENSDARG00000016551	ENSDARG00000057918	ENSDARG00000008433	ENSDARG00000058656	ENSDARG00000033683	ENSDARG00000020890	ENSDARG00000079564	ENSDARG00000006757	ENSDARG00000009280	ENSDARG00000037116	ENSDARG00000037266	ENSDARG00000012311	ENSDARG00000004154	ENSDARG00000058548	ENSDARG00000071445	ENSDARG00000024141	ENSDARG00000061923	ENSDARG00000060745	ENSDARG00000061351	ENSDARG00000074275	ENSDARG00000092281	ENSDARG00000077293	ENSDARG00000091253	ENSDARG00000020395	ENSDARG00000056209	ENSDARG00000077261	ENSDARG00000023920
striated muscle tissue development	ENSDARG00000008433	ENSDARG00000016153	ENSDARG00000058656	ENSDARG00000030110	ENSDARG00000079564	ENSDARG00000009021	ENSDARG00000006757	ENSDARG00000098573	ENSDARG00000029830	ENSDARG00000039066	ENSDARG00000021184	ENSDARG00000058548	ENSDARG00000039052	ENSDARG00000060745	ENSDARG00000002172	ENSDARG00000019969	ENSDARG00000077293	ENSDARG00000091253	ENSDARG00000035253	ENSDARG00000009418
muscle tissue development	ENSDARG00000008433	ENSDARG00000016153	ENSDARG00000058656	ENSDARG00000030110	ENSDARG00000079564	ENSDARG00000009021	ENSDARG00000006757	ENSDARG00000098573	ENSDARG00000029830	ENSDARG00000039066	ENSDARG00000021184	ENSDARG00000058548	ENSDARG00000039052	ENSDARG00000060745	ENSDARG00000002172	ENSDARG00000019969	ENSDARG00000077293	ENSDARG00000091253	ENSDARG00000035253	ENSDARG00000009418
sarcomere organization	ENSDARG00000068457	ENSDARG00000043035	ENSDARG00000058656	ENSDARG00000006757	ENSDARG00000009280	ENSDARG00000004154	ENSDARG00000024141	ENSDARG00000061351	ENSDARG00000091253
muscle system process	ENSDARG00000068457	ENSDARG00000058656	ENSDARG00000043317	ENSDARG00000033683	ENSDARG00000020890	ENSDARG00000098612	ENSDARG00000041065	ENSDARG00000036671	ENSDARG00000045822	ENSDARG00000074156	ENSDARG00000092999	ENSDARG00000070835	ENSDARG00000077261
muscle organ development	ENSDARG00000008433	ENSDARG00000016153	ENSDARG00000058656	ENSDARG00000030110	ENSDARG00000009021	ENSDARG00000006757	ENSDARG00000002084	ENSDARG00000029830	ENSDARG00000039066	ENSDARG00000021184	ENSDARG00000058548	ENSDARG00000038658	ENSDARG00000039052	ENSDARG00000052341	ENSDARG00000007370	ENSDARG00000077293	ENSDARG00000041081
skeletal muscle organ development	ENSDARG00000008433	ENSDARG00000016153	ENSDARG00000058656	ENSDARG00000030110	ENSDARG00000009021	ENSDARG00000006757	ENSDARG00000002084	ENSDARG00000029830	ENSDARG00000039066	ENSDARG00000021184	ENSDARG00000058548	ENSDARG00000039052	ENSDARG00000077293
muscle contraction	ENSDARG00000068457	ENSDARG00000058656	ENSDARG00000043317	ENSDARG00000033683	ENSDARG00000020890	ENSDARG00000098612	ENSDARG00000036671	ENSDARG00000045822	ENSDARG00000092999	ENSDARG00000070835	ENSDARG00000077261
skeletal muscle tissue development	ENSDARG00000008433	ENSDARG00000016153	ENSDARG00000058656	ENSDARG00000030110	ENSDARG00000009021	ENSDARG00000006757	ENSDARG00000029830	ENSDARG00000039066	ENSDARG00000021184	ENSDARG00000058548	ENSDARG00000039052	ENSDARG00000077293
skeletal myofibril assembly	ENSDARG00000020890	ENSDARG00000009280	ENSDARG00000058548	ENSDARG00000091253
skeletal muscle fiber development	ENSDARG00000016153	ENSDARG00000030110	ENSDARG00000009021	ENSDARG00000006757	ENSDARG00000029830	ENSDARG00000021184	ENSDARG00000039052
muscle fiber development	ENSDARG00000008433	ENSDARG00000016153	ENSDARG00000030110	ENSDARG00000009021	ENSDARG00000006757	ENSDARG00000029830	ENSDARG00000021184	ENSDARG00000039052

## Sheet: TFs_Cyan module
geneset	link	C	O	E	R	PValue	FDR	overlapGene	OverlapGene_UserID
CTAWWWATA_V$RSRFC4_Q2	http://www.broadinstitute.org/gsea/msigdb/cards/CTAWWWATA_V$RSRFC4_Q2	998	20	3.14698	6.3553	8.18456e-12	4.86982e-09	100034405;30148;368243;404208;30616;324961;58082;415191;563091;30324;100330617;553257;321064;393828;393873;572909;436720;563843;321245;569027	ENSDARG00000043035;ENSDARG00000057918;ENSDARG00000058656;ENSDARG00000033683;ENSDARG00000079564;ENSDARG00000006757;ENSDARG00000009280;ENSDARG00000098573;ENSDARG00000041065;ENSDARG00000037266;ENSDARG00000012311;ENSDARG00000029830;ENSDARG00000036671;ENSDARG00000071445;ENSDARG00000039052;ENSDARG00000092999;ENSDARG00000077293;ENSDARG00000091253;ENSDARG00000056209;ENSDARG00000070835
V$MEF2_02	http://www.broadinstitute.org/gsea/msigdb/cards/V$MEF2_02	632	16	1.99288	8.0286	5.61444e-11	1.6703e-08	100034405;798771;565849;58082;415191;563091;100003572;556703;30324;553257;321064;393828;393873;407613;563843;573741	ENSDARG00000068457;ENSDARG00000043035;ENSDARG00000033683;ENSDARG00000006757;ENSDARG00000037266;ENSDARG00000012311;ENSDARG00000021184;ENSDARG00000036671;ENSDARG00000039052;ENSDARG00000045822;ENSDARG00000092999;ENSDARG00000077293;ENSDARG00000077722;ENSDARG00000088881;ENSDARG00000070835;ENSDARG00000009418
V$RSRFC4_Q2	http://www.broadinstitute.org/gsea/msigdb/cards/V$RSRFC4_Q2	558	13	1.75953	7.38832	1.32166e-08	2.62129e-06	100034405;404208;30616;58082;415191;563091;30324;553257;321064;393828;393873;321245;569027	ENSDARG00000043035;ENSDARG00000033683;ENSDARG00000079564;ENSDARG00000006757;ENSDARG00000009280;ENSDARG00000037266;ENSDARG00000012311;ENSDARG00000029830;ENSDARG00000036671;ENSDARG00000039052;ENSDARG00000092999;ENSDARG00000091253;ENSDARG00000070835
V$RSRFC4_01	http://www.broadinstitute.org/gsea/msigdb/cards/V$RSRFC4_01	687	14	2.16631	6.46261	1.79534e-08	2.67057e-06	100034405;449679;798771;30616;565849;58082;563091;415191;553257;321064;393828;393873;321245;569027	ENSDARG00000043035;ENSDARG00000079564;ENSDARG00000006757;ENSDARG00000009280;ENSDARG00000037266;ENSDARG00000012311;ENSDARG00000036671;ENSDARG00000024141;ENSDARG00000039052;ENSDARG00000092999;ENSDARG00000077722;ENSDARG00000091253;ENSDARG00000070835;ENSDARG00000009418
YTATTTTNR_V$MEF2_02	http://www.broadinstitute.org/gsea/msigdb/cards/YTATTTTNR_V$MEF2_02	1605	19	5.06102	3.75418	1.95295e-07	2.32401e-05	100034405;337767;30616;565849;559788;324961;30299;58082;415191;563091;556703;100003572;100330617;30441;393828;393873;407613;573741;266640	ENSDARG00000068457;ENSDARG00000043035;ENSDARG00000057918;ENSDARG00000008433;ENSDARG00000058815;ENSDARG00000020890;ENSDARG00000079564;ENSDARG00000098573;ENSDARG00000002084;ENSDARG00000037266;ENSDARG00000012311;ENSDARG00000021184;ENSDARG00000036671;ENSDARG00000045822;ENSDARG00000052341;ENSDARG00000092999;ENSDARG00000077722;ENSDARG00000088881;ENSDARG00000070835
V$AP4_Q6_01	http://www.broadinstitute.org/gsea/msigdb/cards/V$AP4_Q6_01	691	12	2.17892	5.50732	1.22322e-06	0.000121303	30148;798771;30616;58082;563091;415191;100003572;556703;30441;407613;402892;553257	ENSDARG00000068457;ENSDARG00000058656;ENSDARG00000020890;ENSDARG00000079564;ENSDARG00000004154;ENSDARG00000021184;ENSDARG00000036671;ENSDARG00000039052;ENSDARG00000045822;ENSDARG00000092999;ENSDARG00000070835;ENSDARG00000009418
V$HMEF2_Q6	http://www.broadinstitute.org/gsea/msigdb/cards/V$HMEF2_Q6	356	9	1.12257	8.01732	1.52764e-06	0.00012985	100034405;30616;58082;30324;100330617;563843;553257;321245;569027	ENSDARG00000043035;ENSDARG00000057918;ENSDARG00000033683;ENSDARG00000079564;ENSDARG00000009280;ENSDARG00000039052;ENSDARG00000077293;ENSDARG00000091253;ENSDARG00000070835
V$MEF2_01	http://www.broadinstitute.org/gsea/msigdb/cards/V$MEF2_01	363	9	1.14464	7.86272	1.79358e-06	0.000133398	100034405;798771;30616;58082;30324;100330617;393828;393873;563843	ENSDARG00000043035;ENSDARG00000057918;ENSDARG00000033683;ENSDARG00000079564;ENSDARG00000037266;ENSDARG00000012311;ENSDARG00000077293;ENSDARG00000070835;ENSDARG00000009418
V$TATA_01	http://www.broadinstitute.org/gsea/msigdb/cards/V$TATA_01	683	11	2.15369	5.10751	7.49375e-06	0.00049542	30148;404208;30616;58082;30324;100330617;393828;393873;553257;321245;569027	ENSDARG00000057918;ENSDARG00000058656;ENSDARG00000033683;ENSDARG00000079564;ENSDARG00000009280;ENSDARG00000037266;ENSDARG00000012311;ENSDARG00000029830;ENSDARG00000039052;ENSDARG00000091253;ENSDARG00000070835
TAAWWATAG_V$RSRFC4_Q2	http://www.broadinstitute.org/gsea/msigdb/cards/TAAWWATAG_V$RSRFC4_Q2	407	8	1.28339	6.23351	3.79713e-05	0.00225929	100034405;565849;58082;415191;563091;553257;321064;573741	ENSDARG00000043035;ENSDARG00000006757;ENSDARG00000036671;ENSDARG00000039052;ENSDARG00000092999;ENSDARG00000077722;ENSDARG00000088881;ENSDARG00000070835
V$MEF2_Q6_01	http://www.broadinstitute.org/gsea/msigdb/cards/V$MEF2_Q6_01	725	10	2.28613	4.3742	7.6764e-05	0.00415223	100034405;30616;58082;100003572;556703;30324;553257;321064;393828;393873	ENSDARG00000068457;ENSDARG00000043035;ENSDARG00000033683;ENSDARG00000079564;ENSDARG00000006757;ENSDARG00000037266;ENSDARG00000012311;ENSDARG00000039052;ENSDARG00000045822;ENSDARG00000070835
V$AR_Q6	http://www.broadinstitute.org/gsea/msigdb/cards/V$AR_Q6	579	8	1.82575	4.38176	0.000429374	0.0212898	795670;798771;30299;415191;563091;30324;795335;407613	ENSDARG00000058815;ENSDARG00000033683;ENSDARG00000021184;ENSDARG00000036671;ENSDARG00000092999;ENSDARG00000077261;ENSDARG00000023920;ENSDARG00000009418
V$MEF2_03	http://www.broadinstitute.org/gsea/msigdb/cards/V$MEF2_03	634	8	1.99918	4.00164	0.000780248	0.0357113	100034405;798771;565849;58082;30324;393828;393873;563843	ENSDARG00000043035;ENSDARG00000033683;ENSDARG00000037266;ENSDARG00000012311;ENSDARG00000077293;ENSDARG00000077722;ENSDARG00000070835;ENSDARG00000009418
